# Supplementary material for: Twist and Shine: The Impact of Halogen Substitution on Thiele Hydrocarbon's Optical Properties
Source: Angew Chem Int Ed Engl. 2025 Dec 17;65(6):e24043. doi: 10.1002/anie.202524043 (PMC12865251; doi:10.1002/anie.202524043)
Supplement: Supplementary file 2 — Supporting Information [file ANIE-65-e24043-s001.zip]

Archive with 2 entries (2 files):
- Cl,F-TTH.cif
- F,Cl-TTH.cif
