# Supplementary material for: Twist and Shine: The Impact of Halogen Substitution on Thiele Hydrocarbon's Optical Properties
Source: Angew Chem Int Ed Engl. 2025 Dec 17;65(6):e24043. doi: 10.1002/anie.202524043 (PMC12865251; doi:10.1002/anie.202524043)
Supplement: Supplementary file 2 — Supporting Information [file ANIE-65-e24043-s001.zip › Cl,F-TTH.cif]

 
data_shelx
 
_audit_creation_method            'SHELXL-2014/7'
_shelx_SHELXL_version_number      '2014/7'
_chemical_name_systematic         ?
_chemical_name_common             ?
_chemical_melting_point           ?
_chemical_formula_moiety          ?
_chemical_formula_sum
 'C38 H22 Cl12 F4' 
_chemical_formula_weight          979.95

loop_
 _atom_type_symbol
 _atom_type_description
 _atom_type_scat_dispersion_real
 _atom_type_scat_dispersion_imag
 _atom_type_scat_source
 'C'  'C'   0.0033   0.0016
 'International Tables Vol C Tables 4.2.6.8 and 6.1.1.4'
 'H'  'H'   0.0000   0.0000
 'International Tables Vol C Tables 4.2.6.8 and 6.1.1.4'
 'F'  'F'   0.0171   0.0103
 'International Tables Vol C Tables 4.2.6.8 and 6.1.1.4'
 'Cl'  'Cl'   0.1484   0.1585
 'International Tables Vol C Tables 4.2.6.8 and 6.1.1.4'
 
_space_group_crystal_system       monoclinic
_space_group_IT_number            14
_space_group_name_H-M_alt         'P 21/c'
_space_group_name_Hall            '-P 2ybc'
 
_shelx_space_group_comment
;
The symmetry employed for this shelxl refinement is uniquely defined
by the following loop, which should always be used as a source of
symmetry information in preference to the above space-group names.
They are only intended as comments.
;
 
loop_
 _space_group_symop_operation_xyz
 'x, y, z'
 '-x, y+1/2, -z+1/2'
 '-x, -y, -z'
 'x, -y-1/2, z-1/2'
 
_cell_length_a                    11.731(2)
_cell_length_b                    22.1100(10)
_cell_length_c                    15.1440(10)
_cell_angle_alpha                 90
_cell_angle_beta                  97.10(3)
_cell_angle_gamma                 90
_cell_volume                      3897.8(8)
_cell_formula_units_Z             4
_cell_measurement_temperature     100(2)
_cell_measurement_reflns_used     2387
_cell_measurement_theta_min       0.98
_cell_measurement_theta_max       34.92
 
_exptl_crystal_description        plate
_exptl_crystal_colour             ?
_exptl_crystal_density_meas       ?
_exptl_crystal_density_method     ?
_exptl_crystal_density_diffrn     1.670          
_exptl_crystal_F_000              1960
_exptl_transmission_factor_min    ?
_exptl_transmission_factor_max    ?
_exptl_crystal_size_max           0.15
_exptl_crystal_size_mid           0.15
_exptl_crystal_size_min           0.02
_exptl_absorpt_coefficient_mu     0.808
_shelx_estimated_absorpt_T_min    ?
_shelx_estimated_absorpt_T_max    ?
_exptl_absorpt_correction_type    empirical
_exptl_absorpt_correction_T_min   0.78
_exptl_absorpt_correction_T_max   0.94
_exptl_absorpt_process_details    'Kabsch, W. (2010). Acta Cryst. D66, 133-144.'
_diffrn_ambient_temperature       100(2)
_diffrn_radiation_wavelength      0.68693
_diffrn_radiation_type            synchrotron
_diffrn_source                    synchrotron
_diffrn_measurement_device_type   'ESRF BM07 MiniDiff + Kappa'
_diffrn_measurement_method        ?
_diffrn_detector_area_resol_mean  ?
_diffrn_reflns_number             294113
_diffrn_reflns_av_unetI/netI      0.0147
_diffrn_reflns_av_R_equivalents   0.0576
_diffrn_reflns_limit_h_min        -15
_diffrn_reflns_limit_h_max        15
_diffrn_reflns_limit_k_min        -29
_diffrn_reflns_limit_k_max        29
_diffrn_reflns_limit_l_min        -20
_diffrn_reflns_limit_l_max        20
_diffrn_reflns_theta_min          1.780
_diffrn_reflns_theta_max          27.255
_diffrn_reflns_theta_full         24.340
_diffrn_measured_fraction_theta_max   0.949
_diffrn_measured_fraction_theta_full  0.944
_diffrn_reflns_Laue_measured_fraction_max    0.949
_diffrn_reflns_Laue_measured_fraction_full   0.944
_diffrn_reflns_point_group_measured_fraction_max   0.949
_diffrn_reflns_point_group_measured_fraction_full  0.944
_reflns_number_total              9176
_reflns_number_gt                 8489
_reflns_threshold_expression      'I > 2\s(I)'
_reflns_Friedel_coverage          0.000
_reflns_Friedel_fraction_max      .
_reflns_Friedel_fraction_full     .
 
_reflns_special_details
;
 Reflections were merged by SHELXL according to the crystal
 class for the calculation of statistics and refinement.
 
 _reflns_Friedel_fraction is defined as the number of unique
 Friedel pairs measured divided by the number that would be
 possible theoretically, ignoring centric projections and
 systematic absences.
;
 
_computing_data_collection        ?
_computing_cell_refinement        ?
_computing_data_reduction         ?
_computing_structure_solution     ?
_computing_structure_refinement 'SHELXL-2014/7 (Sheldrick, 2014)'
_computing_molecular_graphics     ?
_computing_publication_material   ?
_refine_special_details           ?
_refine_ls_structure_factor_coef  Fsqd
_refine_ls_matrix_type            full
_refine_ls_weighting_scheme       calc
_refine_ls_weighting_details
'w=1/[\s^2^(Fo^2^)+(0.0648P)^2^+5.6761P] where P=(Fo^2^+2Fc^2^)/3'
_atom_sites_solution_primary      ?
_atom_sites_solution_secondary    ?
_atom_sites_solution_hydrogens    geom
_refine_ls_hydrogen_treatment     constr
_refine_ls_extinction_method      none
_refine_ls_extinction_coef        .
_refine_ls_number_reflns          9176
_refine_ls_number_parameters      489
_refine_ls_number_restraints      7
_refine_ls_R_factor_all           0.0481
_refine_ls_R_factor_gt            0.0453
_refine_ls_wR_factor_ref          0.1200
_refine_ls_wR_factor_gt           0.1170
_refine_ls_goodness_of_fit_ref    1.037
_refine_ls_restrained_S_all       1.038
_refine_ls_shift/su_max           0.001
_refine_ls_shift/su_mean          0.000
 
loop_
 _atom_site_label
 _atom_site_type_symbol
 _atom_site_fract_x
 _atom_site_fract_y
 _atom_site_fract_z
 _atom_site_U_iso_or_equiv
 _atom_site_adp_type
 _atom_site_occupancy
 _atom_site_site_symmetry_order  
 _atom_site_calc_flag
 _atom_site_refinement_flags_posn
 _atom_site_refinement_flags_adp
 _atom_site_refinement_flags_occupancy
 _atom_site_disorder_assembly
 _atom_site_disorder_group
Cl1 Cl 0.80279(5) 0.13267(3) 0.20904(4) 0.02867(12) Uani 1 1 d . . . . .
Cl2 Cl 0.17165(5) -0.04225(3) -0.01140(4) 0.02867(13) Uani 1 1 d . . . . .
Cl3 Cl 0.99456(5) 0.24699(3) 0.22592(4) 0.02853(12) Uani 1 1 d . . . . .
Cl4 Cl 0.78193(5) 0.29350(3) 0.47959(4) 0.02867(12) Uani 1 1 d . . . . .
Cl5 Cl 0.52945(4) 0.10693(3) 0.02107(5) 0.03099(13) Uani 1 1 d . . . . .
Cl6 Cl 0.09591(4) 0.19431(3) 0.02667(4) 0.03037(13) Uani 1 1 d . . . . .
Cl7 Cl 0.36769(6) 0.18104(3) -0.16708(4) 0.03265(14) Uani 1 1 d . . . . .
Cl8 Cl 0.25948(6) 0.32788(3) 0.09908(4) 0.03184(13) Uani 1 1 d . . . . .
Cl9 Cl 0.64478(5) 0.38513(3) 0.31497(5) 0.03344(14) Uani 1 1 d . . . . .
Cl10 Cl 0.14853(6) 0.38939(3) -0.24308(4) 0.03487(14) Uani 1 1 d . . . . .
Cl11 Cl 1.05163(6) 0.48369(3) 0.28107(5) 0.03747(15) Uani 1 1 d . . . . .
Cl12 Cl 0.98092(6) 0.07777(3) 0.54095(4) 0.03840(15) Uani 1 1 d . . . . .
F2 F 0.41128(11) 0.14756(6) 0.19549(9) 0.0248(3) Uani 1 1 d . . . . .
F4 F 0.51041(12) 0.31072(7) 0.01254(10) 0.0310(3) Uani 1 1 d . . . . .
F1 F 0.58559(12) 0.17350(7) 0.31225(9) 0.0290(3) Uani 1 1 d . . . . .
F3 F 0.68992(11) 0.33227(6) 0.12417(10) 0.0273(3) Uani 1 1 d . . . . .
C3 C 0.38238(17) 0.09850(10) 0.01983(16) 0.0236(4) Uani 1 1 d . . . . .
C4 C 0.88234(19) 0.18568(11) 0.49765(15) 0.0252(4) Uani 1 1 d . . . . .
H4 H 0.8985 0.1957 0.5575 0.030 Uiso 1 1 calc R U . . .
C5 C 0.80232(17) 0.21412(10) 0.34516(14) 0.0205(4) Uani 1 1 d . . . . .
C6 C 0.35962(17) 0.21133(9) 0.03103(14) 0.0194(4) Uani 1 1 d . . . . .
C7 C 0.31157(17) 0.14926(10) 0.02462(14) 0.0194(4) Uani 1 1 d . . . . .
C8 C 0.78500(19) 0.37475(11) 0.29492(16) 0.0250(4) Uani 1 1 d . . . . .
C9 C 0.65366(17) 0.25277(10) 0.22442(14) 0.0205(4) Uani 1 1 d . . . . .
C10 C 0.31004(17) 0.25585(10) -0.03669(14) 0.0206(4) Uani 1 1 d . . . . .
C11 C 0.82556(17) 0.31687(10) 0.27794(14) 0.0208(4) Uani 1 1 d . . . . .
C12 C 0.83243(19) 0.15581(10) 0.31896(14) 0.0231(4) Uani 1 1 d . . . . .
C13 C 0.57288(18) 0.20512(10) 0.23624(15) 0.0218(4) Uani 1 1 d . . . . .
C14 C 0.14842(18) 0.07866(11) 0.00684(15) 0.0233(4) Uani 1 1 d . . . . .
H14 H 0.0695 0.0722 0.0018 0.028 Uiso 1 1 calc R U . . .
C15 C 0.82720(17) 0.22644(10) 0.43698(14) 0.0219(4) Uani 1 1 d . . . . .
C16 C 0.48127(17) 0.19243(10) 0.17573(15) 0.0207(4) Uani 1 1 d . . . . .
C17 C 0.34093(19) 0.04009(10) 0.01089(17) 0.0261(4) Uani 1 1 d . . . . .
H17 H 0.3910 0.0076 0.0099 0.031 Uiso 1 1 calc R U . . .
C18 C 0.44980(17) 0.22634(10) 0.09486(14) 0.0204(4) Uani 1 1 d . . . . .
C19 C 0.93982(18) 0.31442(11) 0.26041(15) 0.0226(4) Uani 1 1 d . . . . .
C20 C 0.2126(2) 0.35207(11) -0.07454(16) 0.0267(4) Uani 1 1 d . . . . .
H20 H 0.1807 0.3878 -0.0565 0.032 Uiso 1 1 calc R U . . .
C21 C 0.21198(19) 0.33901(11) -0.16404(16) 0.0261(4) Uani 1 1 d . . . . .
C22 C 0.8875(2) 0.11400(11) 0.37804(16) 0.0262(4) Uani 1 1 d . . . . .
H22 H 0.9070 0.0760 0.3583 0.031 Uiso 1 1 calc R U . . .
C23 C 0.61938(17) 0.28844(10) 0.14576(15) 0.0213(4) Uani 1 1 d . . . . .
C24 C 0.25836(18) 0.28620(11) -0.19234(15) 0.0246(4) Uani 1 1 d . . . . .
H24 H 0.2574 0.2780 -0.2526 0.029 Uiso 1 1 calc R U . . .
C25 C 0.9126(2) 0.12984(11) 0.46662(16) 0.0269(4) Uani 1 1 d . . . . .
C26 C 0.26191(19) 0.31049(10) -0.01241(15) 0.0238(4) Uani 1 1 d . . . . .
C27 C 0.22321(18) 0.03081(10) 0.00349(15) 0.0233(4) Uani 1 1 d . . . . .
C28 C 1.01065(18) 0.36449(11) 0.26234(16) 0.0259(4) Uani 1 1 d . . . . .
H28 H 1.0868 0.3607 0.2518 0.031 Uiso 1 1 calc R U . . .
C29 C 0.19323(17) 0.13661(10) 0.01792(14) 0.0214(4) Uani 1 1 d . . . . .
C30 C 0.75456(17) 0.26125(10) 0.28049(14) 0.0201(4) Uani 1 1 d . . . . .
C31 C 0.52546(18) 0.27699(10) 0.08692(15) 0.0220(4) Uani 1 1 d . . . . .
C32 C 0.8527(2) 0.42618(11) 0.29598(17) 0.0281(5) Uani 1 1 d . . . . .
H32 H 0.8227 0.4640 0.3070 0.034 Uiso 1 1 calc R U . . .
C33 C 0.30651(18) 0.24565(10) -0.12836(15) 0.0224(4) Uani 1 1 d . . . . .
C34 C 0.9657(2) 0.42002(11) 0.28029(16) 0.0273(5) Uani 1 1 d . . . . .
C36 C 0.3464(4) 0.53744(19) -0.01930(18) 0.0761(13) Uani 1 1 d D . . . .
H36A H 0.4281 0.5453 -0.0170 0.091 Uiso 1 1 calc R U . . .
H36B H 0.3085 0.5754 -0.0096 0.091 Uiso 1 1 calc R U . . .
C37 C 0.3259(3) 0.49245(15) 0.0546(2) 0.0691(12) Uani 1 1 d D . . . .
H37A H 0.2441 0.4866 0.0554 0.083 Uiso 1 1 calc R U . . .
H37B H 0.3599 0.4536 0.0434 0.083 Uiso 1 1 calc R U . . .
C38 C 0.3804(5) 0.51769(19) 0.14457(17) 0.0775(13) Uani 1 1 d D . . . .
H38A H 0.3386 0.5532 0.1600 0.093 Uiso 1 1 calc R U . . .
H38B H 0.4594 0.5293 0.1409 0.093 Uiso 1 1 calc R U . . .
C40 C 0.3761(4) 0.46852(15) 0.2161(3) 0.0890(18) Uani 1 1 d D . . . .
H40A H 0.2974 0.4555 0.2178 0.107 Uiso 1 1 calc R U . . .
H40B H 0.4210 0.4337 0.2022 0.107 Uiso 1 1 calc R U . . .
C41 C 0.4253(5) 0.4948(2) 0.30687(18) 0.101(2) Uani 1 1 d D . . . .
H41A H 0.4246 0.4643 0.3519 0.152 Uiso 1 1 calc R U . . .
H41B H 0.3792 0.5285 0.3210 0.152 Uiso 1 1 calc R U . . .
H41C H 0.5027 0.5081 0.3044 0.152 Uiso 1 1 calc R U . . .
C42 C 0.3003(5) 0.5124(3) -0.1118(3) 0.0849(15) Uani 1 1 d D . . . .
H42A H 0.3181 0.5402 -0.1568 0.127 Uiso 1 1 calc R U . . .
H42B H 0.2185 0.5075 -0.1157 0.127 Uiso 1 1 calc R U . . .
H42C H 0.3354 0.4740 -0.1204 0.127 Uiso 1 1 calc R U . . .
 
loop_
 _atom_site_aniso_label
 _atom_site_aniso_U_11
 _atom_site_aniso_U_22
 _atom_site_aniso_U_33
 _atom_site_aniso_U_23
 _atom_site_aniso_U_13
 _atom_site_aniso_U_12
Cl1 0.0336(3) 0.0294(3) 0.0210(2) -0.00593(19) -0.0044(2) 0.0039(2)
Cl2 0.0243(3) 0.0263(3) 0.0346(3) 0.0001(2) 0.0003(2) -0.00719(19)
Cl3 0.0199(2) 0.0344(3) 0.0323(3) 0.0030(2) 0.0070(2) 0.00799(19)
Cl4 0.0260(3) 0.0352(3) 0.0247(3) -0.0088(2) 0.0028(2) 0.0029(2)
Cl5 0.0122(2) 0.0257(3) 0.0552(4) -0.0061(2) 0.0044(2) 0.00074(17)
Cl6 0.0146(2) 0.0328(3) 0.0441(3) -0.0047(2) 0.0050(2) 0.00476(19)
Cl7 0.0361(3) 0.0376(3) 0.0247(3) -0.0035(2) 0.0056(2) 0.0111(2)
Cl8 0.0405(3) 0.0313(3) 0.0227(3) -0.0042(2) -0.0003(2) 0.0109(2)
Cl9 0.0202(2) 0.0322(3) 0.0496(4) -0.0070(2) 0.0109(2) 0.0028(2)
Cl10 0.0338(3) 0.0374(3) 0.0311(3) 0.0099(2) -0.0052(2) 0.0046(2)
Cl11 0.0333(3) 0.0369(3) 0.0400(3) 0.0062(2) -0.0043(2) -0.0155(2)
Cl12 0.0452(4) 0.0402(3) 0.0277(3) 0.0088(2) -0.0041(3) 0.0065(3)
F2 0.0193(6) 0.0280(6) 0.0263(7) 0.0026(5) -0.0009(5) -0.0068(5)
F4 0.0242(7) 0.0340(7) 0.0315(7) 0.0093(6) -0.0099(5) -0.0065(5)
F1 0.0229(6) 0.0358(7) 0.0260(7) 0.0077(5) -0.0061(5) -0.0062(5)
F3 0.0202(6) 0.0307(7) 0.0295(7) 0.0048(5) -0.0030(5) -0.0085(5)
C3 0.0123(8) 0.0263(10) 0.0318(11) -0.0026(8) 0.0012(8) 0.0003(7)
C4 0.0212(10) 0.0348(11) 0.0191(10) -0.0012(8) 0.0004(8) -0.0019(8)
C5 0.0128(8) 0.0274(10) 0.0203(10) -0.0021(7) -0.0016(7) -0.0008(7)
C6 0.0126(8) 0.0237(9) 0.0212(9) -0.0023(7) -0.0007(7) 0.0023(7)
C7 0.0122(8) 0.0247(10) 0.0206(9) -0.0025(7) -0.0003(7) 0.0001(7)
C8 0.0177(9) 0.0287(11) 0.0287(11) -0.0039(8) 0.0032(8) -0.0012(8)
C9 0.0150(9) 0.0245(10) 0.0213(10) -0.0017(7) -0.0003(7) 0.0001(7)
C10 0.0151(8) 0.0248(10) 0.0207(10) -0.0011(7) -0.0028(7) 0.0009(7)
C11 0.0143(9) 0.0275(10) 0.0199(9) -0.0020(7) -0.0011(7) -0.0011(7)
C12 0.0213(9) 0.0282(10) 0.0189(9) -0.0024(8) -0.0008(7) -0.0009(8)
C13 0.0179(9) 0.0260(10) 0.0206(10) 0.0018(8) -0.0006(7) -0.0013(7)
C14 0.0130(8) 0.0325(11) 0.0238(10) -0.0021(8) -0.0001(7) -0.0029(7)
C15 0.0150(9) 0.0300(10) 0.0203(10) -0.0044(8) 0.0003(7) -0.0015(7)
C16 0.0146(9) 0.0238(9) 0.0230(10) 0.0009(7) -0.0004(7) -0.0020(7)
C17 0.0176(10) 0.0238(10) 0.0367(12) -0.0030(8) 0.0020(8) 0.0006(8)
C18 0.0148(8) 0.0224(9) 0.0230(10) -0.0015(7) -0.0011(7) 0.0006(7)
C19 0.0159(9) 0.0314(11) 0.0200(10) 0.0019(8) -0.0001(7) 0.0018(8)
C20 0.0233(10) 0.0272(10) 0.0284(11) 0.0011(8) -0.0011(8) 0.0041(8)
C21 0.0192(9) 0.0296(11) 0.0275(11) 0.0046(8) -0.0047(8) -0.0009(8)
C22 0.0259(10) 0.0284(11) 0.0239(11) 0.0000(8) 0.0012(8) 0.0025(8)
C23 0.0152(9) 0.0234(9) 0.0250(10) 0.0005(8) 0.0011(7) -0.0025(7)
C24 0.0175(9) 0.0348(11) 0.0202(10) 0.0008(8) -0.0022(7) -0.0016(8)
C25 0.0243(10) 0.0323(11) 0.0231(11) 0.0035(8) -0.0006(8) 0.0010(8)
C26 0.0210(10) 0.0268(10) 0.0227(10) -0.0018(8) -0.0010(8) 0.0021(8)
C27 0.0179(9) 0.0269(10) 0.0245(10) -0.0017(8) 0.0007(8) -0.0042(8)
C28 0.0147(9) 0.0374(12) 0.0250(11) 0.0043(9) -0.0005(8) -0.0029(8)
C29 0.0135(9) 0.0284(10) 0.0218(10) -0.0026(8) 0.0001(7) 0.0010(7)
C30 0.0147(8) 0.0244(9) 0.0207(9) -0.0020(7) 0.0006(7) 0.0006(7)
C31 0.0179(9) 0.0241(10) 0.0228(10) 0.0029(8) -0.0015(8) -0.0012(7)
C32 0.0274(11) 0.0279(11) 0.0290(11) -0.0053(9) 0.0030(9) -0.0029(9)
C33 0.0145(9) 0.0292(10) 0.0229(10) -0.0019(8) 0.0002(7) 0.0002(7)
C34 0.0245(10) 0.0339(12) 0.0219(10) 0.0017(8) -0.0035(8) -0.0095(9)
C36 0.068(3) 0.074(3) 0.086(3) 0.015(2) 0.009(2) 0.007(2)
C37 0.050(2) 0.059(2) 0.093(3) 0.022(2) -0.011(2) 0.0043(17)
C38 0.072(3) 0.066(3) 0.091(3) -0.008(2) 0.000(3) 0.010(2)
C40 0.052(2) 0.053(2) 0.154(6) -0.010(3) -0.022(3) 0.0164(18)
C41 0.133(5) 0.117(4) 0.061(3) 0.023(3) 0.036(3) 0.084(4)
C42 0.081(3) 0.089(4) 0.083(3) 0.020(3) 0.000(3) 0.000(3)
 
_geom_special_details
;
 All esds (except the esd in the dihedral angle between two l.s. planes)
 are estimated using the full covariance matrix.  The cell esds are taken
 into account individually in the estimation of esds in distances, angles
 and torsion angles; correlations between esds in cell parameters are only
 used when they are defined by crystal symmetry.  An approximate (isotropic)
 treatment of cell esds is used for estimating esds involving l.s. planes.
;
 
loop_
 _geom_bond_atom_site_label_1
 _geom_bond_atom_site_label_2
 _geom_bond_distance
 _geom_bond_site_symmetry_2
 _geom_bond_publ_flag
Cl1 C12 1.735(2) . ?
Cl2 C27 1.730(2) . ?
Cl3 C19 1.729(2) . ?
Cl4 C15 1.727(2) . ?
Cl5 C3 1.733(2) . ?
Cl6 C29 1.728(2) . ?
Cl7 C33 1.733(2) . ?
Cl8 C26 1.735(2) . ?
Cl9 C8 1.725(2) . ?
Cl10 C21 1.734(2) . ?
Cl11 C34 1.730(2) . ?
Cl12 C25 1.735(2) . ?
F2 C16 1.345(2) . ?
F4 C31 1.344(3) . ?
F1 C13 1.339(3) . ?
F3 C23 1.341(2) . ?
C3 C17 1.381(3) . ?
C3 C7 1.403(3) . ?
C4 C25 1.383(3) . ?
C4 C15 1.388(3) . ?
C5 C12 1.407(3) . ?
C5 C15 1.412(3) . ?
C5 C30 1.491(3) . ?
C6 C18 1.382(3) . ?
C6 C7 1.482(3) . ?
C6 C10 1.487(3) . ?
C7 C29 1.408(3) . ?
C8 C32 1.386(3) . ?
C8 C11 1.400(3) . ?
C9 C30 1.382(3) . ?
C9 C13 1.443(3) . ?
C9 C23 1.444(3) . ?
C10 C26 1.402(3) . ?
C10 C33 1.402(3) . ?
C11 C19 1.399(3) . ?
C11 C30 1.488(3) . ?
C12 C22 1.389(3) . ?
C13 C16 1.353(3) . ?
C14 C27 1.379(3) . ?
C14 C29 1.387(3) . ?
C16 C18 1.445(3) . ?
C17 C27 1.387(3) . ?
C18 C31 1.443(3) . ?
C19 C28 1.382(3) . ?
C20 C21 1.385(3) . ?
C20 C26 1.389(3) . ?
C21 C24 1.379(3) . ?
C22 C25 1.383(3) . ?
C23 C31 1.353(3) . ?
C24 C33 1.388(3) . ?
C28 C34 1.376(4) . ?
C32 C34 1.383(3) . ?
C36 C37 1.5381(10) . ?
C36 C42 1.5404(11) . ?
C37 C38 1.5370(11) . ?
C38 C40 1.5400(10) . ?
C40 C41 1.5376(11) . ?
 
loop_
 _geom_angle_atom_site_label_1
 _geom_angle_atom_site_label_2
 _geom_angle_atom_site_label_3
 _geom_angle
 _geom_angle_site_symmetry_1
 _geom_angle_site_symmetry_3
 _geom_angle_publ_flag
C17 C3 C7 123.34(19) . . ?
C17 C3 Cl5 116.08(17) . . ?
C7 C3 Cl5 120.54(17) . . ?
C25 C4 C15 118.2(2) . . ?
C12 C5 C15 115.2(2) . . ?
C12 C5 C30 122.84(19) . . ?
C15 C5 C30 121.82(19) . . ?
C18 C6 C7 121.34(19) . . ?
C18 C6 C10 121.57(19) . . ?
C7 C6 C10 117.03(17) . . ?
C3 C7 C29 114.97(19) . . ?
C3 C7 C6 121.41(18) . . ?
C29 C7 C6 123.53(19) . . ?
C32 C8 C11 123.0(2) . . ?
C32 C8 Cl9 116.51(18) . . ?
C11 C8 Cl9 120.47(17) . . ?
C30 C9 C13 123.3(2) . . ?
C30 C9 C23 124.3(2) . . ?
C13 C9 C23 112.40(18) . . ?
C26 C10 C33 115.8(2) . . ?
C26 C10 C6 121.70(19) . . ?
C33 C10 C6 122.52(19) . . ?
C19 C11 C8 115.2(2) . . ?
C19 C11 C30 121.7(2) . . ?
C8 C11 C30 123.12(19) . . ?
C22 C12 C5 122.8(2) . . ?
C22 C12 Cl1 116.34(18) . . ?
C5 C12 Cl1 120.89(17) . . ?
F1 C13 C16 117.95(19) . . ?
F1 C13 C9 118.86(18) . . ?
C16 C13 C9 123.1(2) . . ?
C27 C14 C29 118.67(19) . . ?
C4 C15 C5 123.3(2) . . ?
C4 C15 Cl4 116.72(17) . . ?
C5 C15 Cl4 119.88(17) . . ?
F2 C16 C13 117.26(19) . . ?
F2 C16 C18 118.19(18) . . ?
C13 C16 C18 124.4(2) . . ?
C3 C17 C27 118.8(2) . . ?
C6 C18 C31 123.6(2) . . ?
C6 C18 C16 124.2(2) . . ?
C31 C18 C16 112.21(18) . . ?
C28 C19 C11 123.5(2) . . ?
C28 C19 Cl3 116.88(17) . . ?
C11 C19 Cl3 119.39(17) . . ?
C21 C20 C26 118.4(2) . . ?
C24 C21 C20 121.8(2) . . ?
C24 C21 Cl10 118.79(18) . . ?
C20 C21 Cl10 119.43(19) . . ?
C25 C22 C12 118.9(2) . . ?
F3 C23 C31 116.85(19) . . ?
F3 C23 C9 118.60(18) . . ?
C31 C23 C9 124.2(2) . . ?
C21 C24 C33 118.2(2) . . ?
C22 C25 C4 121.5(2) . . ?
C22 C25 Cl12 119.17(19) . . ?
C4 C25 Cl12 119.29(18) . . ?
C20 C26 C10 122.7(2) . . ?
C20 C26 Cl8 117.17(18) . . ?
C10 C26 Cl8 120.11(17) . . ?
C14 C27 C17 121.0(2) . . ?
C14 C27 Cl2 120.49(17) . . ?
C17 C27 Cl2 118.51(18) . . ?
C34 C28 C19 118.3(2) . . ?
C14 C29 C7 123.2(2) . . ?
C14 C29 Cl6 116.56(16) . . ?
C7 C29 Cl6 120.19(17) . . ?
C9 C30 C11 122.40(19) . . ?
C9 C30 C5 122.19(19) . . ?
C11 C30 C5 115.37(17) . . ?
F4 C31 C23 117.40(19) . . ?
F4 C31 C18 118.81(18) . . ?
C23 C31 C18 123.3(2) . . ?
C34 C32 C8 118.5(2) . . ?
C24 C33 C10 123.2(2) . . ?
C24 C33 Cl7 116.49(17) . . ?
C10 C33 Cl7 120.32(17) . . ?
C28 C34 C32 121.4(2) . . ?
C28 C34 Cl11 119.36(19) . . ?
C32 C34 Cl11 119.3(2) . . ?
C37 C36 C42 111.1(3) . . ?
C38 C37 C36 108.95(10) . . ?
C37 C38 C40 108.7(3) . . ?
C41 C40 C38 108.70(10) . . ?
 
loop_
 _geom_torsion_atom_site_label_1
 _geom_torsion_atom_site_label_2
 _geom_torsion_atom_site_label_3
 _geom_torsion_atom_site_label_4
 _geom_torsion
 _geom_torsion_site_symmetry_1
 _geom_torsion_site_symmetry_2
 _geom_torsion_site_symmetry_3
 _geom_torsion_site_symmetry_4
 _geom_torsion_publ_flag
C17 C3 C7 C29 -1.1(3) . . . . ?
Cl5 C3 C7 C29 176.55(17) . . . . ?
C17 C3 C7 C6 -177.8(2) . . . . ?
Cl5 C3 C7 C6 -0.1(3) . . . . ?
C18 C6 C7 C3 -51.9(3) . . . . ?
C10 C6 C7 C3 125.4(2) . . . . ?
C18 C6 C7 C29 131.7(2) . . . . ?
C10 C6 C7 C29 -51.0(3) . . . . ?
C18 C6 C10 C26 -59.6(3) . . . . ?
C7 C6 C10 C26 123.1(2) . . . . ?
C18 C6 C10 C33 121.6(2) . . . . ?
C7 C6 C10 C33 -55.8(3) . . . . ?
C32 C8 C11 C19 -1.0(3) . . . . ?
Cl9 C8 C11 C19 178.43(17) . . . . ?
C32 C8 C11 C30 177.4(2) . . . . ?
Cl9 C8 C11 C30 -3.2(3) . . . . ?
C15 C5 C12 C22 -2.8(3) . . . . ?
C30 C5 C12 C22 173.4(2) . . . . ?
C15 C5 C12 Cl1 177.67(16) . . . . ?
C30 C5 C12 Cl1 -6.2(3) . . . . ?
C30 C9 C13 F1 11.2(3) . . . . ?
C23 C9 C13 F1 -171.35(19) . . . . ?
C30 C9 C13 C16 -171.9(2) . . . . ?
C23 C9 C13 C16 5.6(3) . . . . ?
C25 C4 C15 C5 -1.1(3) . . . . ?
C25 C4 C15 Cl4 175.60(18) . . . . ?
C12 C5 C15 C4 3.0(3) . . . . ?
C30 C5 C15 C4 -173.3(2) . . . . ?
C12 C5 C15 Cl4 -173.65(16) . . . . ?
C30 C5 C15 Cl4 10.1(3) . . . . ?
F1 C13 C16 F2 -1.9(3) . . . . ?
C9 C13 C16 F2 -178.80(19) . . . . ?
F1 C13 C16 C18 173.7(2) . . . . ?
C9 C13 C16 C18 -3.2(4) . . . . ?
C7 C3 C17 C27 2.0(4) . . . . ?
Cl5 C3 C17 C27 -175.76(19) . . . . ?
C7 C6 C18 C31 157.7(2) . . . . ?
C10 C6 C18 C31 -19.5(3) . . . . ?
C7 C6 C18 C16 -20.5(3) . . . . ?
C10 C6 C18 C16 162.3(2) . . . . ?
F2 C16 C18 C6 -7.9(3) . . . . ?
C13 C16 C18 C6 176.5(2) . . . . ?
F2 C16 C18 C31 173.71(18) . . . . ?
C13 C16 C18 C31 -1.9(3) . . . . ?
C8 C11 C19 C28 2.2(3) . . . . ?
C30 C11 C19 C28 -176.2(2) . . . . ?
C8 C11 C19 Cl3 -172.58(17) . . . . ?
C30 C11 C19 Cl3 9.0(3) . . . . ?
C26 C20 C21 C24 0.2(4) . . . . ?
C26 C20 C21 Cl10 178.77(18) . . . . ?
C5 C12 C22 C25 0.8(4) . . . . ?
Cl1 C12 C22 C25 -179.61(19) . . . . ?
C30 C9 C23 F3 1.0(3) . . . . ?
C13 C9 C23 F3 -176.46(19) . . . . ?
C30 C9 C23 C31 174.3(2) . . . . ?
C13 C9 C23 C31 -3.2(3) . . . . ?
C20 C21 C24 C33 0.0(3) . . . . ?
Cl10 C21 C24 C33 -178.54(17) . . . . ?
C12 C22 C25 C4 1.2(4) . . . . ?
C12 C22 C25 Cl12 179.78(18) . . . . ?
C15 C4 C25 C22 -1.1(4) . . . . ?
C15 C4 C25 Cl12 -179.65(17) . . . . ?
C21 C20 C26 C10 -0.6(4) . . . . ?
C21 C20 C26 Cl8 -179.20(18) . . . . ?
C33 C10 C26 C20 0.6(3) . . . . ?
C6 C10 C26 C20 -178.4(2) . . . . ?
C33 C10 C26 Cl8 179.19(16) . . . . ?
C6 C10 C26 Cl8 0.2(3) . . . . ?
C29 C14 C27 C17 -0.1(4) . . . . ?
C29 C14 C27 Cl2 -179.32(17) . . . . ?
C3 C17 C27 C14 -1.4(4) . . . . ?
C3 C17 C27 Cl2 177.88(19) . . . . ?
C11 C19 C28 C34 -1.7(3) . . . . ?
Cl3 C19 C28 C34 173.22(18) . . . . ?
C27 C14 C29 C7 1.0(3) . . . . ?
C27 C14 C29 Cl6 -177.17(18) . . . . ?
C3 C7 C29 C14 -0.4(3) . . . . ?
C6 C7 C29 C14 176.2(2) . . . . ?
C3 C7 C29 Cl6 177.70(17) . . . . ?
C6 C7 C29 Cl6 -5.7(3) . . . . ?
C13 C9 C30 C11 -168.1(2) . . . . ?
C23 C9 C30 C11 14.8(3) . . . . ?
C13 C9 C30 C5 14.5(3) . . . . ?
C23 C9 C30 C5 -162.6(2) . . . . ?
C19 C11 C30 C9 -120.5(2) . . . . ?
C8 C11 C30 C9 61.2(3) . . . . ?
C19 C11 C30 C5 57.0(3) . . . . ?
C8 C11 C30 C5 -121.2(2) . . . . ?
C12 C5 C30 C9 59.5(3) . . . . ?
C15 C5 C30 C9 -124.6(2) . . . . ?
C12 C5 C30 C11 -118.0(2) . . . . ?
C15 C5 C30 C11 57.9(3) . . . . ?
F3 C23 C31 F4 -0.6(3) . . . . ?
C9 C23 C31 F4 -174.0(2) . . . . ?
F3 C23 C31 C18 171.6(2) . . . . ?
C9 C23 C31 C18 -1.8(4) . . . . ?
C6 C18 C31 F4 -2.0(3) . . . . ?
C16 C18 C31 F4 176.35(19) . . . . ?
C6 C18 C31 C23 -174.1(2) . . . . ?
C16 C18 C31 C23 4.3(3) . . . . ?
C11 C8 C32 C34 -0.6(4) . . . . ?
Cl9 C8 C32 C34 179.96(18) . . . . ?
C21 C24 C33 C10 0.1(3) . . . . ?
C21 C24 C33 Cl7 -178.06(17) . . . . ?
C26 C10 C33 C24 -0.3(3) . . . . ?
C6 C10 C33 C24 178.6(2) . . . . ?
C26 C10 C33 Cl7 177.71(16) . . . . ?
C6 C10 C33 Cl7 -3.3(3) . . . . ?
C19 C28 C34 C32 -0.1(4) . . . . ?
C19 C28 C34 Cl11 -178.79(17) . . . . ?
C8 C32 C34 C28 1.2(4) . . . . ?
C8 C32 C34 Cl11 179.86(19) . . . . ?
C42 C36 C37 C38 176.3(4) . . . . ?
C36 C37 C38 C40 -171.4(4) . . . . ?
C37 C38 C40 C41 -177.3(4) . . . . ?
 
loop_
 _geom_hbond_atom_site_label_D 
 _geom_hbond_atom_site_label_H 
 _geom_hbond_atom_site_label_A 
 _geom_hbond_distance_DH 
 _geom_hbond_distance_HA 
 _geom_hbond_distance_DA 
 _geom_hbond_angle_DHA 
 _geom_hbond_site_symmetry_A 
C4 H4 Cl3  0.93 2.94 3.844(2) 163.1 4_566
C14 H14 Cl2  0.93 2.93 3.849(2) 171.4 3
C17 H17 Cl5  0.93 2.76 3.646(2) 160.1 3_655
 
_refine_diff_density_max    1.673
_refine_diff_density_min   -1.018
_refine_diff_density_rms    0.087

_shelx_res_file
;

    shelx.res created by SHELXL-2014/7


TITL X11_cryo new data - resol. = 0.75 Angstr.
CELL  0.68693  11.7310  22.1100  15.1440   90.000   97.100   90.000
ZERR     4.00   0.0020   0.0010   0.0010    0.000    0.030    0.000
LATT   1
SYMM  - X, 1/2 + Y, 1/2 - Z
SFAC  C    H    F    CL
UNIT  152 88 16 48
MERG   2
OMIT     1   4   1
OMIT    -1   1   3
OMIT     2   4   0
OMIT     0   1   1
OMIT    -2   2   4
OMIT    -2   3   3
OMIT     0   1   3
OMIT     2   2   0
OMIT     1   4   0
OMIT     3   6   3
OMIT     1   0  14
OMIT     2   6   3
OMIT    -2   0  14
OMIT     1   6   7
OMIT     2   1   1
OMIT     2   0   0
OMIT     1   6   1
OMIT     3   0   0
OMIT     1   8   1
OMIT     4   2   2
OMIT    -2   3   1
OMIT     1   5   6
OMIT    -1   3   3
OMIT    -2   1   1
OMIT     1   3   2
OMIT     0   3   7
OMIT     3   6   2
OMIT     0   5   9
OMIT     3   3   5
OMIT     4   0   8
OMIT     3   6   0
OMIT     2   9   0
OMIT     0   2   2
OMIT     2   3   1
OMIT    10   1  12
OMIT    -3   8   1
OMIT     3   3   3
OMIT     1   2   0
OMIT    -3   3   6
OMIT     2   5   4
OMIT     3   4   3
OMIT     3   2   0
OMIT     1   0   0
OMIT     0   3   3
OMIT    -4   6   2
OMIT    -1   0   2
OMIT   -11   0   4
OMIT   -12   1   4
OMIT   -10   0   4
OMIT     8   0   4
OMIT     3   7   4
OMIT    -9   1  16
OMIT     1   2   1
OMIT     2   6   1
OMIT    -2   3   5
OMIT     3   9   3
OMIT     0   2   1
OMIT     0   3   2
OMIT     0  11   3
OMIT    -3   1   1
OMIT     4   9   4
OMIT     1   9   4
OMIT     0   0   2
OMIT     2   4   1
OMIT     2   5   1
OMIT     1   1   1
OMIT     2   5   0
OMIT    -4   0  10
OMIT     4   6   3
OMIT     1  12   2
OMIT     0   9   2
OMIT     5   2   0
OMIT     1   8   3
OMIT     2   5   6
OMIT    -1   4   2
OMIT     2   8   3
OMIT    -1   2   2
OMIT     1   1   3
OMIT    -5   8   3
OMIT    -3   6  12
OMIT     4   4   1
OMIT     4   8   1
OMIT   -11   0   6
OMIT     1  12   0
OMIT     1   9   0
OMIT     1   3   0
OMIT    -3   6   5
OMIT     3   9   4
OMIT     0   5   2
OMIT     0   4   2
OMIT     1   9   2
OMIT    -4   6   1
OMIT     1  10   3
OMIT     4   5   4
OMIT    -6   0  10
OMIT    -6   1   1
OMIT     2   4   7
OMIT    -5   6   2
OMIT   -10   1  15
OMIT    -5   1   5
OMIT    -2   0   2
OMIT     0   4   1
OMIT     2   0  18
OMIT     0   8   1
OMIT    -4   3   1
OMIT     4   4   3
OMIT    -9   3  16
OMIT   -14   0   8
OMIT     1   5   0
OMIT   -12   1   6
OMIT     3   8   1
OMIT     3   5   4
OMIT    -9   0  14
OMIT    -5   6   5
OMIT     3   1   5
OMIT    -7   0  14
OMIT     0   1   6
OMIT    -4   5  11
OMIT    -3   0   6
OMIT     7   4   0
OMIT    -1   6   2
OMIT     1   4  18
OMIT     0   6   7
OMIT     0   5   5
OMIT    -1  11   2
OMIT    -1   3   8
OMIT     0   4   0
OMIT    -4   5   3
OMIT    -2   7   6
OMIT     2   2   1
OMIT     3   2   4
OMIT     2   2   7
OMIT     1   1   7
OMIT     2   3   0
OMIT    -4   1   1
OMIT     3   5   0
OMIT     1   7   6
OMIT     0   5   6
OMIT    -1   6   5
OMIT    -3   7   3
OMIT   -11   0  10
OMIT    -7   2  13
OMIT     0   2   7
OMIT     5   2  18
OMIT     0   6   1
OMIT    -3   3   1
OMIT    -3   0   8
OMIT    -3   3   8
OMIT    -1   7   2
OMIT     3   5   7
OMIT    12   0   8
OMIT     4   5   2
OMIT     3  10   5
OMIT     2   0   6
OMIT     1   9   6
OMIT     3   5   5
OMIT    -6   1  13
OMIT     2   9   5
OMIT    -4   3   6
OMIT     7   5   0
OMIT    -1   1   1
OMIT     6   4   0
OMIT     1   7   0
OMIT    -1   3   1
OMIT     1   6   3
OMIT     2  12   2
OMIT    -3   5   1
OMIT     6   1   5
OMIT     1   4   3
OMIT     2   7   0
OMIT    -1   3   2
OMIT     2   0   4
OMIT     3   9   0
OMIT     7   1   5
OMIT     1   2   6
OMIT     1   7   1
OMIT     4   2   6
OMIT     5   0   4
OMIT     4   5   5
OMIT     3   7   0
OMIT     3   8   0
OMIT     2   2   4
OMIT     2   5   5
OMIT     1   2   4
OMIT    -1  13   2
OMIT     0   2   4
OMIT     2   1   5
OMIT     0   7   2
OMIT     1   4   6
OMIT     2   4   4
OMIT     2   3   3
OMIT    -6   0   2
OMIT    -3   7   2
OMIT     6   3   1
OMIT    -7   4   2
OMIT    -4   2   2
OMIT    -5   3   1
OMIT    -3   2   2
OMIT     1  10   2
OMIT     1   5   7
OMIT    -1   1   7
OMIT    -3   3   7
OMIT     2   6   4
OMIT    -3   0   2
OMIT    -2   2   7
OMIT     0   0  12
OMIT     1  14   2
OMIT     5   2   1
OMIT    -4   5   1
OMIT    -7   8   3
OMIT     8   3   3
OMIT     1   8   6
OMIT    -8   2   6
OMIT   -11   1  15
OMIT     5   8   4
OMIT     8   1   3
OMIT     4   8   3
OMIT    -2   7   4
OMIT    -4   9   6
OMIT    -2   7   7
OMIT     2  14   2
OMIT     0   2   6
OMIT    -1   0  12
OMIT    -1   9   7
OMIT    -4   9   3
OMIT    -3   1   5
OMIT     0   4   6
OMIT    -3   9   4
OMIT     4   5   3
OMIT     2   1   3
OMIT    -3  10   6
OMIT    -3   4   7
OMIT    -3   5   4
OMIT    -1   9   6
OMIT     7   0   4
OMIT     4  12   4
OMIT     1   4   4
OMIT     1   5   9
OMIT    -2   3   7
OMIT     0   3   6
OMIT     3   0   6
OMIT     5   5   4
OMIT    -3  16   4
OMIT    -2   4   4
OMIT     1   7   5
OMIT    -2   1   7
OMIT     5   2   4
OMIT     1   3   7
OMIT    -2   2   3
OMIT    -4  18   4
OMIT   -10   5   6
OMIT    -6   3   5
OMIT     2   3   5
OMIT     5   3   4
OMIT     2   1   7
OMIT    -1   5   7
OMIT     2  10   3
OMIT     5   0   8
OMIT     4  12   3
OMIT     1  10   7
OMIT    -8   4   4
OMIT    -3  14   4
OMIT    13   2   8
OMIT    -1   9   2
OMIT    -7   2  12
OMIT     3   5   3
OMIT     0  14   2
OMIT     1   8   7
OMIT     1   4   8
OMIT    -8   0  14
OMIT   -14   1   4
OMIT    -4   7   5
OMIT     5   0  10
OMIT     1  11   3
OMIT     0   6   3
OMIT    13   1   8
OMIT     8   4   3
OMIT   -11   2  15
OMIT    -2  13   2
OMIT     2   3   6
OMIT     4   4   6
OMIT    -1   7   3
OMIT     6   3   5
OMIT   -12   6  14
OMIT    -1   3   6
OMIT    -3   5   5
OMIT     1   1  10
OMIT     1  12   4
OMIT     2  15   5
OMIT    -2  12  17
OMIT    -3   1   2
OMIT     0   7   6
OMIT    -7   4  14
OMIT    -1   5   2
OMIT     6   5   2
OMIT    -4   2   4
OMIT     4  13   0
OMIT     1   2   2
OMIT    -3  12   4
OMIT     3  11   9
OMIT    -4  11   3
OMIT     3   2   6
OMIT    -6   5   4
OMIT     3   6   6
OMIT    -3  17  16
OMIT    -1   3   4
OMIT     5  10   1
OMIT     7   0   6
OMIT    -4   8   4
OMIT     0   5   4
OMIT     4  10   0
OMIT    -3   3   5
OMIT    -8   5   4
OMIT     2  18   2
OMIT     1   0   4
OMIT    -2  12   1
OMIT    -4   5   6
OMIT     2  14   1
OMIT     0  28   0
OMIT     4  10   8
OMIT    -5   0   6
OMIT    -8   1   3
OMIT    -2   2   6
OMIT    -7   1  13
OMIT    -5   1   4
OMIT    -6   0   6
OMIT     5   8   2
OMIT     0   4   4
OMIT    -9   4  16
OMIT     4   1   3
OMIT    -2  13   1
OMIT    -3  13   4
OMIT     0  11   6
OMIT    -1  16   3
dfix 2.50 0.001 c41 c38 c38 c36
dfix 1.54 0.001 c41 c40 c40 c38 c38 c37 c37 c36  c36 c42
FMAP   2
PLAN   -25 0.5 0.5
conf
temp 100
BOND
REM Instructions for potential hydrogen bonds
EQIV $1 x, -y+1/2, z+1/2
HTAB C4 Cl3_$1
EQIV $2 -x, -y, -z
HTAB C14 Cl2_$2
EQIV $3 -x+1, -y, -z
HTAB C17 Cl5_$3
ACTA
L.S.  50
WGHT    0.064800    5.676100
FVAR       0.80036
CL1   4    0.802788    0.132667    0.209044    11.00000    0.03361    0.02944 =
         0.02102   -0.00593   -0.00438    0.00395
CL2   4    0.171648   -0.042252   -0.011400    11.00000    0.02435    0.02626 =
         0.03458    0.00009    0.00031   -0.00719
CL3   4    0.994558    0.246990    0.225921    11.00000    0.01989    0.03437 =
         0.03227    0.00296    0.00703    0.00799
CL4   4    0.781926    0.293502    0.479594    11.00000    0.02602    0.03516 =
         0.02474   -0.00881    0.00282    0.00287
CL5   4    0.529449    0.106931    0.021070    11.00000    0.01217    0.02566 =
         0.05518   -0.00608    0.00435    0.00074
CL6   4    0.095911    0.194305    0.026671    11.00000    0.01457    0.03277 =
         0.04412   -0.00470    0.00501    0.00476
CL7   4    0.367686    0.181043   -0.167083    11.00000    0.03610    0.03763 =
         0.02467   -0.00352    0.00562    0.01105
CL8   4    0.259475    0.327879    0.099078    11.00000    0.04046    0.03128 =
         0.02273   -0.00425   -0.00028    0.01087
CL9   4    0.644782    0.385131    0.314967    11.00000    0.02019    0.03215 =
         0.04964   -0.00696    0.01092    0.00284
CL10  4    0.148533    0.389391   -0.243082    11.00000    0.03383    0.03742 =
         0.03106    0.00995   -0.00521    0.00457
CL11  4    1.051633    0.483692    0.281072    11.00000    0.03328    0.03695 =
         0.03998    0.00621   -0.00426   -0.01546
CL12  4    0.980925    0.077768    0.540952    11.00000    0.04522    0.04016 =
         0.02767    0.00880   -0.00409    0.00651
F2    3    0.411279    0.147564    0.195486    11.00000    0.01925    0.02801 =
         0.02632    0.00258   -0.00094   -0.00683
F4    3    0.510408    0.310715    0.012539    11.00000    0.02423    0.03398 =
         0.03149    0.00930   -0.00987   -0.00653
F1    3    0.585593    0.173503    0.312249    11.00000    0.02292    0.03577 =
         0.02595    0.00773   -0.00608   -0.00616
F3    3    0.689915    0.332265    0.124171    11.00000    0.02022    0.03071 =
         0.02950    0.00482   -0.00299   -0.00855
C3    1    0.382378    0.098504    0.019829    11.00000    0.01233    0.02628 =
         0.03177   -0.00256    0.00120    0.00031
C4    1    0.882337    0.185684    0.497649    11.00000    0.02117    0.03477 =
         0.01906   -0.00118    0.00037   -0.00193
AFIX  43
H4    2    0.898475    0.195668    0.557546    11.00000   -1.20000
AFIX   0
C5    1    0.802320    0.214115    0.345163    11.00000    0.01282    0.02739 =
         0.02033   -0.00215   -0.00164   -0.00080
C6    1    0.359620    0.211331    0.031033    11.00000    0.01263    0.02372 =
         0.02117   -0.00226   -0.00066    0.00232
C7    1    0.311574    0.149264    0.024615    11.00000    0.01225    0.02467 =
         0.02059   -0.00250   -0.00028    0.00012
C8    1    0.785003    0.374754    0.294924    11.00000    0.01774    0.02869 =
         0.02867   -0.00390    0.00319   -0.00121
C9    1    0.653656    0.252773    0.224416    11.00000    0.01503    0.02455 =
         0.02128   -0.00169   -0.00026    0.00006
C10   1    0.310044    0.255851   -0.036685    11.00000    0.01512    0.02477 =
         0.02067   -0.00111   -0.00283    0.00094
C11   1    0.825558    0.316870    0.277935    11.00000    0.01431    0.02752 =
         0.01991   -0.00201   -0.00105   -0.00107
C12   1    0.832429    0.155814    0.318964    11.00000    0.02126    0.02819 =
         0.01892   -0.00242   -0.00080   -0.00093
C13   1    0.572881    0.205120    0.236235    11.00000    0.01791    0.02603 =
         0.02059    0.00177   -0.00056   -0.00127
C14   1    0.148419    0.078664    0.006838    11.00000    0.01296    0.03250 =
         0.02382   -0.00210   -0.00005   -0.00291
AFIX  43
H14   2    0.069543    0.072207    0.001767    11.00000   -1.20000
AFIX   0
C15   1    0.827200    0.226441    0.436977    11.00000    0.01503    0.03003 =
         0.02030   -0.00443    0.00025   -0.00146
C16   1    0.481275    0.192428    0.175725    11.00000    0.01464    0.02375 =
         0.02301    0.00094   -0.00038   -0.00204
C17   1    0.340931    0.040089    0.010890    11.00000    0.01757    0.02377 =
         0.03673   -0.00301    0.00198    0.00059
AFIX  43
H17   2    0.391028    0.007569    0.009851    11.00000   -1.20000
AFIX   0
C18   1    0.449796    0.226343    0.094857    11.00000    0.01480    0.02244 =
         0.02296   -0.00150   -0.00106    0.00059
C19   1    0.939817    0.314423    0.260415    11.00000    0.01591    0.03139 =
         0.01996    0.00188   -0.00010    0.00182
C20   1    0.212563    0.352067   -0.074538    11.00000    0.02330    0.02721 =
         0.02840    0.00113   -0.00110    0.00415
AFIX  43
H20   2    0.180681    0.387814   -0.056451    11.00000   -1.20000
AFIX   0
C21   1    0.211984    0.339012   -0.164039    11.00000    0.01920    0.02955 =
         0.02751    0.00457   -0.00472   -0.00085
C22   1    0.887455    0.114002    0.378040    11.00000    0.02591    0.02842 =
         0.02392    0.00004    0.00119    0.00248
AFIX  43
H22   2    0.907044    0.075994    0.358345    11.00000   -1.20000
AFIX   0
C23   1    0.619381    0.288440    0.145759    11.00000    0.01519    0.02344 =
         0.02505    0.00052    0.00112   -0.00246
C24   1    0.258362    0.286204   -0.192337    11.00000    0.01755    0.03479 =
         0.02021    0.00081   -0.00224   -0.00162
AFIX  43
H24   2    0.257411    0.277977   -0.252648    11.00000   -1.20000
AFIX   0
C25   1    0.912615    0.129839    0.466621    11.00000    0.02429    0.03234 =
         0.02312    0.00352   -0.00056    0.00102
C26   1    0.261906    0.310491   -0.012410    11.00000    0.02098    0.02678 =
         0.02268   -0.00184   -0.00101    0.00207
C27   1    0.223210    0.030807    0.003488    11.00000    0.01790    0.02687 =
         0.02453   -0.00167    0.00071   -0.00421
C28   1    1.010652    0.364491    0.262339    11.00000    0.01472    0.03735 =
         0.02499    0.00426   -0.00053   -0.00292
AFIX  43
H28   2    1.086757    0.360746    0.251764    11.00000   -1.20000
AFIX   0
C29   1    0.193225    0.136613    0.017923    11.00000    0.01346    0.02842 =
         0.02176   -0.00259    0.00008    0.00099
C30   1    0.754560    0.261250    0.280485    11.00000    0.01467    0.02437 =
         0.02074   -0.00198    0.00061    0.00064
C31   1    0.525456    0.276992    0.086915    11.00000    0.01795    0.02414 =
         0.02284    0.00293   -0.00151   -0.00118
C32   1    0.852666    0.426177    0.295980    11.00000    0.02741    0.02787 =
         0.02903   -0.00531    0.00296   -0.00289
AFIX  43
H32   2    0.822702    0.463991    0.306994    11.00000   -1.20000
AFIX   0
C33   1    0.306514    0.245652   -0.128358    11.00000    0.01450    0.02917 =
         0.02293   -0.00186    0.00022    0.00024
C34   1    0.965747    0.420023    0.280295    11.00000    0.02454    0.03393 =
         0.02186    0.00172   -0.00355   -0.00945
C36   1    0.346446    0.537437   -0.019304    11.00000    0.06818    0.07431 =
         0.08562    0.01486    0.00885    0.00729
AFIX  23
H36A  2    0.428111    0.545305   -0.016962    11.00000   -1.20000
H36B  2    0.308467    0.575395   -0.009556    11.00000   -1.20000
AFIX   0
C37   1    0.325870    0.492453    0.054570    11.00000    0.05032    0.05893 =
         0.09286    0.02177   -0.01146    0.00427
AFIX  23
H37A  2    0.244063    0.486615    0.055431    11.00000   -1.20000
H37B  2    0.359925    0.453649    0.043421    11.00000   -1.20000
AFIX   0
C38   1    0.380382    0.517691    0.144565    11.00000    0.07244    0.06635 =
         0.09097   -0.00770   -0.00032    0.01035
AFIX  23
H38A  2    0.338629    0.553242    0.160022    11.00000   -1.20000
H38B  2    0.459411    0.529276    0.140903    11.00000   -1.20000
AFIX   0
C40   1    0.376120    0.468519    0.216106    11.00000    0.05151    0.05278 =
         0.15407   -0.01007   -0.02163    0.01639
AFIX  23
H40A  2    0.297433    0.455542    0.217802    11.00000   -1.20000
H40B  2    0.420963    0.433717    0.202159    11.00000   -1.20000
AFIX   0
C41   1    0.425274    0.494825    0.306868    11.00000    0.13305    0.11662 =
         0.06064    0.02324    0.03629    0.08374
AFIX  37
H41A  2    0.424586    0.464287    0.351862    11.00000   -1.50000
H41B  2    0.379185    0.528519    0.320986    11.00000   -1.50000
H41C  2    0.502741    0.508093    0.304424    11.00000   -1.50000
AFIX   0
C42   1    0.300261    0.512422   -0.111776    11.00000    0.08077    0.08900 =
         0.08257    0.01978    0.00045    0.00009
AFIX  37
H42A  2    0.318147    0.540181   -0.156828    11.00000   -1.50000
H42B  2    0.218487    0.507490   -0.115684    11.00000   -1.50000
H42C  2    0.335365    0.474007   -0.120443    11.00000   -1.50000
AFIX   0
HKLF    4

REM  X11_cryo new data - resol. = 0.75 Angstr.
REM R1 =  0.0453 for    8489 Fo > 4sig(Fo)  and  0.0481 for all    9176 data
REM    489 parameters refined using      7 restraints

END

WGHT      0.0648      5.6762

REM Highest difference peak  1.673,  deepest hole -1.018,  1-sigma level  0.087
Q1    1   0.5691  0.5302  0.1797  11.00000  0.05    1.67
Q2    1   0.3665  0.4641  0.2788  11.00000  0.05    1.24
Q3    1   0.3022  0.5010  0.1051  11.00000  0.05    0.80
Q4    1   0.4381  0.4803  0.1629  11.00000  0.05    0.77
Q5    1   0.3562  0.5236  0.0687  11.00000  0.05    0.63
Q6    1   0.4172  0.4403  0.1482  11.00000  0.05    0.58
Q7    1   0.9195  0.0705  0.5443  11.00000  0.05    0.47
Q8    1   1.0152  0.4933  0.3203  11.00000  0.05    0.35
Q9    1   0.4100  0.4760  0.0400  11.00000  0.05    0.34
Q10   1   0.2784  0.0367 -0.0015  11.00000  0.05    0.33
Q11   1   0.2727  0.5216 -0.0550  11.00000  0.05    0.33
Q12   1   0.5964  0.3754  0.2808  11.00000  0.05    0.33
Q13   1   0.7869  0.2906  0.2838  11.00000  0.05    0.32
Q14   1   0.9609  0.1113  0.5372  11.00000  0.05    0.32
Q15   1   0.6213  0.3871  0.2651  11.00000  0.05    0.32
Q16   1   0.3610  0.1303  0.0191  11.00000  0.05    0.31
Q17   1   0.1762  0.1069  0.0178  11.00000  0.05    0.30
Q18   1   0.6376  0.3906  0.3984  11.00000  0.05    0.30
Q19   1   0.9928  0.2064  0.2265  11.00000  0.05    0.30
Q20   1   0.2514  0.1405  0.0197  11.00000  0.05    0.30
Q21   1   0.3030  0.5614 -0.0854  11.00000  0.05    0.29
Q22   1   0.3371  0.2119 -0.1799  11.00000  0.05    0.29
Q23   1   1.0675  0.4475  0.2841  11.00000  0.05    0.29
Q24   1   0.3224  0.3371  0.0851  11.00000  0.05    0.28
Q25   1   0.8150  0.3966  0.2839  11.00000  0.05    0.28
;
_shelx_res_checksum   19459

_shelx_hkl_file
;
   0   0  -2   25.92    6.55
   0   0  -2   31.28    6.68
   0   0   2   31.20    7.50
   0   0  -2   29.36    8.14
   0   0   2   28.75    6.48
   0   0  -2   10.25    1.60
   0   0  -2   14.85    1.95
   0   0   2    9.66    2.38
   0   0   2    7.26    2.03
   0   0  -2    8.27    1.84
   0   0  -2   11.51    1.80
   0   0   2   10.38    2.33
   0   0   2   10.89    2.28
   0   0  -2   13.11    2.28
   0   0  -2   10.91    2.18
   0   0   2   17.83    3.07
   0   0   2   15.07    2.89
   0   0  -3   18.92   10.00
   0   0  -3   33.07   10.57
   0   0   3   12.17   11.03
   0   0  -3   19.75   11.40
   0   0  -3   26.01   10.94
   0   0   3   21.57   11.23
   0   0  -3    1.34    2.43
   0   0  -3   -1.07    2.63
   0   0   3   -0.05    3.21
   0   0   3    1.77    3.18
   0   0  -3    0.36    2.79
   0   0  -3    1.82    3.01
   0   0   3   -1.12    3.29
   0   0   3   -1.11    3.26
   0   0  -3   -8.17    3.40
   0   0  -3    2.20    3.52
   0   0   3    3.66    3.89
   0   0   3    1.26    4.12
   0   0  -4 131300. 8908.00
   0   0   4 125700. 8532.00
   0   0   4 124600. 8453.00
   0   0  -4 133100. 8558.00
   0   0  -4 135100. 8681.00
   0   0   4 126500. 8131.00
   0   0   4 146200. 9394.00
   0   0  -4 158300. 9082.00
   0   0  -4 161200. 9245.00
   0   0   4 148900. 8541.00
   0   0  -4 160100. 8669.00
   0   0  -4 159800. 8654.00
   0   0   4 162700. 8808.00
   0   0  -4 152500. 7917.00
   0   0  -4 151600. 7871.00
   0   0   4 154000. 7995.00
   0   0   4 151200. 7850.00
   0   0  -5   16.89   13.58
   0   0  -5   10.22   11.27
   0   0   5   30.65   14.15
   0   0  -5   14.55   14.69
   0   0  -5   12.44   12.97
   0   0   5   12.65   14.56
   0   0  -5   -2.56    3.46
   0   0   5    8.03    4.01
   0   0   5   11.24    3.95
   0   0  -5    7.30    4.14
   0   0  -5    3.06    4.15
   0   0   5    1.88    4.09
   0   0   5    7.09    4.31
   0   0  -5   -2.16    4.47
   0   0  -5    1.33    4.72
   0   0   5    3.36    4.35
   0   0   5    3.32    4.88
   0   0  -622810.00 1549.00
   0   0  -624420.00 1659.00
   0   0   623480.00 1595.00
   0   0   622220.00 1509.00
   0   0  -623700.00 1525.00
   0   0  -623420.00 1507.00
   0   0   623300.00 1500.00
   0   0   623240.00 1495.00
   0   0  -624790.00 1423.00
   0   0  -624970.00 1433.00
   0   0   624590.00 1411.00
   0   0   625680.00 1474.00
   0   0  -625320.00 1373.00
   0   0  -625140.00 1363.00
   0   0   624770.00 1342.00
   0   0   624980.00 1354.00
   0   0  -624300.00 1263.00
   0   0  -624620.00 1280.00
   0   0   626050.00 1354.00
   0   0   625320.00 1316.00
   0   0  -7   -5.20   12.91
   0   0  -7    3.26   13.91
   0   0   7   17.77   14.52
   0   0   7  -14.42   15.21
   0   0  -7    6.28   16.20
   0   0   7    8.81   17.54
   0   0   7    2.70   15.65
   0   0  -7    7.05    4.02
   0   0  -7    1.54    3.97
   0   0   7    0.33    3.91
   0   0   7    1.66    4.62
   0   0  -7    6.06    4.58
   0   0  -7   -2.18    4.56
   0   0   7    1.70    4.56
   0   0   7   -2.56    4.53
   0   0  -7    2.69    5.12
   0   0  -7   -7.92    5.15
   0   0   7   11.50    6.00
   0   0   7   -0.97    5.08
   0   0  -8 4801.00  328.00
   0   0   8 4792.00  327.60
   0   0  -8 4268.00  276.50
   0   0  -8 4381.00  283.90
   0   0   8 4589.00  297.70
   0   0  -8 4441.00  255.80
   0   0  -8 4415.00  254.60
   0   0   8 4401.00  253.50
   0   0   8 4490.00  259.00
   0   0  -8 4357.00  237.70
   0   0  -8 4467.00  243.50
   0   0   8 4385.00  239.20
   0   0   8 4362.00  237.90
   0   0  -8 4730.00  248.20
   0   0  -8 4856.00  254.60
   0   0  -9   80.86    7.43
   0   0   9   86.07    7.38
   0   0  -9  100.10    8.47
   0   0  -9   73.86    7.74
   0   0  -9   96.70    9.31
   0   0   9   78.53    8.94
   0   0 -10 8410.00  483.70
   0   0 -10 8797.00  506.20
   0   0  10 8597.00  494.60
   0   0  10 8974.00  516.40
   0   0 -10 8414.00  457.80
   0   0 -10 8398.00  456.60
   0   0  10 8556.00  465.60
   0   0  10 9123.00  496.10
   0   0 -10 8384.00  438.10
   0   0 -10 8393.00  438.30
   0   0  10 8179.00  427.10
   0   0  10 8840.00  461.70
   0   0 -11   66.79    6.80
   0   0 -11   69.15    7.11
   0   0  11   72.28    7.72
   0   0 -11   76.83    8.71
   0   0 -11   66.32    7.20
   0   0  11   71.19    9.17
   0   0 -11   43.21    7.82
   0   0  11   59.43    9.33
   0   0 -12  101.20    8.54
   0   0 -12  104.80    8.94
   0   0  12  109.20    9.60
   0   0 -12  112.90   10.47
   0   0 -12  102.10    9.19
   0   0  12  125.00   12.09
   0   0  12  141.70   12.27
   0   0 -12   91.98   10.30
   0   0  12   80.03   10.08
   0   0  13   82.71    8.60
   0   0  13   84.97    7.83
   0   0 -13   72.09    8.73
   0   0  13   99.38   11.04
   0   0  13   67.72   10.56
   0   0 -14  421.80   25.91
   0   0 -14  399.70   25.22
   0   0  14  430.10   28.28
   0   0  14  416.40   26.99
   0   0 -14  408.10   26.09
   0   0 -14  388.10   24.93
   0   0  14  408.90   27.73
   0   0  14  415.80   27.02
   0   0 -15   16.11    6.39
   0   0 -15   39.46    8.10
   0   0  15   48.43    9.39
   0   0  15   45.73   10.77
   0   0 -15   37.75    9.23
   0   0  15   51.60   12.61
   0   0  15   25.69    9.31
   0   0 -16 1967.00  109.60
   0   0 -16 2012.00  111.60
   0   0  16 2005.00  112.50
   0   0  16 1996.00  112.20
   0   0 -16 2012.00  109.50
   0   0 -16 2069.00  112.20
   0   0  16 2008.00  109.80
   0   0  16 1990.00  109.80
   0   0 -17   13.39    7.10
   0   0 -17   17.88    7.93
   0   0  17   12.88   10.67
   0   0  17   12.28    9.22
   0   0 -17    5.59   10.08
   0   0 -17    6.03    8.00
   0   0  17    2.88   14.07
   0   0  17    7.14   10.85
   0   0 -18   22.71    8.67
   0   0 -18   14.69    7.27
   0   0  18   13.20    8.65
   0   0  18   11.88    8.74
   0   0 -18   21.02    8.87
   0   0 -18    9.72   11.97
   0   0  18   38.05   12.65
   0   0  18   -0.06   15.81
   0   0 -19   -2.62    7.71
   0   0 -19   -1.26   14.00
   0   0  19   -1.10   16.13
   0   0  19    8.49   11.11
   0   0 -20  337.10   27.99
   0   0  20  416.40   30.11
   0   0  20  349.40   30.45
   0   1   1  979.40   67.97
   0   1   1  935.60   64.99
   0   1   1 1119.00   72.82
   0   1   1 1147.00   74.68
   0  -1  -1 1089.00   62.79
   0   1  -1 1147.00   66.09
   0   1   1 1259.00   68.68
   0   1  -1 1245.00   67.73
   0  -1   1 1238.00   67.44
   0   1   2   52.39   12.00
   0   1   2   46.24   12.65
   0  -1  -2   63.34   12.99
   0   1  -2   65.93   10.86
   0   1  -2   63.20   10.40
   0  -1   2   44.71   10.20
   0   1   2   39.01   10.57
   0  -1  -2   70.91   13.15
   0  -1  -2   51.25   12.61
   0   1  -2   55.33   12.81
   0   1  -2   66.10   13.49
   0  -1   2   41.66   10.57
   0   1   2   80.06    6.03
   0   1   2   81.59    5.91
   0  -1  -2   82.74    5.63
   0  -1  -2   80.88    5.79
   0   1  -2   72.17    5.24
   0   1  -2   76.69    5.44
   0  -1   2   73.66    5.42
   0   1   2   90.42    6.49
   0   1   2   85.43    6.24
   0  -1  -2   86.00    5.97
   0  -1  -2   84.98    5.96
   0   1  -2   82.02    5.33
   0   1  -2   78.01    5.06
   0  -1   2   76.96    5.13
   0   1   2   80.29    6.00
   0   1   2   85.16    6.23
   0  -1  -2   86.22    6.10
   0  -1  -2   79.80    5.81
   0   1  -2   79.12    4.94
   0   1  -2   76.10    4.97
   0  -1   2   76.98    5.26
   0   1   3 1804.00  124.80
   0   1   3 1859.00  128.40
   0  -1  -3 1882.00  129.70
   0  -1  -3 1860.00  128.40
   0   1  -3 1846.00  126.80
   0   1  -3 1807.00  124.20
   0  -1   3 1699.00  116.90
   0   1   3 1693.00  111.00
   0   1   3 1917.00  125.30
   0  -1  -3 1813.00  118.60
   0  -1  -3 1868.00  122.00
   0   1  -3 1742.00  114.00
   0   1  -3 1875.00  122.50
   0  -1   3 1913.00  125.10
   0  -1   3 1778.00  116.50
   0   1   3 1646.00   95.05
   0   1   3 1725.00   99.75
   0  -1  -3 1683.00   97.33
   0  -1  -3 1706.00   98.52
   0   1  -3 1680.00   97.01
   0   1  -3 1663.00   96.01
   0  -1   3 1625.00   93.83
   0  -1   3 1756.00  101.50
   0   1   3 1752.00   95.87
   0   1   3 1727.00   94.51
   0  -1  -3 1789.00   97.75
   0  -1  -3 1710.00   93.57
   0   1  -3 1685.00   91.87
   0   1  -3 1721.00   93.83
   0  -1   3 1717.00   93.72
   0  -1   3 1664.00   90.85
   0   1   3 1682.00   88.62
   0   1   3 1744.00   91.67
   0  -1  -3 1724.00   90.57
   0  -1  -3 1780.00   93.54
   0   1  -3 1733.00   90.74
   0   1  -3 1817.00   95.15
   0  -1   3 1801.00   94.43
   0  -1   3 1705.00   89.29
   0   1   421790.00 1479.00
   0   1   421930.00 1488.00
   0  -1  -421180.00 1438.00
   0  -1  -420870.00 1417.00
   0   1  -420850.00 1416.00
   0   1  -421210.00 1440.00
   0  -1   421370.00 1451.00
   0   1   422040.00 1417.00
   0   1   421390.00 1375.00
   0  -1  -420630.00 1326.00
   0  -1  -420090.00 1292.00
   0   1  -420720.00 1332.00
   0   1  -423210.00 1492.00
   0  -1   422320.00 1435.00
   0  -1   421700.00 1396.00
   0   1   422580.00 1296.00
   0   1   423270.00 1336.00
   0  -1  -423260.00 1335.00
   0  -1  -421750.00 1248.00
   0   1  -422650.00 1300.00
   0   1  -421930.00 1259.00
   0  -1   422620.00 1298.00
   0  -1   421320.00 1224.00
   0   1   422390.00 1213.00
   0   1   422860.00 1239.00
   0  -1  -422880.00 1240.00
   0  -1  -422830.00 1237.00
   0   1  -423300.00 1263.00
   0   1  -422500.00 1219.00
   0  -1   422390.00 1213.00
   0  -1   422370.00 1212.00
   0   1   422380.00 1163.00
   0   1   422430.00 1166.00
   0  -1  -422210.00 1154.00
   0  -1  -421820.00 1134.00
   0   1  -422600.00 1174.00
   0   1  -422190.00 1153.00
   0  -1   422200.00 1153.00
   0  -1   421910.00 1138.00
   0   1   564270.00 4359.00
   0   1   566400.00 4504.00
   0  -1  -566740.00 4527.00
   0  -1  -564470.00 4374.00
   0   1  -565510.00 4446.00
   0   1  -563670.00 4322.00
   0  -1   561850.00 4198.00
   0  -1   566720.00 4528.00
   0   1   567510.00 4339.00
   0   1   565610.00 4217.00
   0  -1  -563000.00 4049.00
   0  -1  -564600.00 4152.00
   0   1  -563980.00 4113.00
   0   1  -567630.00 4347.00
   0  -1   564580.00 4151.00
   0  -1   569240.00 4450.00
   0   1   573710.00 4229.00
   0   1   572980.00 4186.00
   0  -1  -572950.00 4186.00
   0  -1  -573140.00 4196.00
   0   1  -573500.00 4217.00
   0   1  -575520.00 4333.00
   0  -1   573160.00 4197.00
   0  -1   574710.00 4286.00
   0   1   574830.00 4053.00
   0   1   572290.00 3915.00
   0  -1  -573740.00 3994.00
   0  -1  -574810.00 4052.00
   0   1  -575750.00 4103.00
   0   1  -575380.00 4083.00
   0  -1   573910.00 4003.00
   0  -1   573190.00 3964.00
   0   1   571180.00 3696.00
   0   1   570540.00 3663.00
   0  -1  -572940.00 3787.00
   0  -1  -571280.00 3701.00
   0   1  -571050.00 3689.00
   0   1  -569420.00 3605.00
   0  -1   574310.00 3859.00
   0  -1   572010.00 3739.00
   0   1   6   99.53    7.83
   0   1   6   93.64    7.62
   0  -1  -6   94.67    7.99
   0   1  -6  105.60    7.99
   0   1  -6  104.00    7.70
   0  -1   6  118.90    8.86
   0   1   6   90.93    7.89
   0   1   6  102.00    8.69
   0  -1  -6   95.50    8.18
   0   1  -6   88.71    7.07
   0  -1   6   81.70    7.04
   0   1   6  133.00   10.39
   0  -1  -6  139.00   10.60
   0   1  -6  138.70   10.06
   0  -1   6  124.90    9.52
   0   1   7   69.18   19.70
   0   1   7   73.61   16.41
   0  -1  -7   83.48   19.51
   0   1  -7   72.64   14.88
   0  -1   7   89.41   15.40
   0  -1   7  107.80   16.65
   0   1   7   65.75   18.81
   0   1   7  111.80   18.84
   0  -1  -7  102.10   17.50
   0  -1  -7   77.67   17.77
   0   1  -7   92.02   18.59
   0   1  -7   90.98   15.49
   0  -1   7   95.92   16.95
   0  -1   7   86.19   18.66
   0   1   7   52.79    6.26
   0   1   7   60.10    6.38
   0  -1  -7   52.63    6.25
   0   1  -7   66.12    6.03
   0   1  -7   51.17    5.72
   0  -1   7   48.88    6.03
   0  -1   7   67.18    6.62
   0   1   7   68.97    7.68
   0   1   7   57.12    6.66
   0  -1  -7   50.81    6.63
   0  -1  -7   63.77    6.66
   0   1  -7   64.72    6.24
   0   1  -7   55.12    5.96
   0  -1   7   56.00    5.97
   0  -1   7   62.27    6.53
   0   1   7   61.76    7.89
   0   1   7   62.91    7.68
   0  -1  -7   62.01    7.75
   0  -1  -7   51.32    7.26
   0   1  -7   63.58    7.20
   0   1  -7   63.39    6.83
   0  -1   7   57.20    7.14
   0  -1   7   54.10    6.47
   0   1   8 1911.00  133.70
   0   1   8 1977.00  137.20
   0  -1  -8 1919.00  133.50
   0  -1   8 2031.00  140.20
   0  -1   8 1958.00  135.40
   0   1   8 2008.00  132.40
   0  -1  -8 2025.00  133.00
   0   1  -8 2204.00  144.10
   0  -1   8 2364.00  154.90
   0  -1   8 2126.00  139.40
   0   1   8 2271.00  131.80
   0   1   8 2190.00  127.00
   0  -1  -8 2225.00  129.00
   0  -1  -8 2195.00  127.10
   0   1  -8 2159.00  125.00
   0   1  -8 2241.00  129.80
   0  -1   8 2244.00  130.10
   0  -1   8 2246.00  130.10
   0   1   8 2187.00  120.40
   0   1   8 2200.00  121.30
   0   1  -8 2182.00  119.90
   0   1  -8 2157.00  118.20
   0  -1   8 2246.00  123.20
   0  -1   8 2175.00  119.50
   0   1   8 2254.00  119.60
   0   1   8 2203.00  117.00
   0  -1  -8 2181.00  115.60
   0  -1  -8 2218.00  118.00
   0   1   9 7106.00  484.70
   0  -1  -9 6838.00  466.10
   0   1   9 7252.00  469.00
   0  -1  -9 7128.00  460.70
   0   1   9 7494.00  431.20
   0   1   9 7670.00  441.60
   0  -1  -9 7746.00  445.60
   0  -1  -9 7516.00  432.50
   0   1  -9 7418.00  426.70
   0   1  -9 7697.00  442.90
   0  -1   9 7579.00  436.20
   0  -1   9 7752.00  445.90
   0   1   9 7528.00  409.80
   0   1   9 7641.00  415.80
   0  -1  -9 7846.00  427.00
   0  -1  -9 7304.00  397.50
   0   1  -9 7695.00  418.50
   0   1  -9 7657.00  416.00
   0  -1   9 7739.00  420.70
   0  -1   9 7557.00  411.00
   0   1   9 7555.00  394.80
   0   1   9 7765.00  405.70
   0  -1  -9 7405.00  387.20
   0  -1  -9 7763.00  405.30
   0   1  -9 7422.00  387.50
   0   1  -9 7488.00  391.10
   0  -1   9 7793.00  406.80
   0  -1   9 8009.00  418.10
   0   1  10 8478.00  578.60
   0  -1 -10 8319.00  567.40
   0   1  10 7691.00  442.80
   0   1  10 7419.00  427.30
   0  -1 -10 7474.00  430.30
   0  -1 -10 7781.00  447.60
   0   1 -10 7942.00  457.00
   0   1 -10 8064.00  464.00
   0  -1  10 8356.00  480.70
   0  -1  10 8080.00  465.00
   0   1  10 7874.00  428.80
   0   1  10 7794.00  424.30
   0  -1 -10 7830.00  426.20
   0  -1 -10 7806.00  424.90
   0   1 -10 8297.00  451.30
   0   1 -10 8098.00  440.10
   0  -1  10 8232.00  447.80
   0  -1  10 8381.00  456.00
   0   1  10 7654.00  400.30
   0   1  10 7734.00  404.40
   0  -1 -10 7835.00  409.40
   0  -1 -10 8125.00  424.80
   0   1 -10 8271.00  432.00
   0   1 -10 8468.00  442.00
   0  -1  10 8018.00  418.90
   0  -1  10 8445.00  440.80
   0   1  11 1258.00   74.22
   0   1  11 1202.00   70.89
   0  -1 -11 1218.00   71.63
   0  -1 -11 1175.00   68.85
   0   1 -11 1156.00   67.87
   0   1 -11 1194.00   70.15
   0  -1  11 1204.00   70.50
   0  -1  11 1204.00   70.57
   0   1  11 1170.00   66.53
   0   1  11 1286.00   72.40
   0  -1 -11 1176.00   66.41
   0  -1 -11 1181.00   66.48
   0   1 -11 1161.00   64.80
   0   1 -11 1212.00   68.01
   0  -1  11 1224.00   69.00
   0  -1  11 1207.00   67.93
   0   1  11 1181.00   64.84
   0   1  11 1281.00   70.49
   0  -1 -11 1325.00   72.03
   0  -1 -11 1161.00   64.16
   0   1 -11 1218.00   66.27
   0   1 -11 1247.00   67.87
   0  -1  11 1209.00   65.92
   0  -1  11 1341.00   73.02
   0   1  12  724.10   43.69
   0   1  12  729.10   44.04
   0  -1 -12  709.40   42.29
   0  -1 -12  693.20   41.55
   0   1 -12  684.00   40.85
   0   1 -12  711.80   42.58
   0  -1  12  709.10   42.34
   0  -1  12  728.60   43.36
   0   1  12  762.00   44.50
   0   1  12  736.00   43.65
   0  -1 -12  700.20   40.96
   0  -1 -12  777.10   44.82
   0   1 -12  690.40   40.12
   0   1 -12  735.10   42.02
   0  -1  12  730.80   42.77
   0  -1  12  731.40   42.81
   0   1 -12  684.40   38.99
   0   1 -12  736.00   41.71
   0  -1  12  729.10   41.99
   0  -1  12  742.10   42.60
   0   1  13  723.90   43.91
   0   1  13  765.90   45.91
   0  -1 -13  771.10   45.80
   0  -1 -13  774.20   46.05
   0   1 -13  737.10   43.81
   0   1 -13  753.50   44.61
   0  -1  13  736.30   43.72
   0  -1  13  749.50   44.63
   0   1  13  689.20   41.75
   0   1  13  767.20   45.48
   0  -1 -13  745.70   43.51
   0  -1 -13  775.00   44.91
   0   1 -13  730.30   42.44
   0   1 -13  728.30   41.88
   0  -1  13  793.10   46.40
   0  -1  13  736.70   43.48
   0   1  13  729.10   43.48
   0   1  13  784.20   45.36
   0  -1 -13  714.00   41.37
   0  -1 -13  761.10   44.45
   0   1 -13  754.40   43.41
   0  -1  13  797.00   46.20
   0  -1 -14  390.00   24.19
   0  -1 -14  358.40   22.14
   0   1  14  400.80   26.43
   0   1  14  386.30   26.62
   0  -1 -14  397.90   25.44
   0  -1 -14  380.00   24.05
   0   1 -14  378.80   23.55
   0   1 -14  371.10   23.58
   0  -1  14  395.50   25.84
   0  -1  14  377.80   25.41
   0   1  14  383.50   25.45
   0   1  14  394.40   27.59
   0  -1 -14  343.50   23.47
   0  -1 -14  351.80   23.66
   0   1  15  589.80   36.50
   0   1  15  513.60   33.35
   0  -1 -15  522.20   32.27
   0  -1 -15  515.50   31.31
   0   1 -15  519.20   31.18
   0   1 -15  540.40   32.58
   0  -1  15  541.90   33.56
   0  -1  15  506.80   32.06
   0   1  15  573.60   35.62
   0   1  15  487.50   32.99
   0  -1 -15  539.60   33.43
   0  -1 -15  509.60   32.10
   0   1 -15  497.40   30.35
   0   1 -15  518.30   31.70
   0  -1  15  495.60   32.49
   0  -1  15  549.00   34.32
   0   1  16  329.50   24.32
   0   1  16  324.90   23.83
   0  -1 -16  310.20   21.45
   0  -1 -16  321.90   21.17
   0  -1  16  376.90   25.84
   0   1  16  311.90   23.38
   0   1  16  264.60   23.96
   0  -1 -16  292.50   22.06
   0  -1 -16  302.60   21.91
   0  -1  16  356.70   25.69
   0   1  17  126.90   15.91
   0   1  17  149.10   15.72
   0  -1 -17  158.80   14.57
   0  -1 -17  156.90   13.35
   0   1 -17  119.80   12.12
   0   1 -17  146.30   13.02
   0  -1  17  115.70   13.54
   0  -1  17  134.10   13.39
   0   1  17  127.70   15.83
   0   1  17  116.10   19.80
   0  -1 -17  163.50   16.12
   0  -1 -17  169.50   18.05
   0   1 -17  165.50   14.67
   0   1 -17  129.60   15.22
   0  -1  17  134.20   17.94
   0  -1  17  141.90   15.43
   0   1  18  984.60   57.53
   0  -1 -18 1037.00   60.33
   0  -1 -18 1075.00   61.39
   0   1  18 1222.00   70.73
   0   1  18 1163.00   69.62
   0  -1 -18 1056.00   60.60
   0  -1 -18 1107.00   64.78
   0   1 -18 1138.00   65.43
   0   1 -18 1130.00   63.40
   0  -1  18 1106.00   65.85
   0  -1  18 1193.00   68.40
   0  -1 -19   23.27    8.08
   0  -1 -19   19.71    6.62
   0   1  19   39.89   18.98
   0   1  19   33.26   13.55
   0  -1 -19   24.77    8.65
   0  -1 -19   21.08   14.17
   0   1 -19   24.87    8.01
   0   1 -19    5.45   16.34
   0  -1  19   18.04   10.41
   0  -1  19   12.10   14.57
   0   1  20   18.96   12.63
   0   1  20    4.98   19.27
   0  -1 -20    0.35   15.26
   0  -1 -20   87.70   52.95
   0   2   030900.00 2096.00
   0   2   030070.00 2040.00
   0  -2   030570.00 2073.00
   0  -2   030250.00 2052.00
   0   2   029320.00 1884.00
   0   2   028810.00 1851.00
   0  -2   029520.00 1897.00
   0  -2   029680.00 1907.00
   0   2   033030.00 1895.00
   0   2   031520.00 1808.00
   0  -2   033830.00 1940.00
   0  -2   032490.00 1864.00
   0   2   030820.00 1669.00
   0   2   034150.00 1850.00
   0  -2   032080.00 1738.00
   0  -2   034220.00 1854.00
   0   2   031570.00 1639.00
   0   2   033270.00 1727.00
   0  -2   033470.00 1738.00
   0  -2   033130.00 1720.00
   0   2   1   83.05   16.50
   0   2   1   37.86   15.18
   0  -2  -1   60.58   15.32
   0  -2  -1   52.77   14.73
   0   2  -1   40.31   13.78
   0   2  -1   50.18   13.97
   0  -2   1   55.45   14.06
   0  -2   1   64.32   15.23
   0   2   1   60.06   13.86
   0   2   1   64.51   14.89
   0  -2  -1   45.70   14.33
   0  -2  -1   55.57   15.12
   0   2  -1   52.31   14.17
   0   2  -1   73.97   17.00
   0  -2   1   51.90   13.93
   0  -2   1   53.27   14.26
   0   2   1   43.30    4.98
   0   2   1   45.27    4.44
   0  -2  -1   44.99    4.63
   0  -2  -1   43.01    4.23
   0   2  -1   45.51    4.46
   0   2  -1   42.95    4.57
   0  -2   1   49.58    4.80
   0  -2   1   48.25    4.80
   0   2   1   43.95    4.30
   0   2   1   49.92    5.00
   0  -2  -1   45.15    4.34
   0  -2  -1   44.86    4.66
   0   2  -1   40.28    4.11
   0   2  -1   42.87    4.23
   0  -2   1   48.76    4.49
   0  -2   1   49.58    4.74
   0   2   1   44.82    4.51
   0   2   1   44.69    5.16
   0  -2  -1   43.83    4.51
   0  -2  -1   42.73    4.79
   0   2  -1   49.28    4.33
   0   2  -1   38.97    3.57
   0  -2   1   41.85    3.97
   0  -2   1   44.77    4.15
   0   2   2 1071.00   76.70
   0   2   2 1140.00   81.27
   0  -2  -2 1060.00   75.56
   0  -2  -2 1047.00   74.88
   0   2  -2 1082.00   76.46
   0   2  -2 1035.00   73.23
   0  -2   2 1068.00   75.41
   0  -2   2 1016.00   72.39
   0   2   2 1071.00   72.26
   0   2   2 1020.00   69.27
   0  -2  -2 1051.00   71.23
   0  -2  -2 1100.00   74.32
   0   2  -2 1114.00   75.37
   0   2  -2 1093.00   73.82
   0  -2   2 1125.00   75.88
   0   2   2 1083.00   63.15
   0   2   2 1127.00   65.58
   0  -2  -2 1087.00   63.28
   0  -2  -2 1099.00   63.89
   0   2  -2 1098.00   63.81
   0   2  -2 1076.00   62.42
   0  -2   2 1105.00   64.18
   0  -2   2 1055.00   61.41
   0   2   2 1097.00   60.53
   0   2   2 1137.00   62.58
   0  -2  -2 1134.00   62.30
   0  -2  -2 1171.00   64.50
   0   2  -2 1105.00   60.67
   0   2  -2 1047.00   57.53
   0  -2   2 1067.00   58.66
   0  -2   2 1061.00   58.21
   0   2   2 1051.00   55.73
   0   2   2 1073.00   57.06
   0  -2  -2 1012.00   53.86
   0  -2  -2 1081.00   57.20
   0   2  -2 1111.00   58.47
   0   2  -2 1095.00   57.54
   0  -2   2 1008.00   53.12
   0  -2   2 1122.00   59.09
   0   2   3  171.60   23.98
   0   2   3  170.00   26.03
   0  -2  -3  180.20   26.16
   0  -2  -3  164.40   23.65
   0   2  -3  173.30   22.20
   0   2  -3  194.20   23.03
   0  -2   3  202.80   23.06
   0  -2   3  200.00   24.39
   0   2   3  193.20   23.90
   0   2   3  181.50   24.57
   0  -2  -3  187.50   24.10
   0  -2  -3  160.60   24.45
   0   2  -3  152.60   23.78
   0   2  -3  191.40   25.06
   0  -2   3  182.90   24.95
   0  -2   3  185.30   26.00
   0   2   3  131.50   10.12
   0   2   3  134.30    9.96
   0  -2  -3  138.90    9.83
   0  -2  -3  131.00    9.84
   0   2  -3  125.20    9.09
   0   2  -3  132.90    9.86
   0  -2   3  134.00    9.46
   0  -2   3  142.30   10.04
   0   2   3  144.30   10.65
   0   2   3  126.70    9.51
   0  -2  -3  147.30   10.51
   0  -2  -3  131.10    9.52
   0   2  -3  145.40    9.65
   0   2  -3  127.30    8.69
   0  -2   3  143.70    9.17
   0  -2   3  136.20    9.50
   0   2   3  137.60   10.34
   0   2   3  129.50   10.02
   0  -2  -3  156.20   10.95
   0  -2  -3  133.10    9.63
   0   2  -3  148.60    9.38
   0   2  -3  133.30    8.57
   0  -2   3  133.50    9.02
   0   2   4 1360.00   96.94
   0   2   4 1372.00   97.21
   0  -2  -4 1365.00   96.70
   0  -2  -4 1345.00   95.84
   0   2  -4 1321.00   92.74
   0   2  -4 1296.00   91.10
   0  -2   4 1333.00   93.84
   0  -2   4 1387.00   97.09
   0   2   4 1275.00   86.22
   0   2   4 1372.00   92.49
   0  -2  -4 1257.00   85.40
   0  -2  -4 1364.00   91.71
   0   2  -4 1289.00   87.25
   0   2  -4 1249.00   84.58
   0  -2   4 1339.00   90.35
   0  -2   4 1276.00   86.14
   0   2   4 1281.00   74.72
   0   2   4 1350.00   78.72
   0  -2  -4 1250.00   73.04
   0  -2  -4 1239.00   72.20
   0   2  -4 1314.00   76.53
   0   2  -4 1272.00   74.17
   0  -2   4 1249.00   72.57
   0  -2   4 1309.00   76.09
   0   2   4 1280.00   70.87
   0   2   4 1283.00   71.10
   0  -2  -4 1309.00   72.29
   0  -2  -4 1246.00   68.98
   0   2  -4 1306.00   71.76
   0   2  -4 1272.00   69.85
   0  -2   4 1203.00   66.11
   0  -2   4 1311.00   72.18
   0   2   4 1212.00   64.96
   0   2   4 1281.00   68.54
   0  -2  -4 1247.00   66.57
   0  -2  -4 1259.00   67.12
   0   2  -4 1312.00   69.15
   0   2  -4 1224.00   64.72
   0  -2   4 1219.00   64.68
   0  -2   4 1220.00   64.71
   0   2   5 6180.00  421.90
   0   2   5 6401.00  436.60
   0  -2  -5 6249.00  426.60
   0  -2  -5 6264.00  427.30
   0   2  -5 6171.00  420.40
   0   2  -5 6234.00  424.70
   0  -2   5 6418.00  437.10
   0  -2   5 6339.00  431.80
   0   2   5 5885.00  380.50
   0   2   5 6164.00  398.40
   0  -2  -5 6309.00  407.80
   0  -2  -5 6255.00  404.40
   0   2  -5 6197.00  400.60
   0   2  -5 5913.00  382.30
   0  -2   5 6021.00  389.30
   0  -2   5 6212.00  401.40
   0   2   5 4787.00  275.70
   0   2   5 4978.00  286.70
   0  -2  -5 5072.00  292.10
   0  -2  -5 4835.00  278.60
   0   2  -5 5048.00  290.60
   0   2  -5 4765.00  274.40
   0  -2   5 4696.00  270.30
   0  -2   5 5092.00  293.00
   0   2   5 4799.00  261.40
   0   2   5 5153.00  280.50
   0  -2  -5 5040.00  274.20
   0  -2  -5 4881.00  265.60
   0   2  -5 4869.00  264.70
   0   2  -5 4783.00  260.00
   0  -2   5 4633.00  252.00
   0  -2   5 5031.00  273.50
   0   2   5 4728.00  247.50
   0   2   5 5131.00  268.20
   0  -2  -5 4962.00  259.40
   0  -2  -5 4970.00  259.60
   0   2  -5 4933.00  257.30
   0   2  -5 5416.00  282.50
   0  -2   5 4766.00  248.80
   0  -2   5 5108.00  266.50
   0   2   6   67.25   19.30
   0   2   6   50.63   21.68
   0  -2  -6   47.42   18.09
   0  -2  -6   49.70   22.17
   0   2  -6   47.92   16.94
   0   2  -6   62.89   14.60
   0  -2   6   49.34   17.13
   0  -2   6   80.29   15.44
   0   2   6   63.39   20.70
   0   2   6   47.19   18.53
   0  -2  -6   42.70   21.13
   0  -2  -6   40.59   18.11
   0   2  -6   72.86   18.90
   0   2  -6   65.32   20.56
   0  -2   6   51.66   20.16
   0  -2   6   63.87   17.97
   0   2   6   52.37    6.09
   0   2   6   63.73    6.77
   0  -2  -6   47.45    6.07
   0  -2  -6   67.40    7.24
   0   2  -6   65.26    7.00
   0  -2   6   52.49    5.58
   0  -2   6   66.86    6.65
   0   2   6   46.23    6.99
   0   2   6   42.09    6.36
   0  -2  -6   57.18    6.27
   0  -2  -6   61.52    6.97
   0   2  -6   47.34    5.35
   0   2  -6   64.25    5.87
   0  -2   6   69.12    6.74
   0  -2   6   53.70    5.44
   0   2   6   60.32    8.25
   0   2   6   70.16    8.56
   0  -2  -6   51.28    7.16
   0  -2  -6   74.69    7.81
   0   2  -6   50.09    5.88
   0   2  -6   63.29    5.93
   0  -2   6   45.67    6.12
   0  -2   6   57.25    6.34
   0   2   7 4516.00  309.90
   0   2   7 4493.00  308.00
   0  -2  -7 4548.00  311.60
   0  -2  -7 4429.00  303.90
   0   2  -7 4729.00  323.10
   0   2  -7 4472.00  305.70
   0   2   7 4439.00  288.50
   0   2   7 4544.00  295.10
   0  -2  -7 4532.00  294.10
   0  -2  -7 4286.00  278.60
   0   2  -7 4350.00  282.50
   0   2  -7 4413.00  286.10
   0  -2   7 4491.00  291.20
   0  -2   7 4456.00  289.20
   0   2   7 4773.00  275.10
   0   2   7 4781.00  275.50
   0  -2  -7 4684.00  270.20
   0  -2  -7 4834.00  278.70
   0   2  -7 4860.00  280.20
   0   2  -7 4831.00  278.30
   0  -2   7 4986.00  287.20
   0  -2   7 4736.00  272.90
   0   2   7 5040.00  274.90
   0   2   7 4872.00  265.70
   0  -2  -7 4859.00  264.80
   0  -2  -7 4871.00  265.50
   0   2  -7 4924.00  268.00
   0   2  -7 4823.00  262.40
   0  -2   7 4982.00  271.30
   0  -2   7 4764.00  259.20
   0   2   7 4831.00  253.50
   0   2   7 4819.00  252.70
   0  -2  -7 4756.00  249.40
   0  -2  -7 5153.00  269.60
   0   2  -7 4731.00  247.50
   0   2  -7 4796.00  250.70
   0  -2   7 5240.00  273.80
   0  -2   7 4821.00  252.10
   0  -2  -8  111.60   23.76
   0   2   8   67.78   23.15
   0  -2  -8   52.13   23.09
   0  -2   8   60.14   21.12
   0   2   8   -2.93    5.38
   0   2   8    9.64    4.97
   0  -2  -8   17.10    5.01
   0  -2  -8    7.12    5.37
   0   2  -8   13.79    4.01
   0   2  -8   11.34    5.29
   0  -2   8    4.63    4.76
   0  -2   8   16.22    4.94
   0   2  -8   11.38    4.30
   0   2  -8   20.78    4.48
   0  -2   8   20.63    4.75
   0  -2   8   14.76    5.34
   0   2   8   10.91    6.61
   0   2   8   13.22    7.73
   0  -2  -8    6.39    6.22
   0  -2  -8   20.13    6.45
   0   2  -8   32.54    6.08
   0   2  -8   11.03    5.16
   0  -2   8   31.64    6.63
   0  -2   8    9.12    5.38
   0   2   9 1873.00  130.80
   0  -2  -9 1857.00  129.40
   0   2   9 1785.00  118.80
   0  -2  -9 1892.00  125.10
   0  -2   9 1936.00  127.80
   0   2   9 1693.00   98.78
   0   2   9 1837.00  107.30
   0  -2  -9 1730.00  100.90
   0  -2  -9 1870.00  109.00
   0   2  -9 1861.00  108.30
   0   2  -9 1826.00  106.00
   0  -2   9 1794.00  104.30
   0  -2   9 1902.00  110.60
   0   2   9 1745.00   96.92
   0   2   9 1771.00   98.56
   0  -2  -9 1749.00   96.90
   0  -2  -9 1823.00  100.80
   0   2  -9 1797.00   98.80
   0   2  -9 1807.00   99.61
   0  -2   9 1775.00   97.73
   0  -2   9 1719.00   95.07
   0   2   9 1832.00   98.32
   0   2   9 1701.00   91.53
   0  -2  -9 1800.00   96.09
   0  -2  -9 1823.00   97.79
   0   2  -9 1865.00   99.03
   0   2  -9 1734.00   92.51
   0  -2   9 1788.00   95.36
   0  -2   9 1866.00   99.25
   0   2  10  143.20   25.04
   0   2  10  159.00   20.88
   0  -2 -10  141.00   18.32
   0   2  10  126.20   19.72
   0   2  10  115.60   23.03
   0  -2 -10  115.40   17.83
   0  -2 -10  120.30   20.39
   0   2  10  126.20   10.60
   0   2  10  111.30   10.21
   0  -2 -10  105.30    8.68
   0  -2 -10  125.10   10.28
   0  -2  10  137.20   10.63
   0   2  10  112.70   10.91
   0   2  10  119.50   10.61
   0  -2 -10  109.60   10.11
   0   2  10  106.60   10.92
   0   2  10  125.20   12.26
   0  -2 -10  118.40   10.89
   0  -2 -10  113.20   11.01
   0  -2  10  132.50   11.27
   0   2  11 1030.00   75.02
   0  -2 -11 1072.00   76.87
   0   2  11 1038.00   61.89
   0   2  11 1005.00   59.97
   0  -2 -11  934.00   55.47
   0  -2 -11 1085.00   64.07
   0   2 -11 1088.00   64.02
   0   2 -11 1035.00   61.10
   0  -2  11 1080.00   63.50
   0  -2  11 1026.00   60.49
   0   2  11 1002.00   57.33
   0   2  11  988.00   57.04
   0  -2 -11 1078.00   61.38
   0  -2 -11 1002.00   57.13
   0   2 -11 1062.00   59.33
   0   2 -11 1066.00   60.06
   0  -2  11 1071.00   60.75
   0  -2  11 1073.00   60.43
   0   2 -11 1020.00   56.09
   0   2 -11 1167.00   63.53
   0  -2  11 1080.00   59.18
   0  -2  11 1102.00   60.76
   0   2  12  493.10   31.30
   0   2  12  490.70   31.00
   0  -2 -12  470.50   29.24
   0  -2 -12  505.80   30.92
   0   2 -12  512.20   31.33
   0   2 -12  544.50   33.06
   0  -2  12  468.80   28.78
   0  -2  12  519.20   31.45
   0   2  12  498.40   31.59
   0   2  12  510.20   31.51
   0  -2 -12  538.70   32.68
   0   2 -12  577.40   33.66
   0   2 -12  541.40   32.08
   0  -2  12  547.40   32.88
   0  -2  12  548.60   33.19
   0   2  12  491.40   30.08
   0   2  12  549.90   34.29
   0  -2 -12  462.70   28.65
   0  -2 -12  552.80   33.82
   0   2 -12  561.00   32.47
   0   2 -12  542.10   31.70
   0  -2  12  571.50   33.92
   0  -2  12  538.30   31.88
   0   2  13  281.90   19.83
   0   2  13  304.20   20.84
   0  -2 -13  337.50   21.53
   0  -2 -13  290.30   19.09
   0  -2  13  333.20   21.10
   0   2  13  349.90   23.81
   0   2  13  348.50   24.44
   0  -2 -13  382.60   24.67
   0   2 -13  382.00   23.64
   0   2 -13  368.70   23.20
   0  -2  13  365.60   23.82
   0  -2  13  394.50   25.35
   0   2  13  340.90   24.74
   0   2  13  331.40   22.59
   0  -2 -13  342.30   23.74
   0  -2 -13  337.10   22.50
   0   2 -13  411.30   25.13
   0   2 -13  377.00   23.88
   0  -2  13  373.30   24.80
   0  -2  13  377.70   24.69
   0   2  14  864.20   51.59
   0   2  14  823.10   49.76
   0  -2 -14  859.10   50.99
   0  -2 -14  778.20   46.46
   0   2  14  907.00   55.14
   0   2  14  821.10   48.77
   0  -2 -14  876.50   50.87
   0   2 -14  865.50   49.94
   0   2 -14  844.20   48.42
   0  -2  14  867.70   50.70
   0  -2  14  841.60   49.02
   0   2  14  846.90   49.23
   0   2  14  859.40   51.07
   0  -2 -14  842.20   48.57
   0  -2 -14  852.90   49.86
   0  -2  14  863.00   50.73
   0   2 -15  457.20   28.25
   0   2 -15  514.80   31.38
   0  -2  15  475.70   29.95
   0  -2  15  473.60   30.10
   0   2  15  474.70   32.86
   0   2  15  413.30   28.04
   0  -2 -15  477.80   30.92
   0  -2 -15  464.40   30.29
   0   2 -16  881.70   50.67
   0   2 -16  891.60   51.19
   0  -2  16  839.30   49.31
   0  -2  16  869.40   50.46
   0   2  16  864.40   51.28
   0   2  16  796.90   50.14
   0  -2 -16  835.60   49.04
   0  -2 -16  761.80   45.82
   0   2  17 2614.00  146.80
   0  -2 -17 2579.00  143.40
   0   2 -17 2913.00  160.40
   0   2  17 2534.00  140.00
   0   2  17 2578.00  140.10
   0  -2 -17 2610.00  141.50
   0  -2 -17 2438.00  132.40
   0   2 -17 2514.00  135.10
   0   2 -17 2692.00  144.90
   0  -2  17 2712.00  147.10
   0   2  18   41.16   13.02
   0   2  18   47.10   11.93
   0  -2 -18   52.64   10.72
   0   2  18   49.71   18.05
   0   2  18   60.34   14.07
   0  -2 -18   56.68   11.52
   0  -2 -18   42.21   13.53
   0   2 -18   62.26   13.69
   0   2  19   29.70    9.83
   0   2  19   13.44   10.26
   0  -2 -19   14.67    9.56
   0   2  19   10.84   19.13
   0   2  19   20.77   14.11
   0  -2 -19   10.24   10.34
   0  -2 -19   -0.79   13.69
   0   3   1    5.65   21.20
   0   3   1  -23.90   20.33
   0  -3  -1    7.49   20.10
   0  -3  -1  -15.61   19.76
   0   3  -1   11.00   18.86
   0   3  -1    5.74   18.42
   0  -3   1    9.61   19.36
   0  -3   1    9.89   20.42
   0   3   1   27.50   20.23
   0   3   1   -2.59   20.98
   0  -3  -1   -0.90   20.59
   0  -3  -1   10.69   19.57
   0   3  -1  -14.48   20.19
   0   3  -1   -2.10   21.88
   0  -3   1  -28.40   20.40
   0  -3   1  -19.23   20.38
   0   3   1    2.55    4.25
   0   3   1    9.22    5.11
   0  -3  -1   -1.34    4.07
   0  -3  -1    5.81    4.98
   0   3  -1    5.97    4.38
   0   3  -1    5.03    4.62
   0  -3   1   11.96    4.96
   0  -3   1    9.39    4.49
   0   3   1    3.87    4.39
   0   3   1    6.27    4.75
   0  -3  -1    3.56    4.06
   0  -3  -1    4.92    4.92
   0   3  -1   10.04    4.51
   0   3  -1    2.34    4.30
   0  -3   1    0.38    4.50
   0  -3   1    5.96    4.51
   0   3   1   -0.88    5.16
   0   3   1    2.95    4.46
   0  -3  -1    1.97    5.22
   0  -3  -1    0.11    4.51
   0   3  -1    4.39    4.39
   0   3  -1    0.10    3.81
   0  -3   1    7.40    4.75
   0  -3   1    9.98    4.41
   0   3   2  552.60   46.87
   0   3   2  522.80   44.59
   0  -3  -2  527.30   44.84
   0  -3  -2  543.40   46.20
   0   3  -2  561.80   45.84
   0   3  -2  549.80   44.93
   0  -3   2  553.10   45.02
   0  -3   2  531.00   44.53
   0   3   2  518.10   43.02
   0   3   2  553.70   44.79
   0  -3  -2  540.10   44.41
   0  -3  -2  554.60   45.36
   0   3  -2  547.10   44.76
   0   3  -2  604.50   47.80
   0  -3   2  568.20   45.19
   0  -3   2  528.80   43.25
   0   3   2  600.10   35.90
   0   3   2  584.80   35.40
   0  -3  -2  570.10   34.07
   0  -3  -2  561.60   33.85
   0   3  -2  589.50   35.19
   0   3  -2  612.00   36.51
   0  -3   2  568.40   34.17
   0  -3   2  556.30   33.32
   0   3   2  567.40   32.54
   0   3   2  570.10   32.40
   0  -3  -2  550.20   31.64
   0  -3  -2  566.80   32.08
   0   3  -2  561.80   31.94
   0   3  -2  588.90   33.21
   0  -3   2  593.30   33.49
   0  -3   2  585.10   33.10
   0   3   2  575.80   32.02
   0   3   2  555.40   30.51
   0  -3  -2  571.70   31.75
   0  -3  -2  586.50   32.20
   0   3  -2  569.30   30.94
   0   3  -2  570.90   30.91
   0  -3   2  563.70   30.57
   0  -3   2  602.60   32.44
   0   3   3  279.40   34.08
   0   3   3  260.50   32.13
   0  -3  -3  252.40   30.94
   0  -3  -3  282.50   33.78
   0   3  -3  243.90   29.44
   0   3  -3  280.60   30.42
   0  -3   3  276.50   29.50
   0  -3   3  276.60   31.39
   0   3   3  266.10   30.78
   0   3   3  297.40   33.28
   0  -3  -3  246.20   32.45
   0  -3  -3  283.90   31.65
   0   3  -3  279.40   32.01
   0   3  -3  257.60   32.10
   0  -3   3  270.80   32.25
   0  -3   3  280.00   31.81
   0   3   3  319.30   20.76
   0   3   3  359.20   22.81
   0  -3  -3  327.80   20.81
   0  -3  -3  349.90   22.01
   0   3  -3  345.80   21.90
   0   3  -3  353.60   22.04
   0  -3   3  340.70   21.69
   0  -3   3  350.50   21.95
   0   3   3  353.50   21.38
   0   3   3  348.20   21.52
   0  -3  -3  328.00   20.20
   0  -3  -3  358.50   21.33
   0   3  -3  342.50   20.53
   0   3  -3  352.00   20.78
   0  -3   3  325.50   19.13
   0  -3   3  361.90   21.39
   0   3   3  353.20   20.99
   0   3   3  344.20   20.86
   0  -3  -3  338.30   19.97
   0  -3  -3  355.60   21.22
   0   3  -3  315.70   18.16
   0   3  -3  345.00   19.76
   0  -3   3  334.70   19.00
   0  -3   3  359.80   20.42
   0   3   416060.00 1092.00
   0   3   415650.00 1064.00
   0  -3  -415900.00 1081.00
   0  -3  -415620.00 1062.00
   0   3  -416600.00 1127.00
   0   3  -416180.00 1100.00
   0  -3   416330.00 1109.00
   0  -3   416370.00 1112.00
   0   3   415610.00 1005.00
   0   3   415620.00 1006.00
   0  -3  -415830.00 1019.00
   0  -3  -415770.00 1016.00
   0   3  -415550.00 1001.00
   0   3  -415510.00  999.00
   0  -3   415560.00 1002.00
   0  -3   415820.00 1019.00
   0   3   415520.00  891.50
   0   3   415480.00  889.00
   0  -3  -416520.00  948.30
   0  -3  -416200.00  930.10
   0   3  -415510.00  890.70
   0   3  -415470.00  888.60
   0  -3   416080.00  923.00
   0  -3   415970.00  917.00
   0   3   415740.00  854.00
   0   3   414830.00  804.40
   0  -3  -415820.00  857.90
   0  -3  -415500.00  840.80
   0   3  -416080.00  871.90
   0   3  -415870.00  860.60
   0  -3   415840.00  858.60
   0  -3   415890.00  861.30
   0   3   415460.00  804.50
   0   3   416110.00  837.80
   0  -3  -415430.00  802.70
   0  -3  -415900.00  826.70
   0   3  -415740.00  817.80
   0   3  -415460.00  803.70
   0  -3   415250.00  792.70
   0  -3   415720.00  817.30
   0   3   5 8798.00  599.70
   0   3   5 8667.00  590.90
   0  -3  -5 8522.00  581.10
   0  -3  -5 8569.00  584.20
   0   3  -5 8658.00  589.50
   0   3  -5 8847.00  602.50
   0  -3   5 8955.00  609.80
   0  -3   5 8790.00  598.50
   0   3   5 8593.00  554.90
   0   3   5 8600.00  555.50
   0  -3  -5 8524.00  550.70
   0  -3  -5 8642.00  558.20
   0   3  -5 8358.00  540.00
   0   3  -5 8749.00  565.10
   0  -3   5 8368.00  540.30
   0  -3   5 8566.00  553.30
   0   3   5 9785.00  562.60
   0   3   5 9576.00  550.60
   0  -3  -5 9653.00  554.90
   0  -3  -510300.00  592.00
   0   3  -510060.00  578.40
   0   3  -5 9828.00  564.90
   0  -3   5 9773.00  561.50
   0  -3   5 9947.00  571.60
   0   3   5 9929.00  539.30
   0   3   5 9906.00  538.10
   0  -3  -510020.00  543.80
   0  -3  -5 9872.00  536.10
   0   3  -5 9879.00  536.10
   0   3  -5 9486.00  514.80
   0  -3   5 9613.00  521.80
   0  -3   5 9741.00  528.50
   0   3   5 9812.00  511.50
   0   3   510130.00  528.00
   0  -3  -5 9442.00  492.10
   0  -3  -5 9988.00  520.10
   0   3  -5 9461.00  492.30
   0   3  -5 9487.00  493.70
   0  -3   5 9797.00  509.90
   0  -3   5 9742.00  507.00
   0   3   6 2087.00  146.80
   0   3   6 2134.00  149.70
   0  -3  -6 2078.00  146.10
   0  -3  -6 2110.00  147.80
   0   3  -6 2052.00  143.00
   0   3  -6 2130.00  147.90
   0  -3   6 2169.00  150.20
   0  -3   6 2048.00  142.80
   0   3   6 2074.00  138.10
   0   3   6 2185.00  145.10
   0  -3  -6 2068.00  138.00
   0  -3  -6 2132.00  141.60
   0   3  -6 2012.00  134.30
   0   3  -6 2059.00  137.10
   0  -3   6 1942.00  129.40
   0  -3   6 2151.00  142.70
   0   3   6 1895.00  110.40
   0   3   6 1915.00  111.40
   0  -3  -6 1972.00  114.70
   0  -3  -6 1937.00  112.70
   0   3  -6 1849.00  107.60
   0   3  -6 1948.00  113.20
   0  -3   6 1881.00  109.10
   0  -3   6 2015.00  116.80
   0   3   6 1856.00  102.60
   0   3   6 1918.00  106.00
   0  -3  -6 1816.00  100.20
   0  -3  -6 1979.00  109.00
   0   3  -6 1874.00  102.90
   0   3  -6 1875.00  102.80
   0  -3   6 1842.00  101.20
   0  -3   6 1941.00  106.40
   0   3   6 1992.00  106.10
   0   3   6 1917.00  102.50
   0  -3  -6 1906.00  101.50
   0  -3  -6 1899.00  100.80
   0   3  -6 1833.00   96.58
   0   3  -6 1959.00  103.20
   0  -3   6 1889.00   99.74
   0  -3   6 1973.00  104.10
   0   3   7 1109.00   83.11
   0   3   7 1228.00   89.77
   0  -3  -7 1218.00   88.81
   0   3  -7 1172.00   84.97
   0   3   7 1089.00   76.14
   0   3   7 1100.00   78.12
   0  -3  -7 1203.00   83.20
   0   3  -7 1209.00   83.78
   0  -3   7 1140.00   80.43
   0   3   7 1044.00   61.84
   0   3   7 1026.00   60.69
   0  -3  -7 1089.00   64.38
   0   3  -7 1027.00   60.54
   0   3  -7  990.40   58.63
   0  -3   7 1026.00   60.38
   0  -3   7 1064.00   62.91
   0   3   7  989.70   56.21
   0   3   7 1101.00   62.41
   0  -3  -7 1081.00   60.84
   0  -3  -7 1069.00   60.08
   0   3  -7 1014.00   56.59
   0   3  -7 1004.00   55.97
   0  -3   7 1034.00   57.87
   0  -3   7 1017.00   56.84
   0   3   7 1081.00   59.39
   0   3   7  987.10   54.74
   0  -3  -7 1128.00   61.27
   0  -3  -7 1086.00   59.34
   0   3  -7  996.40   53.60
   0   3  -7 1062.00   57.01
   0  -3   7 1087.00   58.56
   0  -3   7 1050.00   56.78
   0   3   817460.00 1187.00
   0   3   818310.00 1245.00
   0  -3  -817960.00 1221.00
   0  -3  -818080.00 1230.00
   0   3  -818630.00 1266.00
   0   3  -817310.00 1176.00
   0  -3   819720.00 1340.00
   0  -3   817670.00 1201.00
   0   3   818070.00 1164.00
   0   3   817860.00 1151.00
   0  -3  -817990.00 1159.00
   0  -3  -818320.00 1180.00
   0   3  -818410.00 1185.00
   0   3  -817300.00 1114.00
   0  -3   819260.00 1240.00
   0  -3   817670.00 1138.00
   0   3   819100.00 1097.00
   0   3   818880.00 1084.00
   0  -3  -818210.00 1046.00
   0  -3  -818290.00 1051.00
   0   3  -818280.00 1050.00
   0   3  -819590.00 1125.00
   0  -3   818960.00 1089.00
   0  -3   818540.00 1065.00
   0   3  -818220.00  988.00
   0   3  -818200.00  987.00
   0  -3   818700.00 1014.00
   0  -3   818640.00 1011.00
   0   3   818440.00  960.30
   0   3   818610.00  969.30
   0  -3  -818870.00  982.10
   0  -3  -818430.00  959.40
   0   3  -818030.00  937.60
   0   3  -818560.00  965.30
   0  -3   818390.00  956.70
   0  -3   818820.00  979.30
   0   3   9 2719.00  189.70
   0  -3  -9 2726.00  189.80
   0   3  -9 2763.00  190.20
   0  -3   9 2829.00  194.90
   0   3   9 2895.00  190.40
   0   3   9 2752.00  181.60
   0  -3  -9 2784.00  183.70
   0   3  -9 2770.00  181.90
   0  -3   9 2704.00  177.90
   0   3   9 2783.00  161.60
   0   3   9 2788.00  161.80
   0  -3  -9 2763.00  160.20
   0  -3  -9 2759.00  160.10
   0   3  -9 2785.00  161.30
   0   3  -9 2877.00  166.50
   0  -3   9 2793.00  161.80
   0  -3   9 2803.00  162.40
   0   3   9 2739.00  150.90
   0   3   9 2638.00  145.60
   0  -3  -9 2774.00  152.50
   0  -3  -9 2733.00  150.10
   0   3  -9 2824.00  154.60
   0   3  -9 2713.00  148.50
   0  -3   9 2763.00  151.20
   0  -3   9 2829.00  155.20
   0   3   9 2778.00  147.70
   0   3   9 2678.00  142.40
   0  -3  -9 2721.00  144.00
   0  -3  -9 2796.00  148.20
   0   3  -9 2832.00  149.40
   0   3  -9 2739.00  144.10
   0  -3   9 2902.00  153.10
   0  -3   9 2863.00  150.90
   0   3  10  757.00   60.57
   0  -3 -10  737.90   58.17
   0   3 -10  808.90   57.88
   0   3  10  756.30   58.37
   0  -3 -10  765.80   57.06
   0   3 -10  778.70   55.87
   0  -3  10  742.00   53.48
   0   3  10  586.60   36.43
   0   3  10  602.90   37.04
   0  -3 -10  671.90   40.84
   0  -3 -10  631.70   38.39
   0   3 -10  627.10   37.91
   0   3 -10  655.50   39.24
   0  -3  10  635.80   38.44
   0  -3  10  670.30   40.48
   0   3  10  596.10   35.56
   0   3  10  592.20   35.76
   0  -3 -10  651.70   38.23
   0  -3 -10  685.10   39.76
   0   3 -10  642.60   37.00
   0   3 -10  638.80   36.64
   0  -3  10  694.40   39.66
   0  -3  10  643.90   37.61
   0   3 -10  643.50   36.48
   0   3 -10  709.50   39.28
   0  -3  10  696.80   39.60
   0  -3  10  698.30   39.21
   0   3  11 1456.00  105.50
   0  -3 -11 1508.00  108.30
   0   3  11 1494.00  100.60
   0  -3 -11 1545.00  103.20
   0   3 -11 1678.00  111.10
   0   3 -11 1710.00  112.90
   0   3  11 1524.00   89.77
   0   3  11 1530.00   90.36
   0  -3 -11 1600.00   93.70
   0  -3 -11 1485.00   87.20
   0   3 -11 1510.00   88.20
   0   3 -11 1499.00   87.85
   0  -3  11 1457.00   85.33
   0  -3  11 1494.00   87.46
   0   3  11 1557.00   87.49
   0   3  11 1560.00   88.03
   0  -3 -11 1454.00   81.40
   0  -3 -11 1533.00   85.91
   0   3 -11 1549.00   86.13
   0   3 -11 1421.00   78.96
   0  -3  11 1508.00   83.81
   0  -3  11 1517.00   84.75
   0   3  11 1541.00   84.68
   0   3  11 1458.00   79.92
   0  -3 -11 1527.00   83.08
   0  -3 -11 1441.00   79.24
   0   3 -11 1510.00   81.54
   0   3 -11 1512.00   81.01
   0  -3  11 1490.00   80.26
   0  -3  11 1638.00   88.36
   0   3  12 2845.00  196.60
   0   3  12 2978.00  206.80
   0  -3 -12 2943.00  203.80
   0  -3 -12 2906.00  200.30
   0   3  12 3254.00  189.20
   0   3  12 3346.00  194.40
   0  -3 -12 3298.00  191.10
   0   3 -12 3295.00  190.70
   0   3 -12 3135.00  181.50
   0  -3  12 3279.00  189.70
   0  -3  12 3375.00  195.20
   0   3  12 3126.00  172.70
   0   3  12 3373.00  187.00
   0  -3 -12 3479.00  191.80
   0  -3 -12 3234.00  178.30
   0   3 -12 3395.00  186.30
   0   3 -12 3155.00  173.10
   0  -3  12 3329.00  182.60
   0  -3  12 3331.00  183.10
   0   3  12 3352.00  177.90
   0   3  12 3274.00  174.80
   0  -3 -12 3261.00  173.10
   0  -3 -12 3131.00  167.10
   0   3 -12 3306.00  174.70
   0   3 -12 3040.00  160.40
   0  -3  12 3175.00  168.20
   0  -3  12 3192.00  168.80
   0   3  13  783.10   48.29
   0   3  13  887.60   53.94
   0  -3 -13  843.00   50.57
   0  -3 -13  814.90   49.16
   0   3 -13  816.20   48.48
   0   3 -13  867.40   51.53
   0  -3  13  870.70   51.53
   0  -3  13  830.30   49.62
   0   3 -13  837.30   48.15
   0   3 -13  826.90   47.63
   0  -3  13  836.40   48.36
   0  -3  13  845.30   49.11
   0   3  13  818.60   47.74
   0   3  13  792.80   47.53
   0  -3 -13  814.10   47.76
   0  -3 -13  827.50   47.79
   0   3 -13  870.70   49.06
   0   3 -13  821.60   45.76
   0  -3  13  814.90   46.24
   0  -3  13  834.00   47.56
   0   3  14   36.87    8.58
   0  -3 -14   48.87    6.79
   0  -3 -14   32.43    7.50
   0   3 -14   56.25    8.81
   0   3 -14   56.42    8.55
   0  -3  14   38.38    8.94
   0  -3  14   44.66    9.54
   0   3  14   36.93   10.10
   0   3  14   47.62   13.79
   0  -3 -14   40.37   11.33
   0  -3 -14   45.25   10.82
   0   3 -14   55.39    9.80
   0   3 -14   75.26    9.47
   0  -3  14   43.42   10.67
   0  -3  14   68.63   10.80
   0   3  15 1024.00   60.88
   0   3  15  948.40   56.78
   0  -3 -15  964.80   57.09
   0  -3 -15  971.00   57.76
   0   3  15  951.20   57.07
   0  -3 -15  994.00   58.26
   0   3 -15  996.20   57.01
   0   3 -15  934.90   53.82
   0  -3  15  986.50   56.85
   0  -3  15  990.80   57.27
   0   3  15  982.20   56.72
   0   3  15  980.40   58.56
   0  -3 -15  963.90   56.18
   0  -3 -15  888.60   52.24
   0   3 -15  905.70   51.46
   0  -3  15 1003.00   57.18
   0   3  16 1494.00   86.53
   0   3  16 1574.00   90.79
   0  -3 -16 1636.00   92.63
   0  -3 -16 1524.00   87.01
   0   3 -16 1509.00   84.57
   0   3 -16 1563.00   87.18
   0  -3  16 1542.00   86.42
   0  -3  16 1516.00   85.46
   0   3  16 1503.00   84.34
   0   3  16 1482.00   85.07
   0  -3 -16 1503.00   84.21
   0  -3 -16 1517.00   84.64
   0   3  17  565.40   38.09
   0  -3 -17  519.20   34.39
   0   3  17  496.90   37.17
   0   3  17  579.90   37.74
   0  -3 -17  552.60   35.66
   0  -3 -17  514.50   34.92
   0   3  18   23.85   17.45
   0   3  18   36.93   13.61
   0  -3 -18   27.17   11.36
   0  -3 -18    5.16   13.02
   0  -3  18   22.25   10.34
   0   3  19  210.30   18.69
   0   3  19  189.20   18.15
   0  -3 -19  201.20   19.50
   0   3  19  235.00   23.24
   0   3  19  187.30   25.68
   0  -3 -19  231.80   21.24
   0  -3 -19  218.90   24.26
   0   3 -19  217.10   17.16
   0   3 -19  201.90   17.72
   0  -3  19  276.80   20.70
   0  -3  19  211.20   19.71
   0   4   0   72.62   26.19
   0   4   0   91.01   26.46
   0  -4   0  102.30   25.65
   0  -4   0   70.49   25.83
   0   4   0   83.85   28.28
   0   4   0   59.16   26.90
   0  -4   0   54.14   27.47
   0  -4   0   75.58   27.55
   0   4   0   39.92    6.34
   0   4   0   39.78    7.08
   0  -4   0   38.15    6.34
   0  -4   0   33.51    6.89
   0   4   0   44.93    6.47
   0   4   0   41.67    6.50
   0  -4   0   37.82    6.19
   0  -4   0   44.82    7.12
   0   4   0   53.04    7.15
   0   4   0   45.85    6.84
   0  -4   0   43.40    6.91
   0  -4   0   47.90    7.74
   0   4   1 2519.00  176.00
   0   4   1 2501.00  174.90
   0  -4  -1 2511.00  175.50
   0  -4  -1 2521.00  176.10
   0   4  -1 2437.00  170.00
   0   4  -1 2456.00  171.30
   0  -4   1 2497.00  174.40
   0  -4   1 2502.00  174.50
   0   4   1 2562.00  170.00
   0   4   1 2557.00  170.10
   0  -4  -1 2562.00  170.00
   0  -4  -1 2439.00  161.90
   0   4  -1 2524.00  167.60
   0   4  -1 2548.00  169.40
   0  -4   1 2481.00  165.00
   0  -4   1 2651.00  175.70
   0   4   1 2552.00  148.00
   0   4   1 2466.00  142.70
   0  -4  -1 2508.00  145.60
   0  -4  -1 2434.00  140.90
   0   4  -1 2529.00  146.40
   0   4  -1 2382.00  138.00
   0  -4   1 2376.00  137.80
   0  -4   1 2571.00  148.80
   0   4   1 2418.00  132.40
   0   4   1 2555.00  139.70
   0  -4  -1 2488.00  136.00
   0  -4  -1 2397.00  131.30
   0   4  -1 2625.00  143.40
   0   4  -1 2490.00  136.10
   0  -4   1 2571.00  140.50
   0  -4   1 2500.00  136.80
   0   4   1 2441.00  128.50
   0   4   1 2324.00  122.10
   0  -4  -1 2285.00  120.50
   0  -4  -1 2413.00  126.80
   0   4  -1 2459.00  129.20
   0   4  -1 2426.00  127.20
   0  -4   1 2304.00  121.10
   0  -4   1 2454.00  128.90
   0   4   2  937.20   72.85
   0   4   2  961.90   74.44
   0  -4  -2  882.90   69.76
   0  -4  -2  900.90   70.68
   0   4  -2  883.30   67.81
   0   4  -2  876.90   67.53
   0  -4   2  896.70   68.81
   0  -4   2  903.90   70.27
   0   4   2  975.20   71.84
   0   4   2  943.70   70.43
   0  -4  -2  904.80   68.41
   0  -4  -2  939.80   69.74
   0   4  -2  947.20   70.34
   0   4  -2  933.60   70.02
   0  -4   2  953.30   71.04
   0  -4   2  936.10   69.58
   0   4   2  984.10   58.64
   0   4   2  977.90   57.81
   0  -4  -2  967.00   57.03
   0  -4  -2  947.10   56.32
   0   4  -2  968.40   57.11
   0   4  -2  984.00   58.12
   0  -4   2  943.50   55.90
   0  -4   2  982.90   58.12
   0   4   2  941.90   52.70
   0   4   2 1023.00   57.33
   0  -4  -2  966.90   54.07
   0  -4  -2  984.90   55.38
   0   4  -2  984.10   54.93
   0   4  -2  976.70   54.48
   0  -4   2  941.60   52.60
   0  -4   2  999.70   55.97
   0   4   2  966.60   52.75
   0   4   2  944.70   51.11
   0  -4  -2  998.30   53.77
   0  -4  -2  875.20   48.07
   0   4  -2  937.90   50.68
   0   4  -2  943.30   50.49
   0  -4   2 1015.00   54.38
   0  -4   2  953.90   51.10
   0   4   3 4507.00  310.40
   0   4   3 4248.00  292.90
   0  -4  -3 4460.00  307.10
   0  -4  -3 4508.00  310.70
   0   4  -3 4464.00  306.60
   0   4  -3 4429.00  304.10
   0  -4   3 4528.00  310.90
   0  -4   3 4280.00  293.80
   0   4   3 4464.00  291.30
   0   4   3 4475.00  291.80
   0  -4  -3 4498.00  293.50
   0  -4  -3 4407.00  287.90
   0   4  -3 4327.00  282.30
   0   4  -3 4464.00  291.50
   0  -4   3 4419.00  288.50
   0  -4   3 4405.00  287.40
   0   4   3 4432.00  255.80
   0   4   3 4577.00  264.30
   0  -4  -3 4669.00  269.10
   0  -4  -3 4555.00  262.80
   0   4  -3 4415.00  254.60
   0   4  -3 4546.00  262.20
   0  -4   3 4656.00  268.50
   0  -4   3 4538.00  261.80
   0   4   3 4368.00  238.20
   0   4   3 4457.00  243.10
   0  -4  -3 4614.00  251.30
   0  -4  -3 4416.00  241.00
   0   4  -3 4271.00  232.80
   0   4  -3 4375.00  238.30
   0  -4   3 4543.00  247.30
   0  -4   3 4420.00  240.70
   0   4   3 4487.00  235.10
   0   4   3 4577.00  239.40
   0  -4  -3 4583.00  240.10
   0  -4  -3 4453.00  233.00
   0   4  -3 4490.00  234.50
   0   4  -3 4426.00  231.20
   0  -4   3 4444.00  231.90
   0  -4   3 4539.00  236.80
   0   4   4   -1.98   26.53
   0   4   4    9.47   24.44
   0  -4  -4   13.43   23.94
   0  -4  -4  -17.03   26.14
   0   4  -4    6.71   22.15
   0   4  -4   37.54   23.32
   0  -4   4   -7.90   21.12
   0  -4   4    7.98   24.20
   0   4   4   -6.19   26.11
   0   4   4  -36.49   23.91
   0  -4  -4  -23.90   23.87
   0  -4  -4  -22.42   28.29
   0   4  -4   -4.05   26.59
   0   4  -4    0.37   25.43
   0  -4   4    0.49   25.57
   0  -4   4  -11.73   25.20
   0   4   4   19.86    6.51
   0   4   4   16.07    6.85
   0  -4  -4   23.02    6.14
   0  -4  -4   11.85    5.78
   0   4  -4   10.31    5.40
   0   4  -4   19.92    6.65
   0  -4   4   22.62    6.27
   0  -4   4   10.99    5.60
   0   4   4   24.01    7.12
   0   4   4   19.12    6.82
   0  -4  -4   28.89    6.91
   0  -4  -4   16.28    6.33
   0   4  -4   14.22    6.00
   0   4  -4   18.89    5.43
   0  -4   4   17.34    4.80
   0  -4   4   20.51    5.60
   0   4   4   14.77    7.08
   0   4   4   21.73    7.96
   0  -4  -4   23.11    7.27
   0  -4  -4   13.13    6.70
   0   4  -4   16.51    5.28
   0   4  -4   12.95    5.47
   0  -4   4   10.51    4.87
   0  -4   4   18.43    4.70
   0   4   5 2363.00  166.40
   0   4   5 2383.00  167.10
   0  -4  -5 2399.00  168.80
   0  -4  -5 2426.00  170.10
   0   4  -5 2383.00  166.20
   0   4  -5 2404.00  167.60
   0  -4   5 2388.00  166.20
   0  -4   5 2374.00  165.70
   0   4   5 2376.00  157.80
   0   4   5 2313.00  154.30
   0  -4  -5 2367.00  158.30
   0  -4  -5 2383.00  158.60
   0   4  -5 2340.00  156.10
   0   4  -5 2474.00  164.80
   0  -4   5 2306.00  153.70
   0  -4   5 2279.00  152.10
   0   4   5 2150.00  125.20
   0   4   5 2189.00  127.60
   0  -4  -5 2223.00  129.10
   0  -4  -5 2182.00  126.70
   0   4  -5 2233.00  129.70
   0   4  -5 2137.00  124.10
   0  -4   5 2250.00  130.50
   0  -4   5 2145.00  124.40
   0   4   5 2345.00  129.10
   0   4   5 2258.00  124.50
   0  -4  -5 2306.00  126.60
   0  -4  -5 2291.00  126.20
   0   4  -5 2331.00  127.80
   0   4  -5 2211.00  121.20
   0  -4   5 2246.00  123.10
   0  -4   5 2262.00  123.70
   0   4   5 2291.00  121.60
   0   4   5 2284.00  121.30
   0  -4  -5 2226.00  117.70
   0  -4  -5 2187.00  116.10
   0   4  -5 2139.00  112.60
   0   4  -5 2214.00  116.40
   0  -4   5 2203.00  115.90
   0  -4   5 2291.00  120.40
   0   4   6 1549.00  111.80
   0   4   6 1388.00  102.20
   0  -4  -6 1460.00  105.90
   0  -4  -6 1490.00  108.90
   0   4  -6 1502.00  107.20
   0  -4   6 1417.00  102.10
   0  -4   6 1556.00  110.40
   0   4   6 1503.00  103.70
   0   4   6 1492.00  102.70
   0  -4  -6 1508.00  103.90
   0  -4  -6 1423.00   99.76
   0   4  -6 1524.00  105.20
   0   4  -6 1440.00  100.10
   0  -4   6 1506.00  103.60
   0  -4   6 1429.00   98.93
   0   4   6 1461.00   85.89
   0   4   6 1431.00   84.14
   0  -4  -6 1442.00   84.49
   0  -4  -6 1426.00   83.56
   0   4  -6 1436.00   84.26
   0   4  -6 1436.00   84.14
   0  -4   6 1505.00   87.78
   0  -4   6 1457.00   85.18
   0   4   6 1484.00   82.99
   0   4   6 1462.00   81.74
   0  -4  -6 1528.00   84.93
   0  -4  -6 1501.00   83.65
   0   4  -6 1490.00   82.32
   0   4  -6 1473.00   81.56
   0  -4   6 1481.00   81.91
   0  -4   6 1472.00   81.09
   0   4   6 1587.00   85.56
   0   4   6 1495.00   80.99
   0  -4  -6 1470.00   79.40
   0  -4  -6 1536.00   82.26
   0   4  -6 1503.00   79.73
   0   4  -6 1451.00   76.93
   0  -4   6 1457.00   77.61
   0  -4   6 1537.00   81.63
   0   4   7 9164.00  625.90
   0   4   7 8826.00  603.50
   0  -4  -7 9278.00  633.90
   0  -4  -7 9228.00  630.10
   0   4   7 8968.00  580.30
   0   4   7 9296.00  601.50
   0  -4  -7 9126.00  590.40
   0  -4  -7 9027.00  584.50
   0   4  -7 9074.00  587.00
   0   4  -7 9240.00  597.90
   0   4   710010.00  576.20
   0   4   710270.00  591.00
   0  -4  -7 9691.00  557.60
   0  -4  -7 9916.00  570.40
   0   4  -710000.00  575.60
   0   4  -7 9859.00  567.20
   0  -4   7 9997.00  574.80
   0  -4   710010.00  575.60
   0   4   710180.00  553.50
   0   4   7 9981.00  542.80
   0  -4  -710570.00  574.30
   0  -4  -7 9648.00  524.60
   0   4  -710060.00  546.40
   0   4  -710060.00  546.30
   0  -4   7 9945.00  540.00
   0  -4   710280.00  558.20
   0   4   710320.00  538.70
   0   4   710140.00  529.50
   0  -4  -710170.00  530.40
   0  -4  -7 9722.00  507.40
   0   4  -710030.00  522.30
   0  -4   7 9828.00  512.20
   0  -4   7 9697.00  505.20
   0   4   8 1801.00  129.60
   0  -4  -8 1946.00  138.10
   0  -4  -8 1856.00  133.00
   0   4  -8 1844.00  130.00
   0  -4   8 1836.00  129.60
   0   4   8 1835.00  125.00
   0   4   8 1883.00  127.50
   0  -4  -8 1797.00  122.80
   0   4  -8 1828.00  123.70
   0  -4   8 1847.00  125.30
   0  -4   8 2019.00  135.80
   0   4   8 1858.00  108.90
   0   4   8 1945.00  113.70
   0  -4  -8 1853.00  108.30
   0  -4  -8 1821.00  106.30
   0   4  -8 1834.00  107.10
   0   4  -8 1904.00  111.00
   0  -4   8 1903.00  110.90
   0  -4   8 1850.00  107.80
   0  -4  -8 1973.00  109.30
   0  -4  -8 1903.00  105.50
   0   4  -8 1848.00  101.70
   0   4  -8 1833.00  101.10
   0  -4   8 1815.00  100.40
   0  -4   8 1923.00  106.10
   0   4   8 1923.00  103.40
   0   4   8 1951.00  105.10
   0  -4  -8 1932.00  103.30
   0  -4  -8 1975.00  105.80
   0   4  -8 1932.00  102.20
   0   4  -8 1864.00   98.67
   0  -4   8 1949.00  103.50
   0  -4   8 1938.00  103.00
   0   4   9 3075.00  214.50
   0  -4  -9 3258.00  226.00
   0  -4  -9 3025.00  210.90
   0   4  -9 3084.00  212.90
   0   4  -9 3156.00  217.10
   0  -4   9 3116.00  215.20
   0   4   9 2970.00  196.50
   0   4   9 3148.00  207.80
   0  -4  -9 3016.00  199.60
   0  -4  -9 3216.00  211.20
   0   4  -9 2974.00  195.90
   0  -4   9 2959.00  195.00
   0   4   9 2803.00  163.20
   0   4   9 2751.00  160.00
   0  -4  -9 2892.00  168.10
   0  -4  -9 2817.00  163.50
   0   4  -9 2844.00  164.90
   0   4  -9 2807.00  162.80
   0  -4   9 2846.00  164.90
   0  -4   9 2796.00  162.10
   0   4   9 2757.00  152.30
   0   4   9 2898.00  160.10
   0  -4  -9 2868.00  157.70
   0  -4  -9 2893.00  159.00
   0   4  -9 2829.00  154.90
   0   4  -9 2837.00  155.50
   0  -4   9 2773.00  152.30
   0  -4   9 2921.00  159.90
   0   4  -9 2924.00  154.00
   0   4  -9 2837.00  149.20
   0  -4   9 2957.00  156.00
   0  -4   9 2892.00  152.50
   0   4  10   60.94   24.78
   0   4  10   47.17   28.24
   0  -4 -10   77.18   27.41
   0   4  10  214.30   16.72
   0   4  10  182.40   14.10
   0  -4 -10  166.90   13.09
   0  -4 -10  204.10   14.96
   0   4 -10  187.70   13.12
   0   4 -10  178.00   13.36
   0  -4  10  161.40   12.33
   0  -4  10  188.90   13.98
   0   4  10  171.40   14.68
   0   4  10  194.40   15.12
   0  -4 -10  163.70   12.51
   0  -4 -10  188.20   14.34
   0   4 -10  195.20   13.24
   0   4 -10  173.10   12.66
   0  -4  10  191.40   14.15
   0  -4  10  172.90   12.19
   0   4  10  168.10   15.14
   0   4  10  189.30   15.43
   0  -4 -10  170.20   14.07
   0  -4 -10  170.50   13.98
   0   4 -10  159.80   11.70
   0   4 -10  175.70   12.62
   0  -4  10  163.00   12.48
   0  -4  10  217.40   15.44
   0   4  11   17.79   24.01
   0   4  11  -11.52   28.40
   0   4 -11   17.05   21.58
   0  -4  11    8.00   22.43
   0   4  11   94.72   11.17
   0   4  11   98.08   10.04
   0  -4 -11   81.88    8.85
   0  -4 -11  102.90   10.25
   0   4 -11   97.82    8.44
   0   4 -11   90.46    9.11
   0  -4  11   93.45    9.72
   0   4 -11  113.10    9.43
   0   4 -11   94.05    9.49
   0  -4  11  111.90   10.72
   0   4  11   87.80   12.58
   0   4  11   86.55   11.27
   0  -4 -11   60.91    9.82
   0  -4 -11  103.10   11.84
   0   4 -11   97.84    9.70
   0   4 -11   78.66    8.48
   0  -4  11   72.03    9.02
   0   4  12    4.53   22.29
   0   4  12    9.57   28.77
   0  -4 -12   -1.10   19.19
   0  -4 -12  -27.70   26.92
   0   4  12  -35.56   28.88
   0   4  12    4.36   22.58
   0  -4 -12  -16.50   18.33
   0  -4 -12    1.65   24.21
   0   4 -12  -15.59   16.18
   0   4 -12   -9.27   17.52
   0   4  12    8.43    7.19
   0   4  12    4.50    8.46
   0  -4 -12   -3.44    5.61
   0  -4 -12   -2.69    6.46
   0   4 -12  -14.90    6.25
   0   4 -12   -2.89    4.62
   0  -4  12   -8.77    5.64
   0  -4  12   -4.16    7.01
   0   4 -12   -7.01    5.05
   0   4 -12  -12.69    6.49
   0  -4  12   -2.74    6.77
   0  -4  12   -7.05    5.81
   0   4  12    5.62   10.13
   0   4  12   15.54    8.53
   0  -4 -12   11.15    8.23
   0  -4 -12    7.43    8.47
   0   4 -12   -3.38    5.89
   0   4 -12  -16.13    6.96
   0  -4  12    2.51    7.22
   0  -4  12    5.61    7.14
   0   4  13 2999.00  207.90
   0   4  13 3077.00  214.90
   0  -4 -13 3212.00  221.70
   0  -4 -13 3125.00  217.00
   0   4  13 3220.00  187.80
   0   4  13 3359.00  195.70
   0  -4 -13 3523.00  204.50
   0  -4 -13 3109.00  180.90
   0   4 -13 3232.00  187.10
   0   4 -13 3286.00  190.40
   0  -4  13 3169.00  183.90
   0  -4  13 3236.00  187.40
   0   4  13 3329.00  184.20
   0   4  13 3218.00  178.70
   0  -4 -13 2919.00  163.10
   0  -4 -13 3134.00  173.20
   0   4 -13 3177.00  174.60
   0   4 -13 3171.00  174.30
   0  -4  13 3076.00  169.50
   0  -4  13 3272.00  179.70
   0   4  13 3202.00  171.30
   0   4  13 3382.00  181.30
   0  -4 -13 3421.00  182.70
   0  -4 -13 3304.00  175.90
   0   4 -13 3177.00  168.40
   0   4 -13 3105.00  164.20
   0  -4  13 3167.00  168.00
   0  -4  13 3286.00  173.90
   0   4  14 2412.00  141.80
   0   4  14 2537.00  148.60
   0  -4 -14 2430.00  141.90
   0  -4 -14 2662.00  155.00
   0   4 -14 2447.00  141.80
   0   4 -14 2563.00  148.80
   0  -4  14 2444.00  142.10
   0  -4  14 2577.00  149.30
   0   4  14 2539.00  142.20
   0   4  14 2369.00  132.50
   0  -4 -14 2510.00  140.20
   0  -4 -14 2428.00  135.30
   0   4 -14 2461.00  136.10
   0   4 -14 2484.00  137.30
   0  -4  14 2555.00  141.20
   0  -4  14 2428.00  134.40
   0   4  14 2507.00  135.80
   0   4  14 2562.00  139.40
   0  -4 -14 2501.00  134.80
   0  -4 -14 2497.00  135.30
   0   4 -14 2557.00  136.50
   0   4 -14 2286.00  122.00
   0  -4  14 2623.00  139.90
   0  -4  14 2318.00  124.40
   0   4  15  769.90   47.79
   0   4  15  808.50   49.90
   0  -4 -15  740.40   45.50
   0   4  15  866.00   53.16
   0   4  15  842.00   50.91
   0  -4 -15  895.40   53.43
   0  -4 -15  777.20   47.36
   0   4 -15  839.50   48.76
   0   4 -15  856.40   49.85
   0  -4  15  762.70   44.55
   0  -4  15  880.90   51.36
   0   4  15  818.50   51.51
   0   4  15  785.90   47.29
   0  -4 -15  807.10   48.55
   0  -4 -15  853.40   51.21
   0   4 -15  836.60   47.72
   0   4 -15  901.30   50.31
   0  -4  15  825.50   47.78
   0  -4  15  899.90   51.42
   0   4  16  713.90   43.13
   0   4  16  661.60   40.34
   0  -4 -16  679.60   40.71
   0  -4 -16  636.50   38.81
   0   4  16  630.20   41.85
   0   4  16  723.50   44.90
   0  -4 -16  707.20   43.26
   0  -4 -16  658.60   41.37
   0   4 -16  661.80   39.08
   0   4 -16  653.20   38.34
   0  -4  16  677.70   40.50
   0  -4  16  657.20   38.82
   0   4  16  689.20   42.99
   0   4  16  593.90   41.11
   0  -4 -16  622.90   39.52
   0  -4 -16  631.40   40.11
   0   4 -16  692.70   40.60
   0   4 -16  655.50   37.85
   0  -4  16  634.60   38.07
   0  -4  16  693.30   41.71
   0   4  17  124.40   15.28
   0   4  17  112.80   17.35
   0  -4 -17  102.80   14.89
   0   4 -17   98.22    9.42
   0   4 -17   87.37    9.39
   0   4  17  111.20   19.96
   0   4  17  107.90   15.48
   0  -4 -17  108.70   15.83
   0  -4 -17  162.50   17.67
   0   4 -17  131.60   14.60
   0   4 -17  146.20   13.50
   0  -4  17  113.60   14.86
   0  -4  17  112.50   13.07
   0   4  18  780.00   50.47
   0   4  18  822.40   51.28
   0  -4 -18  798.90   50.80
   0   4  18  786.60   51.28
   0   4 -18  832.00   48.84
   0   4 -18  758.00   43.77
   0  -4  18  820.10   47.13
   0  -4  18  810.20   47.62
   0   4  19  507.00   38.62
   0  -4 -19  523.10   38.27
   0   4  19  600.10   44.92
   0   4  19  581.00   40.00
   0  -4 -19  610.60   43.89
   0  -4 -19  602.10   40.39
   0   4 -19  564.00   33.89
   0   4 -19  564.50   35.29
   0  -4  19  632.60   39.02
   0  -4  19  560.70   33.41
   0   5   1 2676.00  188.10
   0   5   1 2768.00  194.10
   0  -5  -1 2697.00  189.30
   0  -5  -1 2725.00  191.60
   0   5  -1 2740.00  191.90
   0   5  -1 2775.00  194.30
   0  -5   1 2797.00  196.20
   0  -5   1 2665.00  186.80
   0   5   1 2722.00  181.70
   0   5   1 2759.00  184.50
   0  -5  -1 2703.00  180.20
   0  -5  -1 2800.00  187.20
   0   5  -1 2723.00  181.80
   0   5  -1 2787.00  186.20
   0  -5   1 2960.00  197.00
   0  -5   1 2850.00  190.20
   0   5   1 2507.00  145.80
   0   5   1 2444.00  141.90
   0  -5  -1 2404.00  139.70
   0  -5  -1 2353.00  137.20
   0   5  -1 2612.00  151.60
   0   5  -1 2474.00  143.60
   0  -5   1 2614.00  151.90
   0  -5   1 2432.00  141.40
   0   5   1 2584.00  141.70
   0   5   1 2452.00  134.40
   0  -5  -1 2677.00  146.60
   0  -5  -1 2596.00  142.50
   0   5  -1 2416.00  132.50
   0   5  -1 2555.00  140.00
   0  -5   1 2594.00  142.20
   0  -5   1 2490.00  136.60
   0   5   1 2474.00  130.70
   0   5   1 2536.00  133.50
   0  -5  -1 2539.00  133.90
   0  -5  -1 2522.00  133.30
   0   5  -1 2612.00  137.60
   0   5  -1 2554.00  134.20
   0  -5   1 2410.00  127.20
   0  -5   1 2557.00  134.60
   0   5   2   22.00   30.52
   0   5   2   -3.05   29.53
   0  -5  -2   14.47   31.68
   0  -5  -2   24.48   29.63
   0   5  -2    7.99   28.64
   0   5  -2    7.15   28.45
   0  -5   2  -12.51   27.94
   0  -5   2   16.34   30.21
   0   5   2    6.11   31.10
   0   5   2  -15.95   31.26
   0  -5  -2   -1.89   32.44
   0  -5  -2  -21.02   29.99
   0   5  -2   -5.14   31.70
   0   5  -2    4.10   32.76
   0  -5   2    5.15   31.49
   0  -5   2   -9.13   31.31
   0   5   2    6.70    8.16
   0   5   2    2.60    7.01
   0  -5  -2   -2.98    6.94
   0  -5  -2   14.22    8.10
   0   5  -2   -0.40    6.81
   0   5  -2    4.54    6.71
   0  -5   2  -12.65    8.06
   0  -5   2   12.70    7.38
   0   5   2    4.21    6.55
   0   5   2    9.29    7.45
   0  -5  -2    5.52    6.57
   0  -5  -2    8.50    8.27
   0   5  -2    2.37    6.66
   0   5  -2    5.84    6.84
   0  -5   2    2.29    7.03
   0  -5   2    4.87    6.88
   0   5   2   14.32    7.06
   0   5   2    2.11    8.64
   0  -5  -2    2.04    7.36
   0  -5  -2   16.34    8.22
   0   5  -2    6.20    7.43
   0   5  -2    6.72    5.66
   0  -5   2    6.80    6.55
   0  -5   2    1.96    6.97
   0   5   3 4351.00  300.50
   0   5   3 4319.00  298.70
   0  -5  -3 4287.00  296.60
   0  -5  -3 4369.00  302.10
   0   5  -3 4351.00  300.00
   0   5  -3 4315.00  297.50
   0  -5   3 4345.00  299.70
   0  -5   3 4269.00  294.20
   0   5   3 4259.00  279.20
   0   5   3 4452.00  291.70
   0  -5  -3 4222.00  277.10
   0  -5  -3 4314.00  282.80
   0   5  -3 4394.00  287.80
   0   5  -3 4358.00  285.70
   0  -5   3 4283.00  280.70
   0  -5   3 4277.00  280.10
   0   5   3 4129.00  238.70
   0   5   3 4072.00  235.70
   0  -5  -3 3990.00  230.80
   0  -5  -3 4122.00  238.00
   0   5  -3 4091.00  236.30
   0   5  -3 4198.00  242.40
   0  -5   3 4315.00  249.30
   0  -5   3 4261.00  246.20
   0   5   3 4026.00  219.90
   0   5   3 4077.00  222.80
   0  -5  -3 4172.00  227.60
   0  -5  -3 3883.00  212.50
   0   5  -3 4273.00  233.10
   0   5  -3 4159.00  226.80
   0  -5   3 4227.00  230.50
   0  -5   3 4121.00  224.90
   0   5   3 4221.00  221.80
   0   5   3 3946.00  207.00
   0  -5  -3 4390.00  230.00
   0  -5  -3 3983.00  209.40
   0   5  -3 4298.00  224.70
   0   5  -3 4344.00  227.40
   0  -5   3 4198.00  219.50
   0  -5   3 4066.00  212.60
   0   5   4   15.49   28.98
   0   5   4  -19.54   27.61
   0  -5  -4    6.02   28.85
   0  -5  -4  -11.35   27.35
   0   5  -4  -25.13   25.41
   0   5  -4  -18.69   24.13
   0  -5   4  -18.00   23.81
   0  -5   4    7.49   26.77
   0   5   4   -1.82   27.39
   0   5   4   -8.34   28.59
   0  -5  -4   -0.80   30.12
   0  -5  -4  -20.24   27.62
   0   5  -4  -26.81   29.19
   0   5  -4    3.57   28.07
   0  -5   4   10.03   28.51
   0  -5   4   12.81   27.48
   0   5   4    2.49    6.59
   0   5   4   10.35    7.34
   0  -5  -4    8.76    6.29
   0  -5  -4    7.36    5.92
   0   5  -4    9.09    6.27
   0   5  -4    8.88    5.81
   0  -5   4    6.80    6.66
   0  -5   4    6.17    6.65
   0   5   4   12.51    6.83
   0   5   4   13.01    7.23
   0  -5  -4    3.03    6.25
   0  -5  -4    3.82    7.08
   0   5  -4   11.07    6.44
   0   5  -4    7.91    5.85
   0  -5   4    7.81    5.83
   0  -5   4    6.72    5.47
   0   5   4   -2.99    8.09
   0   5   4   14.33    7.39
   0  -5  -4   -0.32    7.03
   0  -5  -4   22.55    7.66
   0   5  -4   11.61    5.49
   0   5  -4    5.35    5.71
   0  -5   4    6.61    5.22
   0   5   5  435.40   45.68
   0   5   5  484.10   45.88
   0  -5  -5  429.60   43.09
   0  -5  -5  478.40   47.34
   0   5  -5  427.20   40.88
   0   5  -5  444.20   42.34
   0  -5   5  453.00   41.26
   0  -5   5  413.20   41.39
   0   5   5  450.70   44.18
   0   5   5  450.70   43.15
   0  -5  -5  443.80   45.43
   0  -5  -5  437.10   41.95
   0   5  -5  419.30   43.84
   0   5  -5  446.70   43.79
   0  -5   5  427.20   43.27
   0  -5   5  453.70   44.20
   0   5   5  408.70   26.69
   0   5   5  418.70   27.33
   0  -5  -5  430.10   27.25
   0  -5  -5  396.20   25.41
   0   5  -5  416.00   26.37
   0   5  -5  415.90   26.17
   0  -5   5  408.70   25.97
   0  -5   5  397.60   25.40
   0   5   5  424.10   26.24
   0   5   5  396.40   24.72
   0  -5  -5  423.10   25.69
   0  -5  -5  424.70   26.47
   0   5  -5  389.80   23.75
   0   5  -5  406.00   24.44
   0  -5   5  399.30   23.94
   0  -5   5  374.20   22.21
   0   5   5  372.90   23.21
   0   5   5  410.50   25.44
   0  -5  -5  396.40   24.35
   0  -5  -5  422.00   25.27
   0   5  -5  431.40   24.76
   0   5  -5  397.00   23.06
   0  -5   5  409.00   23.39
   0  -5   5  414.50   23.55
   0   5   6 1513.00  111.80
   0   5   6 1539.00  112.60
   0  -5  -6 1589.00  116.80
   0  -5  -6 1516.00  111.30
   0   5  -6 1511.00  109.20
   0   5  -6 1451.00  105.20
   0  -5   6 1551.00  111.80
   0  -5   6 1444.00  105.40
   0   5   6 1456.00  102.30
   0   5   6 1662.00  116.00
   0  -5  -6 1517.00  106.90
   0  -5  -6 1540.00  107.50
   0   5  -6 1476.00  103.60
   0   5  -6 1439.00  102.00
   0  -5   6 1518.00  105.80
   0  -5   6 1466.00  102.80
   0   5   6 1562.00   92.22
   0   5   6 1552.00   91.70
   0  -5  -6 1608.00   94.24
   0  -5  -6 1552.00   91.05
   0   5  -6 1589.00   93.17
   0   5  -6 1437.00   84.54
   0  -5   6 1584.00   92.69
   0  -5   6 1505.00   88.28
   0   5   6 1594.00   89.22
   0   5   6 1559.00   87.26
   0  -5  -6 1568.00   87.73
   0  -5  -6 1577.00   87.76
   0   5  -6 1586.00   87.85
   0   5  -6 1542.00   85.72
   0  -5   6 1587.00   87.52
   0  -5   6 1606.00   88.80
   0   5   6 1549.00   84.09
   0   5   6 1519.00   82.30
   0  -5  -6 1620.00   87.26
   0  -5  -6 1664.00   89.23
   0   5  -6 1519.00   80.87
   0   5  -6 1653.00   87.66
   0  -5   6 1634.00   86.75
   0  -5   6 1522.00   81.01
   0   5   7  272.90   38.15
   0   5   7  335.20   38.05
   0  -5  -7  314.20   37.62
   0  -5  -7  259.10   37.52
   0   5   7  314.40   38.04
   0   5   7  217.50   37.23
   0  -5  -7  268.50   38.49
   0  -5  -7  299.00   36.86
   0   5  -7  299.50   39.32
   0   5  -7  277.70   39.24
   0   5   7  206.00   16.12
   0   5   7  177.60   14.45
   0  -5  -7  226.40   16.23
   0  -5  -7  187.00   14.31
   0   5  -7  185.00   14.22
   0   5  -7  193.70   14.68
   0  -5   7  213.00   14.99
   0  -5   7  195.50   14.77
   0   5   7  197.00   15.52
   0   5   7  181.40   14.48
   0  -5  -7  183.90   13.79
   0  -5  -7  214.70   15.65
   0   5  -7  174.50   12.51
   0   5  -7  198.40   14.31
   0  -5   7  223.60   15.63
   0   5   7  195.90   15.57
   0   5   7  225.20   17.50
   0  -5  -7  217.70   16.17
   0  -5  -7  212.50   15.79
   0   5  -7  219.10   14.45
   0   5  -7  192.50   12.71
   0   5   8 2000.00  143.70
   0   5   8 2076.00  148.30
   0  -5  -8 2075.00  147.90
   0  -5  -8 1994.00  143.20
   0   5  -8 2214.00  155.30
   0   5  -8 2067.00  146.10
   0  -5   8 2029.00  143.70
   0   5   8 2011.00  137.40
   0   5   8 2100.00  142.70
   0  -5  -8 2127.00  143.20
   0  -5  -8 2022.00  138.00
   0   5  -8 1973.00  133.80
   0  -5   8 2159.00  145.80
   0  -5   8 1973.00  134.40
   0   5   8 1918.00  112.80
   0   5   8 1908.00  112.20
   0  -5  -8 1940.00  113.40
   0  -5  -8 1935.00  113.30
   0   5  -8 1775.00  103.80
   0   5  -8 1890.00  110.60
   0  -5   8 1946.00  113.30
   0  -5   8 1877.00  109.70
   0   5   8 1849.00  103.40
   0   5   8 1966.00  109.90
   0  -5  -8 1967.00  109.20
   0  -5  -8 1880.00  104.40
   0   5  -8 1861.00  102.90
   0   5  -8 1937.00  106.70
   0  -5   8 1916.00  105.90
   0  -5   8 2040.00  112.40
   0   5  -8 2014.00  106.50
   0   5  -8 1919.00  101.50
   0  -5   8 1999.00  106.20
   0  -5   8 1996.00  105.90
   0   5   9   13.83   25.76
   0   5   9   47.14   28.88
   0  -5  -9   35.24   24.48
   0  -5  -9   30.35   28.45
   0   5  -9    8.08   23.31
   0   5  -9   54.04   20.00
   0  -5   9   40.96   18.96
   0  -5   9   60.74   25.38
   0   5   9   42.78   25.77
   0   5   9   48.84   30.57
   0  -5  -9   35.47   29.88
   0  -5  -9   29.82   23.46
   0   5  -9   47.77   26.71
   0   5  -9   39.99   27.25
   0  -5   9   27.70   28.03
   0  -5   9   40.53   25.69
   0   5  10  567.60   51.79
   0   5  10  476.70   49.18
   0  -5 -10  491.40   49.25
   0   5 -10  518.40   44.41
   0  -5  10  491.30   44.66
   0   5  10  533.90   47.74
   0  -5 -10  483.30   47.05
   0   5 -10  508.90   45.59
   0  -5  10  491.50   45.60
   0   5  10  444.80   29.66
   0   5  10  478.70   30.82
   0  -5 -10  481.80   30.62
   0   5 -10  452.00   28.65
   0   5 -10  463.60   29.11
   0  -5  10  515.10   31.95
   0  -5  10  464.40   29.52
   0   5 -10  477.90   28.21
   0   5 -10  502.50   30.14
   0  -5  10  504.10   29.69
   0  -5  10  483.50   29.26
   0   5  10  468.90   30.08
   0   5  10  465.40   29.48
   0  -5 -10  445.40   28.07
   0  -5 -10  510.80   31.24
   0   5 -10  504.40   28.84
   0   5 -10  480.90   27.79
   0  -5  10  512.70   29.88
   0  -5  10  483.80   28.62
   0   5  11 5242.00  362.40
   0   5  11 4688.00  325.30
   0  -5 -11 4769.00  330.40
   0   5 -11 4759.00  326.40
   0  -5  11 4919.00  337.60
   0   5  11 5058.00  331.10
   0  -5 -11 5018.00  327.50
   0  -5 -11 4969.00  325.60
   0   5 -11 4938.00  321.60
   0  -5  11 4999.00  325.70
   0   5  11 4914.00  284.80
   0   5  11 4999.00  289.40
   0  -5 -11 4977.00  288.10
   0  -5 -11 5151.00  297.80
   0   5 -11 4967.00  286.90
   0   5 -11 5106.00  294.80
   0  -5  11 4960.00  286.70
   0  -5  11 5065.00  292.80
   0   5  11 5242.00  287.50
   0   5  11 4934.00  270.90
   0  -5 -11 4979.00  272.50
   0  -5 -11 5161.00  282.60
   0   5 -11 5076.00  277.00
   0   5 -11 4971.00  271.60
   0  -5  11 4988.00  272.50
   0  -5  11 5168.00  282.00
   0   5  11 4975.00  263.00
   0   5  11 5047.00  266.80
   0  -5 -11 5029.00  265.30
   0  -5 -11 5331.00  280.70
   0   5 -11 4958.00  259.70
   0   5 -11 5052.00  265.20
   0  -5  11 5170.00  271.10
   0  -5  11 5113.00  268.50
   0   5  12  387.20   41.64
   0  -5 -12  403.90   40.30
   0  -5 -12  337.60   43.29
   0   5  12  278.30   41.61
   0   5  12  338.50   36.79
   0  -5 -12  303.10   38.65
   0  -5 -12  353.90   34.52
   0   5 -12  329.80   35.26
   0  -5  12  291.80   35.38
   0   5  12  265.20   19.73
   0   5  12  294.00   22.05
   0  -5 -12  297.10   20.73
   0  -5 -12  286.90   20.38
   0   5 -12  296.30   19.90
   0   5 -12  318.10   20.70
   0  -5  12  313.20   21.06
   0  -5  12  266.60   19.18
   0   5  12  282.80   22.12
   0   5  12  267.70   20.07
   0  -5 -12  302.70   20.67
   0  -5 -12  267.10   19.75
   0   5 -12  304.20   19.46
   0   5 -12  294.70   19.84
   0  -5  12  322.00   20.36
   0  -5  12  308.20   20.35
   0   5  12  292.80   22.94
   0   5  12  296.50   22.70
   0  -5 -12  324.30   23.25
   0  -5 -12  287.00   21.05
   0   5 -12  272.10   17.57
   0   5 -12  328.70   21.22
   0  -5  12  291.20   19.54
   0  -5  12  305.80   20.06
   0   5  13  241.00   41.98
   0  -5 -13  263.70   38.82
   0   5  13  250.60   39.94
   0   5  13  233.60   31.45
   0  -5 -13  279.20   34.69
   0   5  13  136.60   13.96
   0  -5 -13  170.50   14.56
   0   5 -13  138.60   10.87
   0  -5  13  155.80   12.55
   0   5  13  117.50   15.03
   0   5  13  132.20   14.09
   0  -5 -13  162.80   14.15
   0  -5 -13  113.90   12.61
   0   5 -13  115.40   12.20
   0   5 -13  113.50   10.12
   0  -5  13  105.00   11.35
   0  -5  13  131.20   11.40
   0   5  13  115.10   14.87
   0   5  13  140.10   16.90
   0  -5 -13  157.70   15.78
   0  -5 -13  122.20   14.65
   0   5 -13  149.10   12.39
   0   5 -13  150.50   13.50
   0  -5  13  166.60   14.14
   0  -5  13  138.10   13.08
   0   5  14 1962.00  139.70
   0   5  14 2060.00  149.40
   0  -5 -14 2098.00  147.80
   0  -5 -14 2104.00  150.00
   0   5  14 1854.00  110.00
   0   5  14 1733.00  103.50
   0  -5 -14 1740.00  102.80
   0  -5 -14 1897.00  111.60
   0   5 -14 1687.00   98.57
   0   5 -14 1791.00  104.60
   0  -5  14 1715.00  100.80
   0  -5  14 1803.00  105.30
   0   5  14 1781.00  101.30
   0   5  14 1820.00  103.90
   0  -5 -14 1855.00  104.80
   0   5 -14 1751.00   98.02
   0   5 -14 1856.00  103.50
   0  -5  14 1906.00  106.00
   0  -5  14 1820.00  101.50
   0   5  14 1828.00  101.10
   0   5  14 1754.00   98.20
   0  -5 -14 1792.00   98.40
   0  -5 -14 1834.00  101.40
   0   5 -14 1844.00   98.85
   0   5 -14 1837.00   99.28
   0  -5  14 1878.00  101.30
   0  -5  14 1823.00   98.59
   0   5  15 3611.00  210.60
   0   5  15 3785.00  220.50
   0  -5 -15 3573.00  208.00
   0  -5 -15 3636.00  211.10
   0   5  15 3613.00  200.40
   0   5  15 3612.00  201.00
   0  -5 -15 3582.00  198.90
   0  -5 -15 3757.00  207.90
   0   5 -15 3510.00  193.00
   0   5 -15 3918.00  215.10
   0  -5  15 3662.00  201.30
   0  -5  15 3645.00  200.20
   0   5  15 3683.00  197.50
   0   5  15 3529.00  191.00
   0  -5 -15 3594.00  192.20
   0  -5 -15 3448.00  185.40
   0   5 -15 3773.00  199.50
   0   5 -15 3419.00  180.60
   0  -5  15 3367.00  178.50
   0  -5  15 3473.00  184.00
   0   5  16 1045.00   63.22
   0   5  16 1147.00   69.50
   0  -5 -16 1076.00   64.87
   0  -5 -16 1080.00   64.21
   0   5  16 1063.00   64.59
   0   5  16 1138.00   67.48
   0  -5 -16 1145.00   67.33
   0  -5 -16 1091.00   64.57
   0   5 -16 1089.00   61.77
   0   5 -16 1144.00   64.71
   0  -5  16 1094.00   62.14
   0  -5  16 1204.00   68.35
   0   5  16 1075.00   65.29
   0   5  16 1059.00   62.34
   0  -5 -16 1132.00   65.83
   0  -5 -16 1063.00   62.33
   0   5 -16 1083.00   59.98
   0   5 -16 1093.00   60.99
   0  -5  16 1136.00   63.17
   0  -5  16 1173.00   65.81
   0   5  17  107.70   15.37
   0   5  17  118.90   18.11
   0  -5 -17  110.50   13.49
   0  -5 -17  101.20   15.55
   0   5  17  110.20   19.87
   0   5  17  104.10   15.22
   0  -5 -17  127.40   17.42
   0  -5 -17  103.80   15.06
   0   5  18  970.00   60.83
   0   5  18  890.10   55.45
   0  -5 -18  884.00   53.21
   0  -5 -18  948.50   59.28
   0   5 -18  868.50   49.37
   0   5 -18  957.70   54.55
   0  -5  18  927.60   53.15
   0   5  19  562.30   41.09
   0   5  19  585.10   39.97
   0  -5 -19  563.90   40.57
   0   5 -19  608.50   36.19
   0  -5  19  550.40   33.49
   0   6   011950.00  815.40
   0   6   011980.00  816.90
   0  -6   011770.00  802.70
   0  -6   011770.00  803.10
   0   6   012100.00  782.40
   0   6   012380.00  800.70
   0  -6   012110.00  782.80
   0  -6   011850.00  766.50
   0   6   011810.00  679.30
   0   6   012130.00  697.70
   0  -6   012420.00  714.00
   0  -6   011550.00  664.50
   0   6   012320.00  668.70
   0   6   012350.00  670.80
   0  -6   011830.00  642.50
   0  -6   012440.00  675.30
   0   6   012080.00  629.40
   0   6   012020.00  626.10
   0  -6   012180.00  634.60
   0  -6   011960.00  623.20
   0   6   1 8053.00  551.60
   0   6   1 8202.00  561.70
   0  -6  -1 8086.00  553.80
   0  -6  -1 8028.00  550.00
   0   6  -1 8220.00  562.90
   0   6  -1 8033.00  549.80
   0  -6   1 8478.00  580.30
   0  -6   1 8004.00  547.90
   0   6   1 8035.00  521.70
   0   6   1 8201.00  532.70
   0  -6  -1 8146.00  529.30
   0  -6  -1 7982.00  518.10
   0   6  -1 7993.00  519.10
   0   6  -1 8149.00  529.30
   0  -6   1 7991.00  519.00
   0  -6   1 8082.00  525.00
   0   6   1 8276.00  476.90
   0   6   1 8132.00  468.30
   0  -6  -1 8348.00  480.70
   0  -6  -1 8039.00  463.50
   0   6  -1 8047.00  463.40
   0   6  -1 8336.00  480.10
   0  -6   1 8508.00  490.20
   0  -6   1 8044.00  463.40
   0   6   1 8166.00  444.20
   0   6   1 7663.00  416.70
   0  -6  -1 7729.00  420.40
   0  -6  -1 7976.00  434.10
   0   6  -1 8265.00  449.50
   0   6  -1 8094.00  440.10
   0  -6   1 8270.00  449.80
   0  -6   1 8494.00  461.70
   0   6   1 7682.00  400.80
   0   6   1 7813.00  408.10
   0  -6  -1 8247.00  430.60
   0  -6  -1 7749.00  404.90
   0   6  -1 8174.00  426.50
   0   6  -1 8322.00  433.70
   0  -6   1 8091.00  422.10
   0  -6   1 8191.00  427.40
   0   6   2  946.30   76.60
   0   6   2  851.50   70.26
   0  -6  -2  925.70   75.76
   0  -6  -2  915.40   74.01
   0   6  -2  917.60   73.52
   0   6  -2  943.40   75.45
   0  -6   2  872.90   70.48
   0  -6   2  883.60   72.13
   0   6   2  821.80   66.66
   0   6   2  892.50   70.07
   0  -6  -2  962.80   74.07
   0  -6  -2  860.60   69.10
   0   6  -2  877.50   68.86
   0   6  -2  875.30   70.11
   0  -6   2  905.10   71.37
   0  -6   2  975.50   75.11
   0   6   2  944.30   57.07
   0   6   2  919.70   55.31
   0  -6  -2  949.60   57.44
   0  -6  -2  889.20   53.53
   0   6  -2  932.50   55.88
   0   6  -2  915.90   55.00
   0  -6   2  910.10   55.15
   0  -6   2  902.20   54.41
   0   6   2  925.60   52.93
   0   6   2  941.90   53.40
   0  -6  -2  909.30   52.31
   0  -6  -2  957.20   54.33
   0   6  -2  908.20   51.57
   0   6  -2  976.50   55.28
   0  -6   2  886.30   50.37
   0  -6   2  896.80   51.32
   0   6   2  904.80   49.80
   0   6   2  843.50   47.40
   0  -6  -2  883.40   48.88
   0  -6  -2  894.00   50.10
   0   6  -2  926.70   50.25
   0   6  -2  902.90   49.69
   0  -6   2  942.00   51.50
   0  -6   2  878.70   48.37
   0   6   3  570.00   53.78
   0   6   3  563.30   53.76
   0  -6  -3  595.40   55.26
   0  -6  -3  587.80   55.54
   0   6  -3  569.30   52.21
   0   6  -3  611.00   54.31
   0  -6   3  615.90   54.16
   0  -6   3  566.20   52.62
   0   6   3  614.20   54.81
   0   6   3  605.70   54.71
   0  -6  -3  594.80   54.00
   0  -6  -3  580.80   53.62
   0   6  -3  611.30   55.12
   0   6  -3  569.80   52.43
   0  -6   3  590.40   53.63
   0  -6   3  576.00   52.20
   0   6   3  571.00   36.20
   0   6   3  545.70   34.35
   0  -6  -3  576.10   35.67
   0  -6  -3  552.90   34.97
   0   6  -3  561.70   34.79
   0   6  -3  566.20   35.05
   0  -6   3  561.60   35.26
   0  -6   3  601.00   37.32
   0   6   3  573.60   34.31
   0   6   3  550.70   32.55
   0  -6  -3  539.00   32.02
   0  -6  -3  595.40   35.77
   0   6  -3  524.00   30.88
   0   6  -3  561.60   33.01
   0  -6   3  571.40   33.60
   0  -6   3  553.40   32.48
   0   6   3  574.60   33.82
   0   6   3  547.30   31.43
   0  -6  -3  545.80   32.16
   0  -6  -3  617.20   35.16
   0   6  -3  550.70   30.86
   0   6  -3  572.40   32.65
   0  -6   3  572.10   32.04
   0  -6   3  571.60   32.10
   0   6   4 7321.00  502.20
   0   6   4 7457.00  511.40
   0  -6  -4 7050.00  484.10
   0  -6  -4 7190.00  493.40
   0   6  -4 7279.00  498.30
   0   6  -4 7311.00  500.70
   0  -6   4 7049.00  482.80
   0  -6   4 7419.00  508.00
   0   6   4 7280.00  473.40
   0   6   4 7199.00  468.20
   0  -6  -4 7319.00  475.90
   0  -6  -4 7168.00  466.40
   0   6  -4 7343.00  477.80
   0   6  -4 7072.00  459.90
   0  -6   4 7443.00  483.70
   0  -6   4 7380.00  480.00
   0   6   4 7903.00  455.40
   0   6   4 7631.00  440.10
   0  -6  -4 7600.00  438.00
   0  -6  -4 7779.00  448.00
   0   6  -4 7204.00  414.90
   0   6  -4 7737.00  445.60
   0  -6   4 7650.00  440.70
   0  -6   4 7444.00  429.00
   0   6   4 7281.00  396.50
   0   6   4 7554.00  411.40
   0  -6  -4 7861.00  427.70
   0  -6  -4 7668.00  417.80
   0   6  -4 7395.00  402.30
   0   6  -4 7571.00  411.80
   0  -6   4 7424.00  403.90
   0  -6   4 7473.00  406.40
   0   6   4 7530.00  393.30
   0   6   4 7514.00  393.00
   0  -6  -4 7381.00  386.00
   0  -6  -4 7849.00  409.70
   0   6  -4 7582.00  395.50
   0   6  -4 7766.00  405.30
   0  -6   4 7671.00  399.90
   0  -6   4 7305.00  380.90
   0   6   5 5241.00  361.80
   0   6   5 5122.00  354.30
   0  -6  -5 5040.00  348.60
   0  -6  -5 5177.00  357.70
   0   6  -5 5192.00  357.60
   0   6  -5 5088.00  350.50
   0  -6   5 5205.00  358.70
   0  -6   5 5105.00  351.50
   0   6   5 5315.00  347.90
   0   6   5 5034.00  329.90
   0  -6  -5 5063.00  332.20
   0  -6  -5 5185.00  339.50
   0   6  -5 5127.00  336.30
   0   6  -5 5201.00  340.50
   0  -6   5 5218.00  341.80
   0  -6   5 5245.00  343.40
   0   6   5 4355.00  252.30
   0   6   5 4253.00  246.70
   0  -6  -5 4448.00  257.20
   0  -6  -5 4303.00  249.00
   0   6  -5 4406.00  254.80
   0   6  -5 4266.00  246.60
   0  -6   5 4290.00  248.30
   0  -6   5 4275.00  247.50
   0   6   5 4348.00  238.00
   0   6   5 4419.00  241.70
   0  -6  -5 4547.00  248.40
   0  -6  -5 4502.00  246.60
   0   6  -5 4537.00  247.80
   0   6  -5 4501.00  245.80
   0  -6   5 4527.00  246.90
   0  -6   5 4481.00  244.40
   0   6   5 4485.00  235.70
   0   6   5 4407.00  232.00
   0  -6  -5 4581.00  240.90
   0  -6  -5 4205.00  221.00
   0   6  -5 4323.00  226.50
   0   6  -5 4447.00  233.00
   0  -6   5 4402.00  230.30
   0  -6   5 4425.00  231.50
   0   6   6 4706.00  326.20
   0   6   6 4766.00  329.90
   0  -6  -6 4676.00  323.90
   0  -6  -6 4738.00  328.40
   0   6  -6 4736.00  326.90
   0   6  -6 4790.00  330.40
   0  -6   6 4778.00  329.40
   0  -6   6 4878.00  336.90
   0   6   6 4802.00  315.00
   0   6   6 4569.00  300.40
   0  -6  -6 4780.00  314.00
   0  -6  -6 4701.00  309.20
   0   6  -6 4789.00  315.00
   0   6  -6 4965.00  325.70
   0  -6   6 4807.00  315.60
   0  -6   6 4771.00  313.10
   0   6   6 4508.00  261.30
   0   6   6 4990.00  288.90
   0  -6  -6 4864.00  281.00
   0  -6  -6 4718.00  272.70
   0   6  -6 4580.00  264.80
   0   6  -6 4479.00  259.00
   0  -6   6 4962.00  286.70
   0  -6   6 4593.00  265.50
   0   6   6 4749.00  259.90
   0   6   6 4669.00  255.70
   0  -6  -6 4771.00  261.20
   0  -6  -6 4503.00  246.30
   0   6  -6 4569.00  249.80
   0   6  -6 4530.00  247.40
   0  -6   6 4773.00  260.40
   0  -6   6 4641.00  253.00
   0   6   6 5030.00  264.60
   0   6  -6 4785.00  250.60
   0   6  -6 4639.00  243.10
   0  -6   6 4741.00  248.10
   0  -6   6 4679.00  244.80
   0   6   7  845.60   69.52
   0   6   7  840.60   70.99
   0  -6  -7  884.60   72.42
   0  -6  -7  827.30   69.84
   0  -6   7  799.10   66.84
   0  -6   7  913.40   71.66
   0   6   7  768.00   65.36
   0  -6  -7  810.50   65.82
   0  -6  -7  803.20   66.73
   0   6   7  962.20   58.46
   0   6   7  988.20   60.06
   0  -6  -7  932.90   56.04
   0  -6  -7  889.70   53.60
   0   6  -7  944.90   56.80
   0   6  -7  927.60   55.90
   0   6   7  931.10   53.85
   0   6   7  934.00   54.32
   0  -6  -7  949.30   54.31
   0  -6  -7  962.30   55.46
   0  -6   8  450.20   41.63
   0   6   8  455.20   47.56
   0   6  -8  416.40   43.77
   0   6   8  700.20   43.87
   0   6   8  710.90   44.30
   0  -6  -8  656.30   40.58
   0  -6  -8  728.00   44.43
   0   6  -8  663.50   40.73
   0   6  -8  705.30   43.35
   0  -6   8  740.30   45.28
   0  -6   8  653.30   39.79
   0   6  -8  674.80   38.94
   0   6  -8  655.10   38.28
   0  -6   8  692.70   40.21
   0  -6   8  636.60   36.72
   0   6   8  679.10   40.45
   0   6   8  650.70   38.86
   0  -6  -8  634.00   36.98
   0  -6  -8  634.90   37.29
   0   6  -8  615.30   34.62
   0   6  -8  709.50   39.14
   0  -6   8  681.40   37.99
   0  -6   8  642.60   36.19
   0   6   9 1035.00   82.05
   0   6   9 1074.00   83.46
   0  -6  -9 1052.00   83.34
   0  -6  -9 1142.00   87.04
   0   6  -9 1107.00   83.59
   0  -6   9 1107.00   85.20
   0  -6   9 1206.00   88.64
   0   6   9 1097.00   81.93
   0   6   9 1096.00   83.11
   0  -6  -9 1087.00   82.18
   0  -6  -9 1127.00   81.85
   0   6  -9 1101.00   81.39
   0   6  -9 1145.00   84.70
   0  -6   9 1242.00   89.94
   0  -6   9 1097.00   81.95
   0   6   9  994.70   60.82
   0   6   9  985.90   60.09
   0  -6  -9 1040.00   62.50
   0  -6  -9 1061.00   63.52
   0   6  -9  972.10   58.46
   0   6  -9 1014.00   60.71
   0  -6   9 1016.00   61.25
   0  -6   9 1024.00   60.95
   0   6   9 1054.00   61.33
   0  -6  -9 1095.00   62.75
   0   6  -9 1023.00   57.67
   0   6  -9  979.20   55.78
   0  -6   9 1012.00   57.23
   0  -6   9 1086.00   61.41
   0   6  -9 1059.00   57.29
   0   6  -9  970.70   52.87
   0  -6   9  995.40   54.62
   0  -6   9 1083.00   58.90
   0   6  10 2755.00  196.30
   0   6  10 2529.00  181.20
   0  -6 -10 2558.00  183.10
   0  -6 -10 2696.00  191.20
   0   6 -10 2652.00  185.20
   0  -6  10 2682.00  186.80
   0   6  10 2710.00  182.70
   0   6  10 2565.00  174.70
   0  -6 -10 2589.00  175.40
   0  -6 -10 2698.00  180.80
   0   6 -10 2767.00  185.80
   0  -6  10 2749.00  184.40
   0   6  10 3169.00  184.90
   0   6  10 3259.00  190.40
   0  -6 -10 3293.00  191.40
   0  -6 -10 3104.00  180.80
   0   6 -10 3164.00  183.80
   0   6 -10 3211.00  186.60
   0  -6  10 3246.00  188.80
   0  -6  10 3061.00  177.90
   0   6  10 3029.00  167.90
   0   6  10 3374.00  186.40
   0  -6 -10 3034.00  167.40
   0  -6 -10 3051.00  168.60
   0   6 -10 3204.00  175.70
   0   6 -10 3074.00  169.00
   0  -6  10 3145.00  172.80
   0  -6  10 3192.00  175.30
   0   6  10 3145.00  168.20
   0   6  10 3146.00  168.40
   0  -6 -10 3108.00  165.50
   0  -6 -10 3105.00  165.40
   0   6 -10 3138.00  165.30
   0   6 -10 3235.00  170.30
   0  -6  10 3121.00  164.90
   0  -6  10 3263.00  172.10
   0   6  11  737.70   69.18
   0  -6 -11  804.60   71.76
   0  -6 -11  884.70   72.90
   0   6 -11  785.80   62.86
   0   6  11  769.90   66.67
   0   6  11  782.60   64.49
   0  -6 -11  827.30   64.96
   0  -6 -11  729.20   64.56
   0   6 -11  743.50   60.44
   0  -6  11  744.10   61.85
   0   6  11  660.80   42.14
   0   6  11  653.80   41.16
   0  -6 -11  670.70   41.82
   0  -6 -11  693.20   43.30
   0   6 -11  681.40   41.89
   0   6 -11  656.10   40.36
   0  -6  11  645.10   40.49
   0  -6  11  687.50   42.07
   0   6  11  672.70   41.15
   0   6  11  721.90   43.95
   0  -6 -11  759.50   45.23
   0  -6 -11  673.90   40.31
   0   6 -11  694.80   40.26
   0   6 -11  688.80   40.61
   0  -6  11  675.60   39.78
   0  -6  11  677.80   39.36
   0   6  11  696.20   42.51
   0   6  11  635.70   39.55
   0  -6 -11  659.50   39.51
   0  -6 -11  674.10   40.25
   0   6 -11  758.20   42.57
   0   6 -11  710.00   39.84
   0  -6  11  688.80   39.33
   0  -6  11  718.80   40.86
   0   6  12  992.30   84.60
   0   6  12 1137.00   90.50
   0  -6 -12 1096.00   90.13
   0  -6 -12 1104.00   85.81
   0   6 -12 1003.00   74.34
   0  -6  12 1025.00   76.35
   0   6  12 1020.00   83.90
   0   6  12 1047.00   79.69
   0  -6 -12 1083.00   79.81
   0  -6 -12 1077.00   84.14
   0   6 -12 1164.00   83.25
   0   6 -12 1063.00   79.17
   0  -6  12 1048.00   78.95
   0   6  12 1257.00   76.26
   0   6  12 1203.00   72.76
   0  -6 -12 1239.00   74.44
   0  -6 -12 1216.00   73.30
   0   6 -12 1226.00   72.71
   0   6 -12 1175.00   69.88
   0  -6  12 1162.00   69.31
   0  -6  12 1171.00   70.50
   0   6  12 1221.00   71.23
   0   6  12 1315.00   76.14
   0  -6 -12 1323.00   75.83
   0  -6 -12 1267.00   72.48
   0   6 -12 1151.00   65.55
   0   6 -12 1242.00   69.81
   0  -6  12 1276.00   72.20
   0  -6  12 1245.00   69.95
   0   6  12 1340.00   75.91
   0   6  12 1202.00   69.13
   0  -6 -12 1124.00   63.58
   0  -6 -12 1270.00   71.13
   0   6 -12 1264.00   69.12
   0   6 -12 1237.00   67.22
   0  -6  12 1189.00   64.98
   0  -6  12 1251.00   68.28
   0   6  13  155.90   32.91
   0   6  13  131.60   41.90
   0  -6 -13  156.00   29.46
   0   6  13  129.40   30.57
   0  -6 -13  176.50   27.97
   0  -6 -13   99.96   35.01
   0   6 -13  133.30   28.35
   0   6 -13  167.30   23.24
   0  -6  13  157.70   23.22
   0  -6  13  116.70   30.61
   0   6  13   44.83   12.19
   0   6  13   73.97   11.22
   0  -6 -13   62.18   10.45
   0  -6 -13   69.93   10.05
   0   6 -13   58.04    8.90
   0   6 -13   75.16    7.87
   0  -6  13   65.13   10.69
   0  -6  13   88.81    9.63
   0   6  13   62.69   11.72
   0   6  13   69.62   12.93
   0  -6 -13   59.76    9.71
   0  -6 -13   57.04   11.26
   0   6 -13   70.92    9.94
   0   6 -13   78.64    8.21
   0  -6  13   92.74    9.14
   0  -6  13   60.93    9.44
   0   6  13   70.72   14.48
   0   6  13   59.53   13.23
   0  -6 -13   63.87   12.20
   0  -6 -13   94.85   13.92
   0   6 -13   78.48    9.77
   0   6 -13   98.05   10.47
   0  -6  13   82.59   10.19
   0  -6  13   92.62   10.65
   0   6  14   50.49   30.03
   0   6  14   41.37   41.21
   0  -6 -14   36.88   32.93
   0   6  14   24.12   37.88
   0   6  14  235.80   19.76
   0   6  14  189.70   18.55
   0  -6 -14  211.70   17.66
   0  -6 -14  188.70   16.01
   0   6 -14  206.10   14.41
   0   6 -14  210.80   15.60
   0  -6  14  184.80   16.13
   0  -6  14  188.50   14.40
   0   6  14  193.00   18.21
   0   6  14  166.70   17.73
   0  -6 -14  209.30   18.31
   0  -6 -14  184.20   16.00
   0   6 -14  180.20   15.21
   0   6 -14  196.50   14.61
   0  -6  14  195.40   15.62
   0  -6  14  199.60   14.92
   0   6  14  196.20   19.66
   0   6  14  195.00   20.78
   0  -6 -14  141.10   16.51
   0  -6 -14  178.60   17.67
   0   6 -14  211.40   16.69
   0   6 -14  193.90   15.12
   0  -6  14  212.90   16.37
   0  -6  14  205.10   16.20
   0   6  15  917.00   78.17
   0   6  15  949.10   74.59
   0  -6 -15  987.60   78.36
   0   6  15  728.30   46.69
   0  -6 -15  802.10   49.43
   0   6 -15  761.70   45.69
   0  -6  15  779.90   46.69
   0   6  15  739.90   47.33
   0   6  15  666.40   42.79
   0  -6 -15  658.60   41.52
   0   6 -15  704.90   41.67
   0   6 -15  648.80   38.75
   0  -6  15  673.60   40.23
   0  -6  15  772.00   45.18
   0   6  15  715.60   45.14
   0   6  15  726.90   47.84
   0  -6 -15  806.00   49.59
   0  -6 -15  751.70   46.48
   0   6 -15  785.50   45.44
   0   6 -15  730.60   41.91
   0  -6  15  798.60   45.82
   0  -6  15  725.90   41.85
   0   6  16   26.33   10.24
   0   6  16   18.43   10.01
   0  -6 -16    8.20    6.78
   0  -6 -16   14.92    8.88
   0   6  16   17.12   10.97
   0   6  16   10.62   13.80
   0  -6 -16   26.88   11.06
   0  -6 -16    7.94    9.73
   0   6 -16   11.83    7.19
   0   6 -16    1.09    7.99
   0  -6  16    6.25    8.23
   0  -6  16   10.46    8.27
   0   6  16    9.72   12.26
   0   6  16   15.08   15.18
   0  -6 -16   -5.10   11.83
   0  -6 -16    9.66   10.62
   0   6 -16   16.49    8.16
   0   6 -16    1.48    7.96
   0  -6  16   -3.38    8.28
   0  -6  16   15.55    9.60
   0   6  17   69.91   10.38
   0   6  17   75.06   11.45
   0  -6 -17   56.13   10.14
   0   6  17   75.92   17.48
   0   6  17   94.24   14.85
   0  -6 -17   91.99   15.85
   0  -6 -17  115.80   14.34
   0   6  17  106.70   21.67
   0   6  17   54.96   13.81
   0  -6 -17   95.52   15.66
   0  -6 -17   62.38   17.16
   0   6 -17   98.71   14.89
   0   6 -17  104.30   12.39
   0  -6  17   98.44   11.30
   0  -6  17  112.10   13.04
   0   6  18   24.24   13.40
   0   6  18   21.65   15.95
   0  -6 -18    5.39   13.27
   0  -6 -18   19.59   10.01
   0   6 -18   18.71    9.43
   0   6 -18   24.13   10.12
   0  -6  18   15.08   10.16
   0  -6  18   20.78    7.67
   0   6  19   -4.61   14.15
   0   6  19  -21.10   16.26
   0  -6 -19  -10.11   14.65
   0   6  19    6.26   12.85
   0   6  19   -3.06   19.56
   0  -6 -19  -16.15   12.37
   0  -6 -19    5.95   17.22
   0   7   1 2092.00  151.50
   0   7   1 2110.00  152.70
   0  -7  -1 2022.00  146.30
   0  -7  -1 2112.00  153.00
   0   7  -1 2069.00  149.80
   0   7  -1 2054.00  148.30
   0  -7   1 2105.00  152.00
   0  -7   1 2079.00  150.20
   0   7   1 2076.00  143.40
   0   7   1 2182.00  150.20
   0  -7  -1 2078.00  144.00
   0  -7  -1 1997.00  138.30
   0   7  -1 2060.00  142.50
   0   7  -1 2075.00  143.90
   0  -7   1 2015.00  139.20
   0  -7   1 2075.00  143.60
   0   7   1 1725.00  101.90
   0   7   1 1788.00  105.00
   0  -7  -1 1848.00  109.20
   0  -7  -1 1791.00  105.10
   0   7  -1 1692.00   99.51
   0   7  -1 1758.00  103.40
   0  -7   1 1775.00  104.80
   0  -7   1 1721.00  101.30
   0   7   1 1669.00   92.97
   0   7   1 1709.00   94.86
   0  -7  -1 1870.00  103.80
   0  -7  -1 1743.00   97.14
   0   7  -1 1792.00   99.55
   0   7  -1 1835.00  101.70
   0  -7   1 1796.00   99.88
   0  -7   1 1876.00  104.10
   0   7   1 1803.00   96.67
   0   7   1 1773.00   94.64
   0  -7  -1 1751.00   94.05
   0  -7  -1 1778.00   95.70
   0   7  -1 1878.00   99.78
   0   7  -1 1783.00   95.38
   0  -7   1 1827.00   97.60
   0  -7   1 1918.00  102.50
   0   7   2 1017.00   81.78
   0   7   2 1025.00   82.75
   0  -7  -2  947.10   77.25
   0  -7  -2  985.40   80.28
   0   7  -2  991.90   79.44
   0   7  -2 1042.00   83.15
   0  -7   2  989.30   79.33
   0  -7   2  995.90   80.41
   0   7   2 1017.00   78.05
   0   7   2 1004.00   78.15
   0  -7  -2 1062.00   81.88
   0  -7  -2 1020.00   78.39
   0   7  -2  984.50   75.94
   0   7  -2  994.00   78.42
   0  -7   2  960.30   75.41
   0  -7   2  972.10   75.97
   0   7   2  918.40   55.48
   0   7   2  921.70   56.15
   0  -7  -2  981.90   59.52
   0  -7  -2  916.60   55.36
   0   7  -2  956.10   57.49
   0   7  -2  949.70   57.19
   0  -7   2  975.90   58.92
   0  -7   2  958.70   58.16
   0   7   2  912.80   52.36
   0   7   2  913.10   52.16
   0  -7  -2  934.80   54.05
   0  -7  -2  957.70   54.53
   0   7  -2  939.20   53.52
   0   7  -2  935.30   53.29
   0  -7   2  947.80   53.95
   0  -7   2  988.50   56.49
   0   7   2  970.30   53.96
   0   7   2  949.60   52.37
   0  -7  -2  916.40   50.82
   0  -7  -2  945.30   52.87
   0   7  -2  986.80   53.59
   0   7  -2  883.00   49.04
   0  -7   2  998.00   54.73
   0  -7   2 1007.00   55.26
   0   7   3 4410.00  306.60
   0   7   3 4296.00  298.90
   0  -7  -3 4286.00  298.60
   0  -7  -3 4210.00  293.10
   0   7  -3 4407.00  305.80
   0   7  -3 4245.00  294.50
   0  -7   3 4437.00  307.50
   0  -7   3 4284.00  297.60
   0   7   3 4285.00  283.00
   0   7   3 4354.00  287.20
   0  -7  -3 4335.00  286.40
   0  -7  -3 4305.00  284.50
   0   7  -3 4471.00  294.70
   0   7  -3 4184.00  276.90
   0  -7   3 4341.00  286.60
   0  -7   3 4377.00  288.70
   0   7   3 4644.00  268.80
   0   7   3 4714.00  273.10
   0  -7  -3 4366.00  253.10
   0  -7  -3 4530.00  262.10
   0   7  -3 4568.00  264.20
   0   7  -3 4617.00  267.00
   0  -7   3 4507.00  261.00
   0  -7   3 4580.00  265.20
   0   7   3 4588.00  250.70
   0   7   3 4639.00  253.80
   0  -7  -3 4492.00  246.10
   0  -7  -3 4804.00  262.40
   0   7  -3 4629.00  252.90
   0   7  -3 4755.00  259.60
   0  -7   3 4696.00  256.70
   0  -7   3 4648.00  253.70
   0   7   3 4728.00  248.50
   0   7   3 4698.00  246.40
   0  -7  -3 4477.00  235.60
   0  -7  -3 4593.00  241.00
   0   7  -3 4344.00  227.60
   0   7  -3 4336.00  227.60
   0  -7   3 4524.00  237.10
   0  -7   3 4616.00  241.70
   0   7   4 8596.00  589.20
   0   7   4 8814.00  604.10
   0  -7  -4 8638.00  592.20
   0  -7  -4 8576.00  588.00
   0   7  -4 8532.00  584.20
   0   7  -4 8636.00  591.70
   0  -7   4 8769.00  600.20
   0  -7   4 8591.00  588.40
   0   7   4 8561.00  556.30
   0   7   4 8553.00  555.80
   0  -7  -4 8455.00  549.80
   0  -7  -4 8575.00  557.30
   0   7  -4 8578.00  557.70
   0   7  -4 8398.00  545.70
   0  -7   4 8505.00  553.00
   0  -7   4 8622.00  560.30
   0   7   4 8743.00  503.90
   0   7   4 8668.00  499.70
   0  -7  -4 8636.00  497.50
   0  -7  -4 8109.00  467.60
   0   7  -4 9075.00  522.60
   0   7  -4 8405.00  484.20
   0  -7   4 8506.00  490.30
   0  -7   4 8999.00  518.50
   0   7   4 8908.00  484.90
   0   7   4 8255.00  449.50
   0  -7  -4 8799.00  478.80
   0  -7  -4 8675.00  472.70
   0   7  -4 8408.00  457.40
   0   7  -4 8790.00  478.20
   0  -7   4 8987.00  488.70
   0  -7   4 8630.00  469.50
   0   7   4 8820.00  461.10
   0   7   4 8682.00  453.30
   0  -7  -4 8918.00  465.60
   0  -7  -4 8878.00  464.00
   0   7  -4 8587.00  448.00
   0   7  -4 8741.00  456.30
   0  -7   4 9060.00  472.40
   0  -7   4 8650.00  451.10
   0   7   5 3078.00  217.60
   0   7   5 3004.00  212.90
   0  -7  -5 2958.00  209.80
   0  -7  -5 3052.00  215.80
   0   7  -5 2969.00  209.40
   0   7  -5 3175.00  222.60
   0  -7   5 3018.00  211.90
   0  -7   5 2996.00  211.40
   0   7   5 3037.00  203.50
   0   7   5 2893.00  194.60
   0  -7  -5 3038.00  203.60
   0  -7  -5 2897.00  195.30
   0   7  -5 3181.00  212.70
   0   7  -5 2887.00  195.00
   0  -7   5 3036.00  203.70
   0  -7   5 2915.00  196.10
   0   7   5 3167.00  184.70
   0   7   5 3311.00  192.90
   0  -7  -5 3189.00  185.30
   0  -7  -5 3231.00  188.10
   0   7  -5 3242.00  188.20
   0   7  -5 3217.00  186.90
   0  -7   5 3231.00  188.00
   0  -7   5 3072.00  178.90
   0   7   5 3105.00  171.00
   0   7   5 3381.00  186.10
   0  -7  -5 3263.00  179.30
   0  -7  -5 3195.00  176.30
   0   7  -5 3100.00  170.40
   0   7  -5 3206.00  176.10
   0  -7   5 3259.00  178.80
   0  -7   5 3146.00  172.60
   0   7  -5 3177.00  167.50
   0   7  -5 3211.00  169.40
   0  -7   5 3197.00  168.20
   0  -7   5 2997.00  157.80
   0   7   6 3054.00  216.00
   0   7   6 3193.00  225.50
   0  -7  -6 3174.00  224.20
   0  -7  -6 3019.00  213.50
   0   7  -6 3174.00  222.60
   0   7  -6 3134.00  220.50
   0  -7   6 3132.00  220.60
   0  -7   6 3042.00  213.30
   0   7   6 3191.00  214.10
   0   7   6 3136.00  209.80
   0  -7  -6 3110.00  209.10
   0  -7  -6 3075.00  205.90
   0   7  -6 3298.00  220.50
   0   7  -6 2963.00  199.90
   0  -7   6 3181.00  213.20
   0  -7   6 3167.00  212.60
   0   7   6 3761.00  218.80
   0   7   6 3711.00  216.00
   0  -7  -6 3731.00  216.30
   0  -7  -6 3578.00  207.80
   0   7  -6 3642.00  211.20
   0   7  -6 3654.00  211.90
   0  -7   6 3746.00  217.40
   0  -7   6 3722.00  216.20
   0   7  -6 3699.00  202.80
   0   7  -6 3741.00  205.10
   0  -7   6 3728.00  204.00
   0  -7   6 3832.00  209.70
   0   7   6 3709.00  196.30
   0   7   6 3518.00  186.70
   0  -7  -6 3641.00  192.60
   0  -7  -6 3693.00  195.00
   0   7  -6 3712.00  195.20
   0   7  -6 3638.00  191.60
   0  -7   6 3585.00  188.30
   0  -7   6 3750.00  196.80
   0   7   7 3669.00  257.50
   0   7   7 3880.00  271.30
   0  -7  -7 3632.00  254.80
   0  -7  -7 3743.00  262.30
   0   7  -7 3937.00  274.20
   0   7  -7 3917.00  273.60
   0  -7   7 3668.00  256.40
   0  -7   7 3754.00  261.20
   0   7   7 3921.00  261.90
   0  -7  -7 3724.00  248.60
   0  -7  -7 3784.00  251.50
   0   7   7 3414.00  199.00
   0   7   7 3204.00  187.00
   0  -7  -7 3557.00  206.60
   0  -7  -7 3371.00  195.80
   0  -7   7 3659.00  200.30
   0  -7   7 3647.00  200.10
   0   7   7 3335.00  177.50
   0   7   7 3438.00  182.60
   0  -7  -7 3355.00  177.70
   0  -7  -7 3309.00  175.50
   0   7  -7 3458.00  182.10
   0   7  -7 3342.00  176.00
   0  -7   7 3309.00  174.00
   0  -7   7 3447.00  181.30
   0   7   8  187.40   33.79
   0   7   8  155.10   36.49
   0  -7  -8  150.90   35.79
   0  -7  -8  147.30   32.51
   0   7  -8  129.30   31.03
   0   7  -8  174.70   30.42
   0  -7   8  108.00   32.02
   0  -7   8  144.50   28.27
   0   7   8  122.20   36.34
   0   7   8  181.30   34.51
   0  -7  -8  119.80   37.28
   0  -7  -8  156.90   31.95
   0   7  -8  149.30   35.32
   0   7  -8  127.70   34.31
   0  -7   8  114.30   35.54
   0  -7   8  149.10   33.31
   0   7   8   83.83   11.22
   0   7   8   96.76   11.64
   0  -7  -8   83.41    9.76
   0  -7  -8   93.09   10.19
   0   7  -8   97.11   10.52
   0   7  -8   65.08    8.84
   0  -7   8   76.52    9.78
   0  -7   8   88.41    9.16
   0   7   8  114.00   12.46
   0  -7  -8  110.00   11.66
   0  -7  -8   73.04    9.70
   0   7  -8   94.25    9.11
   0  -7   8   95.87    9.89
   0   7   8  109.50   13.35
   0   7   8   87.37   11.77
   0  -7  -8  130.90   12.93
   0  -7  -8   83.99   10.77
   0   7  -8  107.90   10.03
   0   7  -8   95.76    8.56
   0  -7   8  105.70    9.76
   0   7   9  179.20   38.58
   0  -7  -9  255.00   37.16
   0  -7  -9  230.30   40.08
   0   7  -9  259.60   36.64
   0   7  -9  241.00   32.94
   0  -7   9  212.00   38.80
   0  -7   9  254.90   32.98
   0   7   9  182.30   38.94
   0   7   9  241.40   38.41
   0  -7  -9  255.30   41.22
   0  -7  -9  250.40   36.85
   0   7  -9  254.90   39.03
   0   7  -9  213.00   37.54
   0  -7   9  257.60   38.14
   0  -7   9  208.40   38.47
   0   7   9  236.00   18.76
   0  -7  -9  246.00   18.24
   0   7  -9  222.00   16.48
   0   7  -9  242.60   18.17
   0  -7   9  269.40   18.56
   0  -7   9  221.90   17.59
   0   7   9  221.20   17.39
   0   7   9  226.80   18.16
   0  -7  -9  260.20   18.99
   0  -7  -9  241.00   17.86
   0   7  -9  239.40   16.94
   0   7  -9  235.00   16.07
   0  -7   9  257.70   17.77
   0  -7  -9  219.70   17.53
   0  -7  -9  237.80   18.68
   0   7  -9  274.10   17.70
   0   7  -9  242.10   15.61
   0  -7   9  252.20   16.75
   0   7  10  248.80   39.92
   0   7  10  265.90   46.52
   0  -7 -10  263.60   38.55
   0  -7 -10  277.20   45.61
   0   7 -10  209.20   35.72
   0   7 -10  259.20   34.33
   0  -7  10  299.60   34.53
   0   7  10  228.70   42.35
   0   7  10  191.10   36.90
   0  -7 -10  249.70   42.94
   0  -7 -10  242.40   36.30
   0   7 -10  252.70   40.01
   0   7 -10  190.20   37.59
   0  -7  10  261.00   40.32
   0  -7  10  220.90   40.21
   0   7 -10  187.60   14.84
   0   7 -10  200.20   15.77
   0  -7  10  214.50   15.87
   0  -7  10  192.30   16.09
   0   7  10  208.10   17.68
   0   7  10  174.10   15.52
   0  -7 -10  189.40   15.92
   0  -7 -10  214.30   16.67
   0   7 -10  228.80   15.71
   0   7 -10  208.50   15.74
   0  -7  10  209.70   15.59
   0  -7  10  220.50   15.43
   0   7  10  182.50   17.13
   0   7  10  211.10   18.78
   0  -7 -10  190.60   16.11
   0  -7 -10  180.50   16.07
   0   7 -10  216.30   15.32
   0   7 -10  209.80   14.02
   0  -7  10  214.70   15.46
   0  -7  10  201.60   14.49
   0   7  11  397.20   53.88
   0   7  11  481.50   52.63
   0  -7 -11  391.60   51.94
   0   7 -11  400.30   43.76
   0   7 -11  442.60   41.90
   0  -7  11  429.80   48.49
   0   7  11  392.40   53.43
   0   7  11  460.50   51.53
   0  -7 -11  506.40   50.88
   0  -7 -11  483.30   57.09
   0   7 -11  433.10   48.93
   0   7 -11  419.60   48.46
   0  -7  11  407.90   50.50
   0  -7  11  408.30   45.57
   0   7 -11  354.10   23.65
   0   7 -11  372.50   24.97
   0  -7  11  347.50   24.44
   0  -7  11  407.30   26.57
   0   7  11  397.30   27.40
   0  -7 -11  415.40   27.68
   0  -7 -11  471.20   29.89
   0   7 -11  389.70   24.10
   0   7 -11  401.30   25.57
   0  -7  11  437.30   27.15
   0  -7  11  372.50   24.10
   0   7  11  392.00   28.00
   0   7  11  386.20   27.21
   0  -7 -11  423.30   27.99
   0  -7 -11  369.20   25.18
   0   7 -11  413.20   25.10
   0   7 -11  365.00   22.01
   0  -7  11  351.60   21.98
   0   7  12 2685.00  192.80
   0   7  12 2737.00  199.50
   0  -7 -12 2723.00  194.10
   0  -7 -12 2902.00  209.30
   0   7 -12 2692.00  189.10
   0   7 -12 2887.00  201.00
   0  -7  12 2844.00  197.90
   0  -7  12 2682.00  189.30
   0   7  12 2588.00  180.30
   0   7  12 2824.00  192.30
   0  -7 -12 2853.00  192.30
   0  -7 -12 2674.00  184.00
   0   7 -12 2676.00  180.60
   0   7 -12 2727.00  184.80
   0  -7  12 2642.00  180.10
   0   7 -12 2229.00  130.60
   0   7 -12 2248.00  131.70
   0  -7  12 2302.00  134.80
   0  -7  12 2255.00  133.00
   0   7  12 2381.00  134.10
   0   7  12 2299.00  129.50
   0  -7 -12 2524.00  140.60
   0  -7 -12 2445.00  136.60
   0   7 -12 2310.00  128.20
   0   7 -12 2222.00  123.00
   0  -7  12 2487.00  137.30
   0  -7  12 2234.00  124.10
   0   7  12 2335.00  127.70
   0   7  12 2229.00  122.50
   0  -7 -12 2504.00  135.30
   0  -7 -12 2387.00  128.90
   0   7 -12 2470.00  131.30
   0   7 -12 2323.00  123.80
   0  -7  12 2518.00  134.20
   0  -7  12 2194.00  116.90
   0   7  13  101.40   44.91
   0   7  13   96.88   33.87
   0  -7 -13  167.00   44.39
   0  -7 -13  124.00   30.25
   0   7 -13  123.70   19.36
   0   7 -13  112.40   25.17
   0  -7  13   97.65   27.00
   0  -7  13  129.60   20.99
   0   7  13  157.70   47.52
   0   7  13  114.30   34.10
   0  -7 -13  122.10   30.61
   0  -7 -13  161.20   42.62
   0   7 -13  114.30   25.76
   0   7 -13   97.06   32.51
   0  -7  13  122.20   26.95
   0  -7  13  150.20   38.40
   0   7 -13  156.40   12.56
   0   7 -13  144.60   13.52
   0  -7  13  167.20   13.99
   0  -7  13  145.40   15.17
   0   7  13  125.20   15.89
   0   7  13  148.60   16.30
   0  -7 -13  182.60   15.75
   0  -7 -13  156.40   15.56
   0   7 -13  176.30   13.08
   0   7 -13  155.90   13.83
   0  -7  13  158.60   12.44
   0  -7  13  156.80   13.69
   0   7  13  140.40   17.57
   0   7  13  134.60   18.05
   0  -7 -13  162.20   16.83
   0  -7 -13  142.30   16.35
   0   7 -13  185.30   14.70
   0   7 -13  160.10   13.59
   0  -7  13  175.00   14.17
   0  -7  13  157.60   13.44
   0   7  14  624.00   59.06
   0   7  14  593.90   65.86
   0  -7 -14  661.20   58.18
   0  -7 -14  589.70   62.54
   0   7  14  655.00   59.28
   0   7  14  667.90   69.57
   0  -7 -14  672.90   55.22
   0  -7 -14  583.00   57.48
   0   7 -14  647.90   53.34
   0  -7  14  583.30   51.65
   0  -7  14  621.90   48.14
   0   7 -14  631.00   38.73
   0   7 -14  606.10   37.84
   0  -7  14  630.50   39.36
   0  -7  14  603.90   39.35
   0   7  14  662.10   42.99
   0   7  14  642.40   41.42
   0  -7 -14  697.70   42.81
   0  -7 -14  677.80   42.48
   0   7 -14  628.50   37.85
   0   7 -14  644.40   38.16
   0  -7  14  665.60   39.85
   0  -7  14  636.90   37.50
   0   7  14  623.90   41.08
   0   7  14  662.80   44.10
   0  -7 -14  619.00   39.47
   0  -7 -14  658.60   42.08
   0   7 -14  642.20   37.39
   0   7 -14  638.30   37.66
   0  -7  14  681.40   39.39
   0  -7  14  657.70   38.27
   0   7  15  641.60   68.76
   0  -7 -15  642.90   55.39
   0  -7 -15  624.90   61.72
   0   7  15  594.20   62.73
   0  -7 -15  583.30   46.46
   0   7 -15  821.80   49.81
   0   7 -15  847.80   50.77
   0  -7  15  861.00   52.92
   0  -7  15  857.60   51.77
   0   7  15  881.30   54.33
   0   7  15  835.30   52.67
   0  -7 -15  840.40   51.54
   0  -7 -15  778.50   47.46
   0   7 -15  836.40   48.83
   0   7 -15  893.50   51.75
   0  -7  15  820.90   47.54
   0  -7  15  865.50   51.24
   0   7  15  820.30   52.46
   0   7  15  825.20   51.48
   0  -7 -15  765.70   47.73
   0  -7 -15  819.70   50.59
   0   7 -15  816.30   46.33
   0   7 -15  943.80   53.45
   0  -7  15  860.30   48.44
   0  -7  15  920.70   51.91
   0   7  16   33.80   24.44
   0   7  16   42.43   32.38
   0  -7 -16   42.53   27.77
   0  -7 -16   27.72   19.59
   0   7  16   68.56   12.74
   0   7  16   62.67   12.98
   0  -7 -16   71.61   10.35
   0  -7 -16   52.52   11.33
   0   7  16   58.22   13.38
   0   7  16   90.08   16.41
   0  -7 -16   54.55   11.75
   0  -7 -16   79.59   14.28
   0   7 -16   57.43    9.90
   0   7 -16   69.69    9.28
   0  -7  16   69.89   10.97
   0  -7  16   59.84    9.80
   0   7 -16   78.93   10.63
   0   7 -16   76.60   10.81
   0  -7  16   63.30   10.83
   0  -7  16   68.90   10.05
   0   7  17  197.80   18.68
   0   7  17  159.10   16.00
   0  -7 -17  200.40   16.57
   0  -7 -17  168.40   17.16
   0   7  17  149.20   20.99
   0   7  17  178.70   19.43
   0  -7 -17  205.80   21.59
   0  -7 -17  194.30   18.92
   0   7 -17  216.90   15.28
   0   7 -17  172.00   13.17
   0  -7  17  177.00   13.22
   0   7  17  182.90   25.18
   0   7  17  161.40   20.07
   0  -7 -17  169.80   21.23
   0  -7 -17  162.10   19.43
   0   7 -17  210.50   17.46
   0  -7  17  193.60   16.38
   0  -7  17  194.30   15.28
   0  -7 -18   61.76    8.88
   0   7  18   76.72   15.92
   0   7  18   54.96   17.94
   0  -7 -18   69.17   16.51
   0  -7 -18   84.08   13.81
   0   7 -18   69.98   11.19
   0   7 -18   74.41   11.19
   0  -7  18   75.17   11.46
   0  -7  18   71.33    9.58
   0   7  19  557.70   40.41
   0   7  19  472.00   38.30
   0  -7 -19  517.10   36.14
   0   7  19  503.30   36.43
   0   7  19  450.80   40.90
   0  -7 -19  519.40   42.88
   0  -7 -19  441.50   35.11
   0   8   0  118.20   37.19
   0   8   0  154.70   37.91
   0  -8   0  111.60   35.70
   0  -8   0  114.30   37.95
   0   8   0  141.80   38.18
   0   8   0  105.70   38.24
   0  -8   0  130.70   38.97
   0  -8   0   95.37   36.61
   0   8   0  166.70   14.09
   0   8   0  161.40   14.72
   0  -8   0  151.20   14.67
   0  -8   0  157.70   13.87
   0   8   0  146.20   13.00
   0   8   0  138.40   12.32
   0  -8   0  128.50   12.63
   0  -8   0  174.90   14.33
   0   8   0  144.80   12.45
   0   8   0  155.40   13.73
   0  -8   0  153.60   13.79
   0  -8   0  136.40   13.21
   0   8   1 1141.00   90.82
   0   8   1 1141.00   91.19
   0  -8  -1 1093.00   87.40
   0  -8  -1 1140.00   91.43
   0   8  -1 1163.00   92.05
   0   8  -1 1195.00   94.39
   0  -8   1 1078.00   87.86
   0  -8   1 1131.00   89.67
   0   8   1 1122.00   87.10
   0   8   1 1172.00   89.63
   0  -8  -1 1050.00   82.54
   0  -8  -1 1117.00   87.10
   0   8  -1 1118.00   86.80
   0   8  -1 1149.00   88.04
   0  -8   1 1129.00   88.24
   0  -8   1 1131.00   86.88
   0   8   1  914.70   56.09
   0   8   1  931.40   56.44
   0  -8  -1  952.00   57.58
   0  -8  -1  972.10   59.65
   0   8  -1  919.30   55.70
   0   8  -1  988.70   59.98
   0  -8   1  969.50   59.15
   0  -8   1  963.30   58.50
   0   8   1 1013.00   57.94
   0   8   1  995.40   56.80
   0  -8  -1 1035.00   59.24
   0  -8  -1 1029.00   59.10
   0   8  -1  877.60   50.35
   0   8  -1  965.60   55.25
   0  -8   1  931.90   53.60
   0  -8   1  979.70   56.25
   0   8   1 1002.00   55.54
   0   8   1 1023.00   56.27
   0  -8  -1 1013.00   56.66
   0  -8  -1  983.60   54.79
   0   8  -1  989.20   54.62
   0   8  -1  979.90   53.73
   0  -8   1 1013.00   56.16
   0  -8   1  964.30   53.59
   0   8   234470.00 2343.00
   0   8   234480.00 2343.00
   0  -8  -234790.00 2364.00
   0  -8  -234820.00 2366.00
   0   8  -234840.00 2367.00
   0   8  -234950.00 2375.00
   0  -8   235330.00 2400.00
   0  -8   235550.00 2416.00
   0   8   234220.00 2204.00
   0   8   234740.00 2237.00
   0  -8  -235460.00 2283.00
   0  -8  -235000.00 2253.00
   0   8  -235280.00 2272.00
   0   8  -233000.00 2125.00
   0  -8   233350.00 2148.00
   0  -8   235320.00 2274.00
   0   8   235770.00 2054.00
   0   8   235390.00 2032.00
   0  -8  -236850.00 2116.00
   0  -8  -237570.00 2157.00
   0   8  -236060.00 2070.00
   0   8  -236910.00 2119.00
   0  -8   236140.00 2075.00
   0  -8   236760.00 2111.00
   0   8   234750.00 1884.00
   0   8   234740.00 1883.00
   0  -8  -238560.00 2090.00
   0  -8  -235210.00 1909.00
   0   8  -235830.00 1942.00
   0   8  -236400.00 1973.00
   0  -8   237790.00 2048.00
   0  -8   236980.00 2005.00
   0   8   235530.00 1847.00
   0   8   236850.00 1916.00
   0  -8  -236280.00 1886.00
   0  -8  -236710.00 1908.00
   0   8  -236850.00 1916.00
   0   8  -235820.00 1861.00
   0  -8   236920.00 1919.00
   0  -8   237050.00 1926.00
   0   8   3    2.64   34.64
   0   8   3  -18.30   34.32
   0  -8  -3   45.83   35.51
   0  -8  -3    6.37   34.06
   0   8  -3   25.68   32.22
   0   8  -3   -6.05   33.86
   0  -8   3   24.07   34.64
   0  -8   3   21.29   31.86
   0   8   3   18.85   35.71
   0   8   3   22.96   36.57
   0  -8  -3   64.43   39.06
   0  -8  -3   -6.87   36.26
   0   8  -3   15.87   36.78
   0   8  -3   -4.49   36.21
   0  -8   3   34.16   36.68
   0  -8   3   25.25   36.38
   0   8   3    8.02    8.52
   0   8   3   32.73    8.88
   0  -8  -3   33.04    8.51
   0  -8  -3   35.67    9.81
   0   8  -3   17.56    8.38
   0   8  -3   25.07    8.57
   0  -8   3   16.61    8.65
   0  -8   3   31.81    9.45
   0   8   3   36.61    8.66
   0   8   3   26.39    9.61
   0  -8  -3   22.93    9.63
   0  -8  -3   23.67    8.68
   0   8  -3   24.83    8.08
   0   8  -3   26.69    8.03
   0  -8   3   32.42    8.45
   0  -8   3   23.98    7.93
   0   8  -3   25.51    8.42
   0   8  -3   29.28    7.12
   0  -8   3   28.95    7.63
   0  -8   3   34.13    8.64
   0   8   4  497.00   53.66
   0   8   4  513.10   54.99
   0  -8  -4  481.30   52.91
   0  -8  -4  509.80   54.34
   0   8  -4  572.30   55.39
   0   8  -4  560.70   56.16
   0  -8   4  475.30   52.65
   0  -8   4  558.70   54.48
   0   8   4  447.60   50.99
   0   8   4  506.10   53.51
   0  -8  -4  494.90   52.59
   0  -8  -4  473.30   53.74
   0   8  -4  461.20   52.02
   0   8  -4  538.60   54.55
   0  -8   4  507.60   53.38
   0  -8   4  450.20   51.70
   0   8   4  513.50   33.63
   0   8   4  533.90   34.75
   0  -8  -4  502.20   32.58
   0  -8  -4  518.40   33.91
   0   8  -4  536.70   34.30
   0   8  -4  507.50   32.60
   0  -8   4  518.20   33.81
   0  -8   4  512.00   33.37
   0   8  -4  552.20   33.39
   0   8  -4  535.70   32.37
   0  -8   4  525.90   31.93
   0  -8   4  507.90   31.15
   0   8  -4  511.60   29.80
   0   8  -4  489.90   29.54
   0  -8   4  496.90   29.33
   0  -8   4  486.70   28.59
   0   8   5 1427.00  110.10
   0  -8  -5 1323.00  103.30
   0   8  -5 1346.00  102.30
   0   8  -5 1399.00  107.00
   0  -8   5 1379.00  106.30
   0  -8   5 1419.00  106.80
   0   8   5 1342.00   99.53
   0   8   5 1393.00  102.20
   0  -8  -5 1316.00   98.80
   0  -8  -5 1377.00  101.20
   0   8  -5 1346.00   99.20
   0   8  -5 1407.00  104.50
   0  -8   5 1375.00  101.70
   0  -8   5 1383.00  102.40
   0   8   5 1191.00   72.14
   0  -8  -5 1242.00   74.99
   0   8  -5 1197.00   71.54
   0   8  -5 1218.00   72.82
   0  -8   5 1226.00   73.91
   0  -8   5 1189.00   71.58
   0   8  -5 1132.00   64.33
   0   8  -5 1182.00   67.09
   0  -8   5 1280.00   72.27
   0  -8   5 1178.00   66.58
   0   8   5 1211.00   66.76
   0   8   5 1249.00   69.78
   0  -8  -5 1226.00   67.60
   0  -8  -5 1303.00   72.34
   0   8  -5 1248.00   67.91
   0   8  -5 1221.00   66.82
   0  -8   5 1274.00   68.83
   0  -8   5 1228.00   66.43
   0   8  -614840.00 1012.00
   0   8  -614560.00  993.80
   0  -8   614760.00 1007.00
   0  -8   614630.00  997.80
   0   8   614530.00  939.90
   0   8   614390.00  932.20
   0  -8  -614130.00  914.90
   0  -8  -614940.00  966.80
   0   8  -614630.00  946.70
   0   8  -613950.00  903.30
   0  -8   614600.00  945.00
   0  -8   614550.00  941.80
   0   8  -614170.00  814.90
   0   8  -613980.00  804.00
   0  -8   614620.00  841.40
   0  -8   612790.00  736.00
   0   8   614280.00  776.80
   0   8   614230.00  773.50
   0  -8  -613870.00  754.30
   0  -8  -613840.00  752.80
   0   8  -614090.00  765.30
   0   8  -613200.00  717.40
   0  -8   613180.00  716.10
   0  -8   614210.00  772.00
   0   8   614040.00  733.00
   0   8   614490.00  755.80
   0  -8  -613640.00  711.50
   0  -8  -614130.00  736.90
   0   8  -613680.00  712.70
   0   8  -613850.00  721.90
   0  -8   613760.00  716.70
   0  -8   614300.00  744.60
   0   8  -710380.00  710.50
   0   8  -710360.00  709.20
   0  -8   710370.00  710.10
   0  -8   710100.00  691.10
   0  -8  -710180.00  661.70
   0  -8  -710830.00  705.90
   0   8   710220.00  557.00
   0   8   710290.00  560.60
   0  -8  -710860.00  590.90
   0  -8  -710930.00  595.30
   0   8  -710300.00  560.30
   0   8  -710000.00  544.10
   0  -8   710370.00  563.70
   0  -8   710240.00  556.80
   0   8   710470.00  547.80
   0   8   710410.00  544.50
   0  -8  -710720.00  559.80
   0  -8  -710590.00  553.40
   0   8  -710740.00  560.40
   0   8  -711070.00  577.20
   0  -8   710360.00  540.10
   0  -8   710230.00  533.50
   0   8  -8  792.80   66.63
   0   8  -8  736.40   63.92
   0  -8   8  785.30   65.23
   0  -8   8  740.30   65.41
   0  -8  -8  684.70   60.22
   0   8  -8  750.50   65.54
   0   8  -8  728.90   63.64
   0  -8   8  741.10   64.76
   0  -8   8  741.60   63.45
   0   8  -8  665.90   41.45
   0   8  -8  725.30   45.05
   0  -8   8  721.10   44.46
   0  -8   8  658.00   41.63
   0   8   8  725.30   44.11
   0   8   8  698.50   42.42
   0  -8  -8  715.30   43.43
   0  -8  -8  723.50   43.06
   0   8  -8  694.50   40.75
   0   8  -8  716.80   41.96
   0  -8   8  713.10   41.18
   0  -8   8  720.70   42.21
   0   8   8  719.80   43.40
   0   8   8  714.70   42.68
   0  -8  -8  658.00   39.19
   0  -8  -8  746.30   43.37
   0   8  -8  687.80   38.80
   0   8  -8  706.20   39.99
   0  -8   8  690.00   38.75
   0  -8   8  701.20   39.36
   0   8  -9 1345.00  102.40
   0  -8   9 1338.00  101.00
   0  -8   9 1285.00  101.20
   0   8   9 1278.00   97.97
   0  -8  -9 1170.00   89.90
   0   8  -9 1199.00   91.04
   0   8  -9 1291.00   98.21
   0  -8   9 1326.00   98.72
   0   8   9 1036.00   64.08
   0   8   9 1111.00   69.13
   0  -8  -9 1106.00   67.12
   0  -8  -9 1076.00   65.22
   0   8  -9 1073.00   64.44
   0   8  -9 1078.00   65.44
   0  -8   9 1136.00   67.96
   0  -8   9 1075.00   65.62
   0   8   9 1122.00   65.28
   0   8   9 1108.00   64.66
   0  -8  -9 1129.00   65.31
   0  -8  -9 1087.00   62.80
   0   8  -9 1126.00   64.03
   0   8  -9 1054.00   60.10
   0  -8   9 1080.00   61.60
   0  -8   9 1205.00   67.78
   0   8   9 1131.00   64.57
   0   8   9 1130.00   64.68
   0  -8  -9 1161.00   65.06
   0  -8  -9 1180.00   66.29
   0   8  -9 1102.00   60.00
   0   8  -9 1082.00   59.42
   0  -8   9 1177.00   64.08
   0  -8   9 1094.00   59.72
   0   8 -10   -9.81   30.02
   0   8 -10  -42.52   32.22
   0  -8  10   -4.63   27.35
   0  -8  10   -5.79   35.94
   0   8  10   51.24   37.48
   0   8 -10  -21.68   35.57
   0   8 -10    0.20   38.40
   0  -8  10   37.54   36.38
   0  -8  10  -24.15   38.48
   0   8  10   -1.54    9.31
   0   8  10   -4.69    8.47
   0  -8 -10   -2.61    6.74
   0  -8 -10   -4.60    7.87
   0   8 -10    4.24    7.07
   0   8 -10   -5.25    6.73
   0  -8  10   -0.86    5.76
   0  -8  10    8.84    8.21
   0   8  10   -5.69    8.79
   0   8  10   -3.36    8.63
   0  -8 -10   -8.50    7.53
   0  -8 -10   -7.41    8.31
   0   8 -10   -2.09    6.65
   0   8 -10    7.04    5.65
   0  -8  10   -1.20    7.53
   0  -8  10    2.08    5.69
   0   8  10   10.34   10.49
   0   8  10   -3.72    9.21
   0  -8 -10   -2.89    8.31
   0  -8 -10    3.63    8.18
   0   8 -10    5.44    6.73
   0   8 -10    1.75    4.74
   0  -8  10    6.18    6.82
   0  -8  10    1.74    6.26
   0   8 -11  574.50   54.47
   0   8 -11  530.20   54.82
   0  -8  11  580.40   52.90
   0  -8  11  525.10   57.37
   0   8  11  503.70   57.24
   0  -8 -11  583.20   60.44
   0   8 -11  587.50   62.10
   0  -8  11  615.50   60.75
   0  -8  11  554.10   62.27
   0   8  11  805.70   51.44
   0   8  11  743.10   47.38
   0  -8 -11  755.70   47.74
   0  -8 -11  731.10   46.15
   0   8 -11  755.00   46.53
   0   8 -11  784.40   48.72
   0  -8  11  710.50   43.85
   0  -8  11  731.90   46.40
   0   8  11  747.40   46.02
   0   8  11  696.30   43.50
   0  -8 -11  685.80   41.79
   0  -8 -11  713.10   43.45
   0   8 -11  737.10   43.32
   0   8 -11  775.70   45.12
   0  -8  11  777.00   45.76
   0  -8  11  721.80   42.45
   0   8  11  663.30   41.87
   0   8  11  657.80   41.65
   0  -8 -11  663.80   40.32
   0  -8 -11  707.90   42.39
   0   8 -11  706.00   40.28
   0   8 -11  736.60   41.25
   0  -8  11  763.30   42.98
   0  -8  11  686.70   39.57
   0   8 -12 2599.00  183.20
   0   8 -12 2677.00  190.30
   0  -8  12 2559.00  180.00
   0  -8  12 2646.00  189.90
   0   8  12 2494.00  173.80
   0   8  12 2684.00  192.30
   0  -8 -12 2671.00  186.80
   0  -8 -12 2641.00  181.00
   0   8 -12 2638.00  181.20
   0   8 -12 2547.00  173.80
   0  -8  12 2648.00  180.30
   0  -8  12 2642.00  183.00
   0   8  12 2642.00  156.50
   0   8  12 2779.00  163.50
   0  -8 -12 2635.00  155.00
   0  -8 -12 2677.00  157.70
   0   8 -12 2578.00  151.30
   0   8 -12 2574.00  150.80
   0  -8  12 2754.00  161.90
   0   8  12 2593.00  146.10
   0   8  12 2550.00  143.30
   0  -8 -12 2750.00  153.30
   0  -8 -12 2569.00  143.40
   0   8 -12 2438.00  134.90
   0   8 -12 2574.00  142.60
   0  -8  12 2594.00  143.70
   0  -8  12 2554.00  141.60
   0   8  12 2698.00  147.10
   0   8  12 2665.00  145.00
   0  -8 -12 2616.00  141.50
   0  -8 -12 2737.00  147.60
   0   8 -12 2485.00  132.30
   0   8 -12 2579.00  137.10
   0  -8  12 2646.00  140.50
   0  -8  12 2661.00  141.80
   0   8 -13   13.00   20.14
   0   8 -13  -11.67   30.42
   0  -8  13  -22.83   35.16
   0  -8  13   10.74   21.43
   0   8  13  -73.02   47.17
   0   8  13   -4.81   35.25
   0  -8 -13    9.85   42.70
   0  -8 -13   34.50   33.69
   0   8 -13   -6.35   36.15
   0   8 -13   31.42   28.92
   0  -8  13   11.17   40.75
   0  -8  13    4.85   27.40
   0   8  13   69.49   14.26
   0   8  13   67.45   12.49
   0  -8 -13   65.44   12.38
   0  -8 -13   65.43   11.93
   0   8 -13   81.38   11.30
   0   8 -13   77.17    9.53
   0  -8  13   76.85   13.24
   0  -8  13   63.06    9.42
   0   8  13   75.41   13.87
   0   8  13   79.80   14.32
   0  -8 -13   80.92   11.81
   0  -8 -13   88.23   13.67
   0   8 -13   80.78    8.75
   0   8 -13   65.98   10.57
   0  -8  13   88.18   11.46
   0  -8  13   56.59    8.30
   0   8  13   90.28   16.46
   0   8  13   68.68   15.93
   0  -8 -13   70.32   14.25
   0  -8 -13   48.78   12.15
   0   8 -13   78.21   10.63
   0   8 -13   84.92    9.64
   0  -8  13   91.64   11.01
   0  -8  13   60.77    9.77
   0   8 -14 1142.00   86.33
   0   8 -14 1046.00   76.02
   0  -8  14 1008.00   74.22
   0   8  14  995.70   90.24
   0   8  14  927.70   78.24
   0  -8 -14  935.10   81.16
   0  -8 -14 1052.00   81.40
   0   8 -14 1068.00   79.42
   0  -8  14 1043.00   77.87
   0   8  14 1326.00   80.81
   0   8  14 1366.00   84.28
   0  -8 -14 1343.00   81.85
   0  -8 -14 1379.00   84.09
   0   8 -14 1320.00   78.95
   0   8 -14 1218.00   72.84
   0  -8  14 1224.00   73.55
   0  -8  14 1318.00   80.34
   0   8  14 1327.00   78.62
   0   8  14 1296.00   76.61
   0  -8 -14 1203.00   69.98
   0  -8 -14 1316.00   77.04
   0   8 -14 1308.00   74.06
   0   8 -14 1346.00   76.42
   0  -8  14 1237.00   70.67
   0  -8  14 1277.00   71.98
   0   8  14 1287.00   75.69
   0   8  14 1257.00   73.67
   0  -8 -14 1213.00   70.40
   0  -8 -14 1213.00   70.27
   0   8 -14 1337.00   73.38
   0   8 -14 1220.00   67.44
   0  -8  14 1303.00   71.42
   0  -8  14 1304.00   71.35
   0   8  15   83.82   35.14
   0   8  15  121.90   51.54
   0  -8 -15  117.90   31.12
   0  -8 -15  103.80   42.77
   0   8  15   97.58   54.61
   0   8  15  124.70   36.34
   0  -8 -15  142.50   27.97
   0  -8 -15  120.00   40.51
   0   8 -15  114.60   20.00
   0  -8  15  136.40   23.55
   0  -8  15  133.80   30.09
   0   8  15   84.12   13.68
   0   8  15  135.20   17.50
   0  -8 -15  115.30   13.82
   0  -8 -15  109.00   15.07
   0   8 -15  117.30   10.34
   0  -8  15   87.87   13.13
   0  -8  15  123.80   11.96
   0   8  15  116.10   16.22
   0   8  15  107.30   16.97
   0  -8 -15   87.21   12.28
   0  -8 -15  113.20   15.95
   0   8 -15  129.20   13.18
   0   8 -15  112.70   10.66
   0  -8  15  134.20   11.78
   0  -8  15  103.50   12.49
   0   8 -15  117.20   13.30
   0   8 -15  116.40   12.59
   0  -8  15  121.60   12.73
   0  -8  15  111.60   11.77
   0   8  16  -15.85   31.56
   0   8  16   22.30   41.17
   0  -8 -16   -1.60   34.68
   0  -8 -16   13.64   25.83
   0   8  16  -40.07   29.30
   0   8  16  -11.30   35.84
   0  -8 -16   38.49   22.96
   0  -8 -16   13.87   26.66
   0   8 -16   35.22    8.65
   0   8 -16   41.35    6.29
   0  -8  16   49.24    7.28
   0  -8  16   34.87    9.44
   0   8  16   69.93   14.99
   0  -8 -16   66.37   11.91
   0   8 -16   50.93    9.96
   0   8 -16   38.38    7.97
   0  -8  16   36.13    8.42
   0  -8  16   30.15   10.45
   0   8  16   71.35   16.24
   0   8  16   73.25   18.74
   0  -8 -16   97.74   17.01
   0  -8 -16   67.55   15.00
   0   8 -16   37.35    9.16
   0   8 -16   45.43   10.41
   0  -8  16   45.50    9.96
   0  -8  16   39.86    9.65
   0   8  17  570.00   57.05
   0  -8 -17  580.20   55.06
   0   8  17  521.10   37.24
   0   8  17  606.50   43.58
   0   8  17  562.80   39.43
   0  -8 -17  604.80   42.15
   0  -8 -17  576.40   39.00
   0   8 -17  591.40   35.09
   0   8 -17  671.50   39.49
   0  -8  17  622.70   37.01
   0  -8  17  643.70   37.54
   0   8  17  603.30   44.67
   0   8  17  628.50   42.63
   0  -8 -17  542.00   38.47
   0  -8 -17  618.40   43.69
   0   8 -17  604.60   36.48
   0  -8  17  650.40   37.77
   0  -8  17  670.30   39.32
   0   8  18   46.46   12.07
   0   8  18   46.93   11.93
   0  -8 -18   33.59   11.12
   0   8  18   43.78   14.56
   0   8  18   21.12   16.71
   0  -8 -18   53.44   16.55
   0  -8 -18   40.61   12.87
   0   8 -18   42.70    9.51
   0   8 -18   54.70   10.18
   0  -8  18   61.11   10.15
   0  -8  18   36.36    8.43
   0   8  19   31.22   18.59
   0   8  19   -2.11   15.28
   0  -8 -19    9.15   11.51
   0  -8 -19   22.36   16.92
   0   8  19  -23.15   21.09
   0   8  19    7.20   14.02
   0  -8 -19  -12.86   13.59
   0  -8 -19   -6.43   19.52
   0   9  -1 5801.00  317.10
   0   9  -1 5295.00  289.20
   0  -9   1 5396.00  295.00
   0   9  -1 5153.00  270.40
   0   9  -1 5169.00  271.00
   0  -9   1 4933.00  259.40
   0  -9   1 5178.00  272.20
   0   9  -2  414.00   54.58
   0  -9   2  362.70   51.68
   0   9  -2  348.50   22.90
   0   9  -2  346.10   23.23
   0  -9   2  360.90   23.81
   0  -9   2  362.40   24.52
   0   9  -2  335.20   21.51
   0   9  -2  365.90   23.69
   0  -9   2  330.60   22.04
   0  -9   2  376.80   24.36
   0   9  -3  158.40   42.73
   0  -9   3  108.10   40.61
   0   9   3   73.39   11.34
   0   9   3   77.56   11.35
   0  -9  -3   70.65   11.16
   0  -9  -3   94.84   12.40
   0   9  -3   85.02   10.40
   0   9  -3   85.82   10.95
   0  -9   3  103.10   11.37
   0  -9   3   95.88   11.77
   0   9   3   74.72   10.74
   0   9   3   95.29   13.79
   0  -9  -3   96.71   12.69
   0  -9  -3   73.68   12.02
   0   9  -3  102.90   10.58
   0   9  -3   84.06   11.01
   0  -9   3   91.12   11.02
   0  -9   3   96.33   10.89
   0   9   410850.00  744.80
   0  -9  -410730.00  737.30
   0   9  -410270.00  703.90
   0  -9   410400.00  712.90
   0   9   411390.00  656.80
   0  -9  -410840.00  624.90
   0   9   410160.00  553.30
   0   9   4 9851.00  536.90
   0  -9  -4 9408.00  513.00
   0  -9  -4 9934.00  540.90
   0   9  -410300.00  560.70
   0   9  -4 9956.00  541.90
   0  -9   410150.00  552.50
   0  -9   410760.00  585.70
   0   9   4 9963.00  520.50
   0   9   410300.00  538.90
   0  -9  -4 9715.00  507.80
   0  -9  -4 9812.00  513.60
   0   9  -410430.00  543.80
   0   9  -410170.00  530.90
   0  -9   410040.00  524.00
   0  -9   4 9907.00  517.00
   0   9   5 2870.00  208.40
   0  -9  -5 2777.00  200.90
   0   9  -5 2809.00  203.20
   0   9  -5 2598.00  187.00
   0  -9   5 2603.00  187.60
   0   9   5 2773.00  162.90
   0   9   5 2863.00  168.00
   0  -9  -5 2742.00  160.50
   0  -9  -5 2813.00  164.90
   0   9   5 2757.00  153.00
   0   9   5 2511.00  139.90
   0  -9  -5 2706.00  149.80
   0  -9  -5 2737.00  152.30
   0   9  -5 2735.00  151.00
   0   9  -5 2730.00  150.70
   0  -9   5 2629.00  145.10
   0  -9   5 2662.00  147.20
   0   9   5 2581.00  137.90
   0   9   5 2676.00  143.30
   0  -9  -5 2551.00  137.20
   0  -9  -5 2712.00  144.70
   0   9  -5 2763.00  146.60
   0   9  -5 2810.00  149.00
   0  -9   5 2716.00  143.80
   0  -9   5 2732.00  144.60
   0   9   6  567.10   58.49
   0   9   6  608.00   60.43
   0  -9  -6  609.90   61.13
   0   9  -6  629.20   61.28
   0   9   6  554.00   63.16
   0   9   6  890.20   55.42
   0   9   6  857.70   53.49
   0  -9  -6  850.20   52.55
   0  -9  -6  831.00   51.40
   0   9   6  911.50   53.81
   0   9   6  836.50   49.72
   0  -9  -6  813.50   48.13
   0  -9  -6  830.30   49.68
   0   9  -6  891.70   51.54
   0   9  -6  839.70   49.22
   0  -9   6  855.00   49.43
   0   9   6  762.50   45.21
   0   9   6  827.80   47.75
   0  -9  -6  769.60   44.60
   0  -9  -6  790.10   46.08
   0   9  -6  828.90   46.85
   0   9  -6  807.90   45.40
   0  -9   6  865.00   48.16
   0   9   7  471.40   53.00
   0   9   7  503.40   55.42
   0  -9  -7  518.80   54.88
   0  -9  -7  514.70   54.69
   0   9  -7  523.00   54.48
   0   9  -7  539.40   56.11
   0  -9   7  514.50   55.75
   0  -9   7  623.00   60.28
   0  -9  -7  550.90   62.76
   0   9   7  670.90   43.35
   0   9   7  634.90   41.42
   0  -9  -7  657.30   41.87
   0  -9  -7  613.50   39.35
   0   9   7  608.30   37.90
   0   9   7  639.90   39.36
   0  -9  -7  631.90   38.37
   0  -9  -7  639.90   39.65
   0   9  -7  620.10   37.11
   0   9  -7  639.60   38.43
   0  -9   7  623.70   37.22
   0  -9   7  645.10   38.06
   0   9   7  640.70   39.40
   0   9   7  627.10   38.03
   0  -9  -7  627.80   37.95
   0  -9  -7  645.90   38.45
   0   9  -7  616.10   35.77
   0   9  -7  627.80   36.22
   0  -9   7  604.50   34.64
   0  -9   7  660.40   37.36
   0   9   8 2567.00  186.40
   0   9   8 2783.00  199.40
   0  -9  -8 2686.00  193.20
   0  -9  -8 2657.00  192.10
   0   9  -8 2809.00  200.50
   0   9  -8 2623.00  187.80
   0  -9   8 2630.00  189.60
   0  -9   8 2821.00  201.20
   0   9   8 2725.00  187.90
   0  -9  -8 2638.00  181.40
   0  -9  -8 2588.00  178.70
   0   9   8 2706.00  159.50
   0   9   8 2676.00  157.80
   0  -9  -8 2734.00  160.20
   0  -9  -8 2590.00  152.10
   0   9   8 2518.00  140.60
   0   9   8 2724.00  152.00
   0  -9  -8 2725.00  151.20
   0  -9  -8 2666.00  148.70
   0   9  -8 2652.00  147.20
   0   9  -8 2650.00  146.50
   0  -9   8 2674.00  147.60
   0  -9   8 2747.00  152.00
   0   9   8 2781.00  149.50
   0   9   8 2628.00  141.70
   0  -9  -8 2732.00  146.10
   0  -9  -8 2649.00  142.10
   0   9  -8 2620.00  139.30
   0   9  -8 2514.00  133.80
   0  -9   8 2686.00  142.30
   0  -9   8 2755.00  145.80
   0   9   9 1521.00  120.10
   0  -9  -9 1490.00  117.50
   0   9  -9 1636.00  123.90
   0  -9   9 1480.00  115.50
   0  -9   9 1544.00  116.90
   0   9   9 1483.00  113.00
   0   9   9 2014.00  119.90
   0   9   9 2124.00  126.40
   0  -9  -9 2061.00  121.90
   0  -9  -9 1963.00  116.10
   0   9   9 1967.00  111.40
   0   9   9 1919.00  108.60
   0  -9  -9 2192.00  122.70
   0  -9  -9 1906.00  107.70
   0   9  -9 1980.00  110.70
   0  -9   9 1969.00  109.80
   0   9   9 1937.00  106.50
   0   9   9 2171.00  118.40
   0  -9  -9 1976.00  107.50
   0  -9  -9 2053.00  111.60
   0   9  -9 1929.00  103.60
   0   9  -9 1993.00  106.50
   0  -9   9 1863.00   99.70
   0  -9   9 1950.00  104.20
   0   9  10   22.87   43.06
   0  -9 -10  101.90   37.14
   0  -9 -10  102.60   43.28
   0   9 -10   90.81   37.57
   0   9 -10   30.07   34.12
   0  -9  10   91.17   33.29
   0   9  10    8.33   38.06
   0   9  10   97.56   46.67
   0  -9 -10  -14.08   42.75
   0  -9 -10   12.16   36.73
   0   9  10   45.39   10.31
   0   9  10   30.07   10.77
   0  -9 -10   27.41    8.64
   0  -9 -10   26.00    9.90
   0   9  10   19.02    9.79
   0   9  10   30.79    9.66
   0  -9 -10   42.54    9.31
   0  -9 -10   23.51    9.10
   0   9  10   31.18   12.02
   0   9  10   34.35   11.26
   0  -9 -10   56.67   11.34
   0  -9 -10   25.53    9.80
   0   9 -10   39.82    8.64
   0   9 -10   33.56    6.16
   0  -9  10   43.35    7.81
   0  -9  10   36.08    7.80
   0   9  11  400.10   59.01
   0   9  11  442.20   51.81
   0  -9 -11  445.30   58.68
   0  -9 -11  421.40   51.02
   0   9 -11  540.70   54.48
   0   9 -11  444.20   53.16
   0  -9  11  489.80   57.99
   0  -9  11  478.80   50.28
   0   9  11  415.10   53.56
   0   9  11  471.90   62.77
   0  -9 -11  453.00   52.77
   0  -9 -11  502.30   63.79
   0   9  11  605.10   41.15
   0   9  11  537.10   36.55
   0  -9 -11  579.50   38.45
   0  -9 -11  540.20   35.95
   0   9  11  616.50   39.41
   0   9  11  574.00   37.87
   0  -9 -11  525.60   34.13
   0  -9 -11  571.70   36.49
   0   9  11  537.40   36.08
   0   9  11  597.70   39.85
   0  -9 -11  560.30   35.99
   0  -9 -11  558.10   35.33
   0   9 -11  554.50   33.18
   0   9 -11  594.00   33.96
   0  -9  11  574.70   33.72
   0  -9  11  554.40   33.19
   0   9  12   24.03   38.42
   0   9  12  -18.64   46.36
   0  -9 -12  -43.83   43.18
   0  -9 -12   -7.46   36.75
   0   9 -12   13.73   28.56
   0   9 -12  -36.44   36.78
   0  -9  12   22.72   41.59
   0  -9  12   14.88   26.00
   0   9  12  -24.30   51.49
   0  -9  12  -36.17   47.99
   0   9  12  -17.87   11.44
   0   9  12    2.27   11.01
   0  -9 -12    1.56    9.47
   0  -9 -12    6.38   10.56
   0   9  12   -2.26   11.68
   0   9  12  -15.21   11.01
   0  -9 -12   -3.88    9.49
   0  -9 -12    5.60   10.45
   0   9  12    2.27   13.70
   0   9  12    7.97   13.23
   0  -9 -12   -9.90   11.23
   0  -9 -12    1.51   10.83
   0   9 -12   -8.95    8.37
   0   9 -12    4.60    5.34
   0  -9  12    6.49    7.79
   0  -9  12    2.67    7.53
   0   9  13 1827.00  139.70
   0   9  13 1731.00  138.20
   0  -9 -13 1763.00  133.80
   0  -9 -13 1748.00  136.60
   0   9 -13 1799.00  130.10
   0   9 -13 1758.00  130.20
   0  -9  13 1827.00  131.90
   0  -9  13 1749.00  132.30
   0   9 -13 1745.00  125.90
   0   9 -13 1842.00  133.90
   0  -9  13 1725.00  128.50
   0  -9  13 1737.00  123.10
   0   9  13 1455.00   88.65
   0   9  13 1367.00   84.95
   0  -9 -13 1486.00   90.31
   0  -9 -13 1427.00   86.93
   0   9  13 1434.00   84.29
   0   9  13 1477.00   86.90
   0  -9 -13 1425.00   82.21
   0  -9 -13 1463.00   84.78
   0   9  13 1463.00   84.13
   0   9  13 1486.00   85.70
   0  -9 -13 1511.00   85.14
   0  -9 -13 1429.00   81.09
   0   9 -13 1508.00   82.10
   0   9 -13 1479.00   81.16
   0  -9  13 1509.00   82.20
   0  -9  13 1469.00   80.67
   0   9  14  629.00   64.97
   0   9  14  656.20   78.02
   0  -9 -14  674.00   74.63
   0  -9 -14  603.00   60.18
   0   9 -14  697.40   61.02
   0  -9  14  775.10   62.17
   0  -9  14  692.50   63.76
   0   9 -14  613.30   60.79
   0   9 -14  708.10   61.29
   0  -9  14  711.60   60.59
   0   9  14  624.90   41.65
   0   9  14  613.40   42.78
   0  -9 -14  648.30   43.26
   0  -9 -14  620.50   42.53
   0   9 -14  605.00   39.17
   0   9 -14  567.80   37.18
   0  -9  14  589.50   40.10
   0   9  14  674.90   44.74
   0   9  14  661.10   43.76
   0  -9 -14  628.90   40.06
   0   9 -14  631.10   38.62
   0   9 -14  625.00   38.56
   0  -9  14  541.10   33.94
   0   9 -14  637.70   38.21
   0   9 -14  599.70   35.75
   0  -9  14  621.10   36.73
   0  -9  14  662.40   38.70
   0   9  15  171.20   57.23
   0  -9 -15  170.00   53.67
   0   9  15  160.10   56.11
   0   9  15  170.00   43.42
   0  -9 -15  131.10   45.71
   0  -9 -15  147.80   34.57
   0   9 -15  126.20   27.32
   0   9 -15  116.40   33.23
   0  -9  15  105.90   38.00
   0  -9  15  175.30   30.23
   0   9  15  146.60   18.92
   0   9  15  133.50   16.56
   0  -9 -15  139.00   15.66
   0  -9 -15  142.70   17.98
   0   9 -15  138.20   14.37
   0   9 -15  151.20   13.19
   0  -9  15  124.60   16.15
   0  -9  15  151.40   13.60
   0   9  15  152.50   19.17
   0   9  15  162.50   19.45
   0  -9 -15  169.10   16.97
   0  -9 -15  151.30   18.35
   0   9 -15  142.40   14.43
   0   9 -15  155.20   12.69
   0  -9  15  141.60   15.38
   0  -9  15  145.00   12.27
   0   9  15  138.40   21.05
   0   9  15  149.70   19.83
   0  -9 -15  138.40   17.75
   0  -9 -15  136.10   18.70
   0   9 -15  151.10   13.88
   0   9 -15  164.60   15.54
   0  -9  15  160.10   14.49
   0  -9  15  153.20   14.08
   0  -9 -16  575.50   61.69
   0   9  16  589.90   41.73
   0   9  16  604.60   41.31
   0  -9 -16  556.10   40.29
   0  -9 -16  641.00   42.95
   0   9 -16  651.40   42.03
   0   9 -16  662.70   41.00
   0  -9  16  670.90   44.48
   0   9  16  575.80   40.01
   0  -9 -16  599.70   39.09
   0  -9 -16  643.90   43.91
   0   9 -16  658.20   39.82
   0   9 -16  669.50   40.06
   0  -9  16  662.30   39.29
   0  -9  16  614.60   38.91
   0   9  16  618.00   43.30
   0   9  16  647.40   45.53
   0  -9 -16  624.40   42.19
   0  -9 -16  574.20   41.34
   0   9 -16  652.30   39.01
   0  -9  16  654.20   38.66
   0  -9  16  654.40   38.50
   0   9  17  265.50   49.49
   0   9  17  256.00   54.88
   0  -9 -17  232.50   46.90
   0  -9 -17  284.30   43.21
   0   9  17  410.20   31.74
   0   9  17  409.10   32.44
   0  -9 -17  385.70   31.70
   0  -9 -17  378.20   28.09
   0   9  17  370.20   31.00
   0   9  17  463.40   37.12
   0  -9 -17  359.60   27.57
   0  -9 -17  420.40   33.85
   0   9 -17  429.40   27.24
   0   9 -17  374.40   24.40
   0  -9  17  404.20   25.26
   0  -9  17  377.40   25.30
   0   9  17  389.70   31.93
   0   9  17  399.40   35.42
   0  -9 -17  395.10   33.99
   0  -9 -17  366.70   29.51
   0   9 -17  389.80   26.25
   0  -9  17  384.00   24.96
   0  -9  17  428.20   26.71
   0   9  18  133.40   19.79
   0   9  18  130.20   18.92
   0   9  18  109.30   22.47
   0  -9 -18  153.80   23.12
   0  -9 -18  120.80   17.22
   0   9 -18  129.70   14.12
   0   9 -18  135.40   12.43
   0   9  19    2.58    7.49
   0   9  19   36.03   11.71
   0   9  19   31.17   14.83
   0   9  19    0.33   20.13
   0  -9 -19   -9.62   17.46
   0  -9 -19    8.69   11.89
   0   9  19   44.14   22.83
   0   9  19   38.69   15.66
   0  -9 -19   17.44   13.42
   0  -9 -19   26.74   21.75
   0  10   0 4680.00  327.70
   0  10   0 4926.00  344.00
   0 -10   0 4866.00  340.30
   0 -10   0 4653.00  325.30
   0  10   0 4762.00  316.50
   0  10   0 4988.00  331.00
   0 -10   0 4935.00  327.00
   0 -10   0 4990.00  331.70
   0  10   0 5050.00  293.30
   0  10   0 5211.00  301.90
   0 -10   0 4991.00  289.60
   0 -10   0 5144.00  299.10
   0  10   0 5210.00  285.20
   0  10   0 5111.00  280.10
   0 -10   0 5209.00  285.50
   0 -10   0 5016.00  275.20
   0  10   0 5396.00  283.90
   0  10   0 4931.00  259.50
   0 -10   0 5531.00  291.40
   0  10   1 4792.00  334.80
   0  10   1 4800.00  335.60
   0 -10  -1 4695.00  329.00
   0 -10  -1 4623.00  323.50
   0  10  -1 4819.00  336.90
   0  10  -1 4774.00  333.60
   0 -10   1 4659.00  325.70
   0 -10   1 4715.00  330.10
   0  10   1 4602.00  306.80
   0  10   1 4748.00  316.30
   0 -10  -1 4709.00  314.20
   0 -10  -1 4791.00  318.30
   0  10  -1 5059.00  335.90
   0  10  -1 4564.00  303.40
   0 -10   1 4776.00  317.70
   0 -10   1 4663.00  310.40
   0  10   1 4102.00  239.10
   0  10   1 4176.00  242.70
   0 -10  -1 4350.00  252.80
   0 -10  -1 4253.00  248.00
   0  10  -1 4187.00  243.60
   0  10  -1 4212.00  244.60
   0 -10   1 4162.00  242.60
   0 -10   1 4221.00  245.60
   0  10   1 4135.00  227.00
   0  10   1 3974.00  218.60
   0 -10  -1 4325.00  237.70
   0 -10  -1 4484.00  246.30
   0  10  -1 4391.00  240.80
   0  10  -1 4069.00  223.60
   0 -10   1 4244.00  233.30
   0 -10   1 4280.00  235.20
   0  10   1 4127.00  218.30
   0  10   1 4240.00  223.60
   0 -10  -1 4112.00  217.70
   0 -10  -1 4257.00  225.50
   0  10   2 3498.00  248.30
   0  10   2 3204.00  228.60
   0 -10  -2 3360.00  238.60
   0 -10  -2 3261.00  232.60
   0  10  -2 3420.00  242.50
   0  10  -2 3512.00  249.00
   0 -10   2 3414.00  243.40
   0 -10   2 3380.00  240.20
   0  10   2 3582.00  241.90
   0  10   2 3548.00  239.70
   0 -10  -2 3448.00  232.90
   0 -10  -2 3398.00  230.70
   0  10  -2 3421.00  231.70
   0  10  -2 3447.00  233.30
   0 -10   2 3407.00  231.20
   0 -10   2 3344.00  226.40
   0  10   2 3430.00  200.00
   0  10   2 3376.00  197.50
   0 -10  -2 3661.00  213.20
   0 -10  -2 3825.00  223.10
   0  10  -2 3595.00  209.50
   0  10  -2 3545.00  206.30
   0 -10   2 3494.00  204.10
   0 -10   2 3576.00  208.60
   0  10   2 3675.00  202.60
   0  10   2 3433.00  189.30
   0 -10  -2 3655.00  201.50
   0 -10  -2 3453.00  191.00
   0  10  -2 3651.00  201.00
   0 -10   2 3598.00  198.50
   0  10   2 3793.00  201.10
   0  10   2 3616.00  191.40
   0 -10  -2 3731.00  198.00
   0 -10  -2 3808.00  202.00
   0  10   3 4175.00  294.00
   0  10   3 4142.00  291.70
   0 -10  -3 4086.00  287.40
   0 -10  -3 4171.00  293.00
   0  10  -3 3976.00  279.10
   0  10  -3 4246.00  298.40
   0 -10   3 4265.00  300.20
   0 -10   3 4019.00  282.20
   0  10   3 4185.00  279.90
   0  10   3 4197.00  281.20
   0 -10  -3 4045.00  270.80
   0 -10  -3 4103.00  275.30
   0  10  -3 4197.00  281.00
   0  10  -3 4345.00  290.20
   0 -10   3 4189.00  280.00
   0 -10   3 4223.00  282.90
   0  10   3 4128.00  240.60
   0  10   3 4133.00  240.60
   0 -10  -3 4285.00  249.10
   0 -10  -3 4176.00  243.30
   0  10  -3 4156.00  241.70
   0  10  -3 4165.00  242.00
   0 -10   3 4201.00  244.70
   0 -10   3 4340.00  252.60
   0  10   3 4198.00  230.70
   0  10   3 4465.00  245.40
   0 -10  -3 4081.00  224.90
   0 -10  -3 4301.00  236.40
   0  10   3 4231.00  223.20
   0  10   3 4208.00  223.00
   0 -10  -3 4464.00  236.20
   0 -10  -3 4156.00  220.20
   0  10   4 1771.00  133.70
   0  10   4 1718.00  130.40
   0 -10  -4 1748.00  132.30
   0 -10  -4 1710.00  128.90
   0  10  -4 1706.00  128.60
   0  10  -4 1803.00  136.70
   0 -10   4 1677.00  126.70
   0 -10   4 1697.00  130.30
   0  10   4 1764.00  128.20
   0  10   4 1784.00  129.70
   0 -10  -4 1618.00  118.40
   0 -10  -4 1665.00  122.40
   0  10  -4 1799.00  130.40
   0  10  -4 1772.00  129.40
   0 -10   4 1682.00  122.60
   0 -10   4 1701.00  123.70
   0  10   4 2205.00  130.40
   0  10   4 2017.00  119.90
   0 -10  -4 2078.00  122.70
   0 -10  -4 1968.00  116.80
   0  10  -4 1987.00  117.30
   0  10  -4 2052.00  121.20
   0 -10   4 2065.00  122.40
   0 -10   4 1944.00  115.70
   0  10   4 2033.00  114.20
   0  10   4 1944.00  109.10
   0 -10  -4 2018.00  113.00
   0 -10  -4 1948.00  110.00
   0  10   4 2015.00  109.50
   0  10   4 1989.00  107.30
   0 -10  -4 1933.00  105.20
   0 -10  -4 1981.00  107.50
   0  10  -4 2098.00  113.20
   0 -10   4 2062.00  110.70
   0  10   5 2234.00  164.40
   0  10   5 2288.00  168.00
   0 -10  -5 2193.00  161.00
   0 -10  -5 2234.00  164.40
   0  10  -5 2412.00  177.10
   0  10  -5 2356.00  170.60
   0 -10   5 2351.00  174.50
   0 -10   5 2282.00  165.80
   0  10   5 2197.00  153.80
   0  10   5 2240.00  157.30
   0 -10  -5 2143.00  151.30
   0 -10  -5 2270.00  158.40
   0  10  -5 2289.00  160.40
   0  10  -5 2300.00  161.30
   0 -10   5 2311.00  161.70
   0 -10   5 2302.00  161.50
   0  10   5 2188.00  129.90
   0  10   5 2117.00  125.60
   0 -10  -5 2181.00  129.00
   0 -10  -5 2042.00  120.90
   0  10  -5 2176.00  128.20
   0  10  -5 2045.00  120.70
   0 -10   5 2221.00  131.20
   0 -10   5 2123.00  125.60
   0  10   5 2138.00  119.90
   0  10   5 2130.00  119.40
   0 -10  -5 2308.00  129.40
   0 -10  -5 2113.00  118.10
   0  10   5 2231.00  120.10
   0  10   5 2177.00  117.90
   0 -10  -5 2254.00  122.00
   0 -10  -5 2151.00  116.20
   0  10  -5 2163.00  115.90
   0 -10   5 2186.00  116.80
   0  10   6 2019.00  150.40
   0  10   6 1917.00  143.40
   0 -10  -6 2030.00  151.10
   0 -10  -6 1938.00  144.00
   0  10  -6 2048.00  150.70
   0 -10   6 2023.00  148.70
   0  10   6 1992.00  141.30
   0  10   6 2023.00  144.40
   0 -10  -6 1952.00  139.70
   0 -10  -6 2066.00  145.80
   0  10  -6 2139.00  151.10
   0  10  -6 2001.00  142.70
   0 -10   6 2094.00  149.40
   0 -10   6 2033.00  144.80
   0  10   6 1985.00  118.10
   0  10   6 2150.00  127.60
   0 -10  -6 1998.00  118.40
   0 -10  -6 1933.00  114.60
   0  10  -6 2165.00  127.60
   0  10  -6 2002.00  118.20
   0 -10   6 2016.00  119.70
   0 -10   6 2043.00  121.20
   0  10   6 2004.00  112.80
   0  10   6 2089.00  117.50
   0 -10  -6 2058.00  115.20
   0 -10  -6 2054.00  115.80
   0  10   6 2116.00  114.10
   0  10   6 1983.00  108.20
   0 -10  -6 2002.00  108.80
   0 -10  -6 2012.00  108.80
   0  10   7  198.40   41.49
   0  10   7  171.30   42.73
   0 -10  -7  158.20   40.09
   0 -10  -7  161.80   40.17
   0  10  -7  163.60   38.78
   0 -10   7  168.30   36.35
   0  10  -7  167.80   41.99
   0  10  -7  192.50   46.73
   0 -10   7  131.00   42.64
   0 -10   7  162.30   43.09
   0  10   7  217.00   19.45
   0  10   7  198.50   18.30
   0 -10  -7  195.80   17.07
   0 -10  -7  166.60   15.59
   0  10  -7  202.90   17.16
   0  10  -7  198.10   16.93
   0 -10   7  203.80   17.96
   0 -10   7  212.30   18.20
   0  10   7  214.40   18.04
   0  10   7  177.40   16.25
   0 -10  -7  195.00   16.20
   0 -10  -7  179.50   16.41
   0  10  -7  216.30   17.78
   0 -10   7  215.30   16.39
   0  10   7  157.30   15.45
   0  10   7  193.00   17.93
   0 -10  -7  193.00   16.53
   0 -10  -7  175.30   16.36
   0  10  -7  193.70   15.76
   0 -10   7  202.80   15.05
   0 -10  -8  198.20   40.32
   0 -10  -8  189.30   43.04
   0  10  -8  176.70   42.30
   0  10   8  184.50   38.22
   0  10   8  159.00   47.72
   0 -10  -8  195.20   44.70
   0 -10  -8  198.30   40.18
   0  10  -8  228.90   43.87
   0  10  -8  169.90   43.02
   0 -10   8  194.50   44.04
   0 -10   8  183.20   43.89
   0  10   8  376.20   27.95
   0  10   8  334.70   25.73
   0 -10  -8  305.20   23.04
   0 -10  -8  344.00   24.76
   0  10  -8  320.30   22.78
   0  10  -8  343.30   24.32
   0 -10   8  321.50   23.92
   0 -10   8  353.00   25.21
   0  10   8  341.10   25.05
   0  10   8  324.90   23.91
   0 -10  -8  340.90   23.67
   0 -10  -8  321.60   23.62
   0  10  -8  308.50   21.84
   0 -10   8  317.80   20.81
   0  10   8  357.40   25.66
   0  10   8  329.50   24.59
   0 -10  -8  311.00   22.62
   0 -10  -8  312.40   22.72
   0  10  -8  323.50   22.29
   0 -10   8  342.00   22.13
   0  10   9 1904.00  142.60
   0  10   9 1960.00  149.00
   0 -10  -9 1910.00  144.10
   0 -10  -9 1929.00  146.60
   0  10   9 1775.00  132.30
   0 -10  -9 1835.00  134.70
   0 -10  -9 1814.00  131.00
   0  10  -9 1827.00  134.30
   0  10  -9 1806.00  131.30
   0 -10   9 1828.00  133.50
   0 -10   9 1835.00  133.50
   0  10   9 1512.00   91.89
   0  10   9 1588.00   96.03
   0 -10  -9 1501.00   89.97
   0 -10  -9 1380.00   83.55
   0  10  -9 1550.00   93.08
   0 -10   9 1578.00   94.32
   0 -10   9 1520.00   91.46
   0  10   9 1533.00   88.10
   0  10   9 1460.00   84.38
   0 -10  -9 1616.00   91.91
   0 -10  -9 1507.00   86.50
   0  10  -9 1684.00   95.50
   0  10  -9 1526.00   86.57
   0 -10   9 1545.00   86.67
   0  10   9 1583.00   88.69
   0  10   9 1569.00   87.86
   0 -10  -9 1480.00   82.33
   0 -10  -9 1532.00   85.31
   0 -10   9 1595.00   86.95
   0  10  10  981.60   83.99
   0  10  10  909.50   85.47
   0 -10 -10 1016.00   87.43
   0 -10 -10 1041.00   91.90
   0  10  10  934.20   80.35
   0  10  10  897.10   83.80
   0 -10 -10  905.90   78.38
   0 -10 -10 1032.00   88.88
   0  10 -10  942.80   84.49
   0  10 -10  871.80   78.33
   0 -10  10  944.30   82.90
   0 -10  10  929.00   83.52
   0  10  10  819.10   52.63
   0  10  10  881.10   56.40
   0 -10 -10  846.60   52.97
   0 -10 -10  917.40   57.41
   0  10 -10  800.70   49.96
   0  10 -10  867.60   54.46
   0 -10  10  923.80   57.69
   0 -10  10  837.60   51.92
   0  10  10  833.00   51.37
   0  10  10  901.60   54.62
   0 -10 -10  901.60   54.09
   0 -10 -10  890.70   53.19
   0  10 -10  920.00   53.84
   0  10 -10  863.90   50.81
   0 -10  10  984.40   57.76
   0 -10  10  842.30   48.98
   0  10  10  869.00   52.67
   0  10  10  877.20   53.05
   0 -10 -10  864.30   50.93
   0 -10 -10  877.90   52.02
   0  10  11  124.40   49.93
   0  10  11  194.00   45.37
   0 -10 -11  168.90   48.36
   0 -10 -11  196.30   43.62
   0  10  11  203.00   46.29
   0  10  11  166.40   54.06
   0 -10 -11  191.00   51.36
   0 -10 -11  224.20   46.44
   0  10 -11  176.90   50.11
   0  10 -11  160.30   46.96
   0 -10  11  167.10   51.71
   0 -10  11  205.70   47.43
   0  10  11  146.30   18.20
   0  10  11  162.00   18.63
   0 -10 -11  156.80   16.77
   0 -10 -11  172.10   17.40
   0  10 -11  163.00   15.28
   0  10 -11  178.40   16.82
   0 -10  11  153.00   16.38
   0 -10  11  174.80   15.12
   0  10  11  165.40   18.52
   0  10  11  167.90   17.50
   0 -10 -11  129.90   15.16
   0 -10 -11  160.00   16.49
   0  10 -11  161.30   13.77
   0  10 -11  159.90   14.74
   0 -10  11  139.50   14.09
   0 -10  11  167.40   13.98
   0  10  11  157.00   18.97
   0  10  11  166.00   20.13
   0 -10 -11  145.20   16.22
   0 -10 -11  162.00   17.80
   0  10  12  337.40   59.09
   0  10  12  327.40   52.18
   0 -10 -12  266.10   54.43
   0 -10 -12  283.80   49.04
   0  10 -12  269.00   48.94
   0 -10  12  190.40   47.78
   0  10  12  266.70   50.98
   0  10  12  230.10   58.57
   0 -10 -12  265.50   46.97
   0 -10 -12  239.20   51.70
   0  10 -12  299.90   52.01
   0  10 -12  193.80   48.11
   0 -10  12  274.30   49.92
   0 -10  12  274.90   59.92
   0  10  12  236.10   22.03
   0  10  12  215.10   21.88
   0 -10 -12  255.50   21.54
   0 -10 -12  208.50   19.94
   0  10 -12  234.20   19.55
   0  10 -12  252.10   20.58
   0 -10  12  245.80   19.40
   0 -10  12  195.70   19.69
   0  10  12  262.70   24.08
   0  10  12  233.80   22.25
   0 -10 -12  251.10   21.34
   0 -10 -12  215.00   19.83
   0  10 -12  240.30   17.79
   0  10 -12  215.10   17.68
   0 -10  12  270.00   20.51
   0 -10  12  247.70   18.52
   0  10  12  274.60   25.61
   0  10  12  238.60   23.20
   0 -10 -12  249.10   22.36
   0 -10 -12  274.20   23.22
   0  10  13   73.19   43.10
   0  10  13   70.17   54.41
   0 -10 -13  116.10   50.48
   0 -10 -13   56.05   40.07
   0  10 -13  111.60   32.67
   0  10 -13   74.51   39.18
   0 -10  13  105.20   45.31
   0 -10  13  101.90   28.53
   0  10  13  136.60   46.68
   0  10  13   45.39   57.54
   0 -10 -13   98.75   50.58
   0 -10 -13   81.83   40.67
   0  10  13  202.40   19.95
   0  10  13  185.70   21.37
   0 -10 -13  196.20   19.40
   0 -10 -13  180.50   17.81
   0  10 -13  200.80   17.98
   0  10 -13  211.70   18.62
   0 -10  13  219.80   21.62
   0 -10  13  171.70   15.78
   0  10  13  179.60   20.36
   0  10  13  161.60   19.74
   0 -10 -13  151.70   16.58
   0 -10 -13  192.80   19.48
   0  10 -13  194.10   18.12
   0  10 -13  187.30   14.73
   0 -10  13  158.70   14.64
   0  10  14 1445.00  117.50
   0  10  14 1350.00  119.60
   0 -10 -14 1517.00  120.20
   0 -10 -14 1431.00  121.80
   0  10 -14 1438.00  110.30
   0 -10  14 1408.00  111.70
   0  10  14 1228.00  101.60
   0  10  14 1261.00  115.70
   0 -10 -14 1375.00  113.90
   0 -10 -14 1326.00  102.30
   0  10  14 1498.00   92.04
   0  10  14 1448.00   89.82
   0 -10 -14 1530.00   93.89
   0 -10 -14 1497.00   91.80
   0  10 -14 1445.00   87.54
   0  10 -14 1382.00   83.57
   0 -10  14 1321.00   79.57
   0  10  14 1486.00   88.05
   0  10  14 1475.00   87.19
   0 -10 -14 1392.00   81.87
   0 -10 -14 1427.00   82.91
   0  10  14 1518.00   88.19
   0  10  14 1428.00   83.59
   0 -10 -14 1383.00   79.76
   0 -10 -14 1367.00   78.62
   0  10  15    2.41   38.67
   0  10  15   -9.62   56.48
   0 -10 -15    3.19   50.26
   0 -10 -15   14.02   34.52
   0  10 -15   14.38   18.78
   0  10 -15  -12.64   30.29
   0 -10  15   -0.73   19.10
   0 -10  15    2.56   28.93
   0  10 -15  -33.11   35.07
   0  10 -15   41.76   29.76
   0 -10  15   -1.33   46.50
   0 -10  15   16.10   27.83
   0  10  15    1.57   11.34
   0  10  15   -3.60   13.45
   0 -10 -15    9.63   13.43
   0 -10 -15   -4.67    9.96
   0  10  15  -14.30   14.06
   0  10  15   14.37   13.12
   0 -10 -15    9.68    9.64
   0 -10 -15   -8.55   13.64
   0  10  15    3.47   14.44
   0  10  15   -7.19   13.85
   0 -10 -15   -8.40   13.94
   0 -10 -15   -9.02   12.58
   0  10 -15   -0.54    9.48
   0 -10  15   -5.93    8.81
   0  10  16  -16.73   37.75
   0  10  16   -6.55   61.38
   0 -10 -16  -68.07   51.66
   0 -10 -16  -24.70   32.67
   0  10 -16   -8.28   22.39
   0 -10  16  -24.69   39.33
   0 -10  16  -43.84   23.66
   0  10  16   -1.75   14.43
   0  10  16   -1.25   11.93
   0 -10 -16   11.21   10.56
   0 -10 -16    8.38   13.69
   0 -10  16   -2.55   11.53
   0  10  16   -5.58   13.76
   0 -10  16   -8.03   12.18
   0  10  16   12.26   16.04
   0  10  16  -20.22   15.39
   0 -10 -16   -0.42   13.08
   0 -10 -16   -0.47   16.11
   0 -10  16    6.19    7.91
   0 -10  16   -0.19    9.70
   0  10  17  515.60   57.90
   0  10  17  522.50   65.70
   0 -10 -17  506.00   54.81
   0 -10 -17  513.50   50.09
   0  10  17  524.60   39.74
   0  10  17  512.00   38.43
   0 -10 -17  580.40   40.74
   0  10 -17  540.70   33.75
   0 -10  17  536.50   33.52
   0 -10  17  511.30   33.84
   0  10 -17  540.10   33.47
   0  10 -17  560.30   34.59
   0 -10  17  503.80   32.71
   0 -10  17  571.30   34.09
   0  10  17  490.90   37.63
   0  10  17  516.40   41.73
   0 -10 -17  577.00   43.00
   0 -10 -17  525.80   38.36
   0  10 -17  581.00   36.03
   0 -10  17  627.20   36.55
   0 -10  17  555.50   33.81
   0  10  18  202.00   42.34
   0  10  18  154.80   39.07
   0 -10 -18  209.20   31.97
   0  10  18  150.90   20.80
   0  10  18  200.40   23.26
   0 -10 -18  213.00   24.13
   0 -10 -18  193.90   18.61
   0  10  18  172.60   23.96
   0  10  18  174.00   26.13
   0 -10 -18  158.30   25.13
   0  10 -18  188.20   14.26
   0  11   1 3531.00  251.40
   0  11   1 3581.00  254.30
   0 -11  -1 3500.00  248.80
   0 -11  -1 3497.00  249.60
   0  11  -1 3409.00  242.70
   0  11  -1 3587.00  254.80
   0 -11   1 3534.00  250.90
   0 -11   1 3590.00  255.40
   0  11   1 3581.00  243.10
   0  11   1 3586.00  243.20
   0 -11  -1 3464.00  236.10
   0 -11  -1 3652.00  247.20
   0  11  -1 3441.00  232.60
   0  11  -1 3714.00  251.60
   0 -11   1 3500.00  237.60
   0 -11   1 3579.00  242.20
   0  11   1 3781.00  221.00
   0  11   1 3726.00  217.20
   0 -11  -1 3913.00  228.00
   0 -11  -1 3768.00  220.40
   0  11  -1 3650.00  212.70
   0  11  -1 3846.00  224.20
   0 -11   1 3667.00  214.60
   0 -11   1 3635.00  212.30
   0  11   1 3731.00  205.40
   0  11   1 3676.00  202.70
   0 -11  -1 3644.00  201.20
   0 -11  -1 3859.00  212.70
   0  11  -1 3557.00  196.20
   0  11  -1 3693.00  203.20
   0 -11   1 3763.00  207.50
   0 -11   1 3606.00  199.10
   0  11   1 3657.00  194.20
   0  11   1 3530.00  187.10
   0 -11  -1 3593.00  191.10
   0 -11  -1 3780.00  200.80
   0  11  -1 3736.00  197.70
   0  11  -1 3583.00  189.60
   0 -11   1 3800.00  201.40
   0 -11   1 3551.00  188.80
   0  11   2 2094.00  155.70
   0  11   2 2101.00  156.80
   0 -11  -2 2004.00  150.70
   0 -11  -2 2007.00  149.90
   0  11  -2 2010.00  149.60
   0  11  -2 2013.00  150.60
   0 -11   2 1995.00  150.10
   0 -11   2 1973.00  147.70
   0  11   2 2004.00  144.40
   0  11   2 1982.00  142.50
   0 -11  -2 1921.00  139.30
   0 -11  -2 2023.00  145.00
   0  11  -2 2142.00  153.10
   0  11  -2 1980.00  142.60
   0 -11   2 1930.00  139.40
   0 -11   2 2066.00  148.00
   0  11   2 1725.00  102.90
   0  11   2 1771.00  106.20
   0 -11  -2 1843.00  110.10
   0 -11  -2 1829.00  108.80
   0  11  -2 1678.00   99.92
   0  11  -2 1727.00  103.00
   0 -11   2 1731.00  103.90
   0 -11   2 1739.00  103.90
   0  11   2 1786.00  100.80
   0  11   2 1739.00   97.98
   0 -11  -2 1769.00  100.40
   0 -11  -2 1622.00   92.16
   0  11  -2 1804.00  101.10
   0  11  -2 1729.00   97.36
   0 -11   2 1731.00   97.66
   0 -11   2 1821.00  102.80
   0  11   2 1788.00   97.02
   0  11   2 1868.00  101.70
   0 -11  -2 1851.00  101.10
   0 -11  -2 1819.00   99.50
   0  11  -2 1785.00   96.48
   0  11  -2 1738.00   94.29
   0 -11   2 1765.00   96.26
   0 -11   2 1850.00  100.70
   0  11   3 1837.00  139.30
   0  11   3 1729.00  132.40
   0 -11  -3 1746.00  133.40
   0 -11  -3 1681.00  127.90
   0  11  -3 1676.00  126.80
   0  11  -3 1763.00  134.40
   0 -11   3 1728.00  130.80
   0 -11   3 1781.00  135.60
   0  11   3 1784.00  130.90
   0  11   3 1822.00  132.90
   0 -11  -3 1719.00  126.00
   0 -11  -3 1785.00  131.10
   0  11  -3 1873.00  136.40
   0  11  -3 1808.00  131.80
   0 -11   3 1659.00  123.20
   0 -11   3 1767.00  129.80
   0  11   3 1639.00   98.53
   0  11   3 1583.00   94.88
   0 -11  -3 1716.00  102.50
   0 -11  -3 1576.00   94.89
   0  11  -3 1572.00   93.87
   0  11  -3 1592.00   95.12
   0 -11   3 1641.00   98.62
   0 -11   3 1699.00  101.80
   0  11   3 1584.00   89.65
   0  11   3 1621.00   91.99
   0 -11  -3 1569.00   89.16
   0 -11  -3 1639.00   93.27
   0  11  -3 1690.00   95.40
   0  11  -3 1729.00   97.06
   0 -11   3 1685.00   95.18
   0 -11   3 1592.00   90.70
   0  11   3 1558.00   85.92
   0  11   3 1632.00   88.90
   0 -11  -3 1511.00   83.61
   0 -11  -3 1544.00   85.34
   0  11  -3 1748.00   94.96
   0  11  -3 1658.00   89.67
   0 -11   3 1632.00   89.05
   0 -11   3 1683.00   91.63
   0  11   4 2328.00  171.20
   0  11   4 2408.00  176.70
   0 -11  -4 2281.00  168.40
   0 -11  -4 2285.00  167.90
   0  11  -4 2381.00  173.40
   0  11  -4 2275.00  167.20
   0 -11   4 2250.00  165.00
   0 -11   4 2332.00  171.90
   0  11   4 2365.00  166.20
   0  11   4 2361.00  166.30
   0 -11  -4 2267.00  159.90
   0 -11  -4 2254.00  158.50
   0  11  -4 2263.00  159.50
   0  11  -4 2285.00  161.20
   0 -11   4 2153.00  152.80
   0 -11   4 2326.00  164.00
   0  11   4 1976.00  117.90
   0  11   4 2128.00  126.20
   0 -11  -4 1984.00  117.60
   0 -11  -4 2038.00  121.30
   0  11  -4 1881.00  111.50
   0  11  -4 1947.00  115.50
   0 -11   4 1958.00  116.90
   0 -11   4 1964.00  117.00
   0  11   4 1945.00  109.40
   0  11   4 2016.00  113.40
   0 -11  -4 1919.00  108.00
   0 -11  -4 1847.00  104.80
   0  11  -4 1961.00  110.00
   0  11  -4 1951.00  109.20
   0 -11   4 2003.00  112.20
   0 -11   4 1931.00  108.70
   0  11   4 1952.00  106.30
   0  11   4 1868.00  101.30
   0 -11  -4 1970.00  107.40
   0 -11  -4 1978.00  107.60
   0  11  -4 2036.00  109.70
   0  11  -4 2004.00  107.50
   0 -11   4 2071.00  111.40
   0 -11   4 1986.00  106.90
   0  11   5  478.40   57.06
   0  11   5  441.70   54.42
   0 -11  -5  448.80   53.96
   0 -11  -5  422.10   51.75
   0  11  -5  445.10   50.57
   0  11  -5  475.50   55.19
   0 -11   5  452.00   51.50
   0 -11   5  438.80   54.17
   0  11   5  526.20   59.20
   0  11   5  472.90   54.47
   0 -11  -5  433.00   53.23
   0 -11  -5  445.70   52.39
   0  11  -5  507.30   55.60
   0  11  -5  462.60   56.46
   0 -11   5  461.40   55.36
   0 -11   5  499.90   57.60
   0  11   5  542.60   36.60
   0  11   5  612.10   40.78
   0 -11  -5  598.80   38.98
   0 -11  -5  597.50   39.28
   0  11  -5  608.50   39.19
   0  11  -5  620.10   39.98
   0 -11   5  569.70   37.74
   0 -11   5  576.20   38.27
   0  11   5  615.30   38.30
   0  11   5  566.50   35.80
   0 -11  -5  568.90   35.33
   0 -11  -5  564.20   36.29
   0  11  -5  595.20   36.82
   0  11  -5  560.00   34.53
   0 -11   5  582.90   35.85
   0 -11   5  572.10   35.75
   0  11   5  553.70   34.91
   0  11   5  589.70   36.06
   0 -11  -5  568.60   35.58
   0 -11  -5  571.00   35.21
   0  11  -5  624.00   37.69
   0  11  -5  594.00   35.23
   0 -11   5  583.30   34.62
   0 -11   5  673.80   40.38
   0  11   6  468.20   56.04
   0  11   6  586.10   62.75
   0 -11  -6  553.00   59.50
   0 -11  -6  485.40   55.70
   0  11  -6  490.00   55.89
   0  11  -6  551.70   57.21
   0 -11   6  450.20   55.45
   0 -11   6  545.40   57.59
   0  11   6  507.30   55.88
   0  11   6  543.40   60.89
   0 -11  -6  541.40   57.37
   0 -11  -6  524.70   56.79
   0  11  -6  478.70   56.47
   0  11  -6  520.40   57.38
   0 -11   6  556.30   61.10
   0 -11   6  466.80   56.34
   0  11   6  636.70   42.19
   0  11   6  636.90   42.27
   0 -11  -6  665.60   42.70
   0 -11  -6  655.50   42.56
   0  11  -6  674.50   42.90
   0  11  -6  624.00   40.00
   0 -11   6  659.90   42.98
   0 -11   6  691.30   44.73
   0  11   6  671.50   41.64
   0  11   6  648.80   40.39
   0 -11  -6  669.50   40.79
   0 -11  -6  617.20   38.96
   0  11  -6  691.10   41.58
   0  11  -6  650.30   39.84
   0 -11   6  669.90   40.77
   0 -11   6  652.90   39.68
   0  11   6  656.30   39.58
   0  11   6  562.30   35.89
   0 -11  -6  673.00   40.32
   0 -11  -6  644.40   39.85
   0  11  -6  667.50   39.29
   0 -11   6  649.70   37.69
   0  11   7   10.62   36.75
   0  11   7  -15.09   41.23
   0 -11  -7    1.57   36.78
   0 -11  -7   16.64   36.56
   0  11  -7   -7.49   33.03
   0  11  -7   26.05   37.95
   0 -11   7   46.01   38.63
   0 -11   7   15.89   32.34
   0  11  -7   48.69   39.29
   0  11  -7  -20.03   40.76
   0 -11   7  -12.40   39.59
   0 -11   7   -9.58   41.48
   0  11   7   31.26   11.31
   0  11   7   35.38   10.93
   0 -11  -7   40.19    9.73
   0 -11  -7   29.82    9.96
   0  11  -7   36.71    8.99
   0  11  -7   28.91    8.57
   0 -11   7   50.06   10.97
   0 -11   7   30.04    9.78
   0  11   7   32.58   10.44
   0  11   7   39.93   10.64
   0 -11  -7   39.27    9.33
   0 -11  -7   27.86   10.10
   0  11  -7   33.05    8.76
   0  11  -7   18.62    8.56
   0 -11   7   15.88    8.15
   0 -11   7   30.85    8.29
   0  11   7   36.10   10.72
   0  11   7   59.32   12.71
   0 -11  -7   39.14   10.85
   0 -11  -7   23.77    9.83
   0  11  -7   26.95    8.05
   0 -11   7   19.26    7.11
   0  11   8 3295.00  235.40
   0  11   8 3357.00  242.00
   0 -11  -8 3241.00  232.90
   0 -11  -8 3325.00  238.70
   0  11  -8 3144.00  225.40
   0  11  -8 3094.00  222.30
   0 -11   8 3117.00  224.00
   0 -11   8 3212.00  229.10
   0  11   8 3342.00  226.40
   0  11   8 3452.00  237.10
   0 -11  -8 3207.00  218.70
   0 -11  -8 3273.00  224.10
   0  11  -8 3180.00  217.50
   0  11  -8 3148.00  216.50
   0 -11   8 3034.00  208.00
   0 -11   8 3117.00  214.30
   0  11   8 3003.00  177.40
   0  11   8 2961.00  174.80
   0 -11  -8 3011.00  176.90
   0 -11  -8 2962.00  174.10
   0  11  -8 2789.00  163.50
   0  11  -8 2976.00  174.70
   0 -11   8 2837.00  167.10
   0 -11   8 3002.00  176.30
   0  11   8 3074.00  171.80
   0  11   8 2810.00  157.00
   0 -11  -8 3035.00  169.40
   0 -11  -8 2837.00  157.90
   0  11  -8 2809.00  156.40
   0  11  -8 2939.00  162.60
   0 -11   8 2933.00  162.10
   0 -11   8 2818.00  155.80
   0  11   8 2857.00  154.30
   0  11   8 2956.00  159.00
   0 -11  -8 2909.00  156.30
   0 -11  -8 2869.00  154.20
   0  11  -8 2843.00  151.60
   0 -11   8 2845.00  151.00
   0  11   9 6380.00  443.90
   0  11   9 6306.00  440.40
   0 -11  -9 6366.00  443.60
   0 -11  -9 6394.00  445.30
   0  11  -9 6292.00  437.70
   0  11  -9 6707.00  465.60
   0 -11   9 6453.00  448.80
   0 -11   9 6627.00  459.50
   0  11   9 6470.00  428.80
   0 -11  -9 6285.00  416.40
   0 -11  -9 6030.00  399.20
   0  11  -9 6189.00  409.70
   0  11  -9 6340.00  420.10
   0 -11   9 6083.00  402.50
   0 -11   9 6436.00  426.10
   0  11   9 6353.00  369.20
   0  11   9 6329.00  368.00
   0 -11  -9 6379.00  369.80
   0 -11  -9 6543.00  378.90
   0  11  -9 6312.00  366.20
   0  11  -9 6244.00  361.60
   0 -11   9 6285.00  364.50
   0 -11   9 6304.00  365.40
   0  11   9 6409.00  352.20
   0  11   9 6110.00  335.80
   0 -11  -9 6105.00  335.40
   0 -11  -9 6286.00  344.60
   0  11  -9 6379.00  349.50
   0  11  -9 6328.00  346.10
   0 -11   9 6113.00  334.20
   0 -11   9 6306.00  344.50
   0  11   9 6327.00  334.80
   0  11   9 6122.00  324.00
   0 -11  -9 6551.00  345.50
   0 -11  -9 6292.00  332.00
   0  11  -9 7072.00  371.40
   0  11  -9 6115.00  321.30
   0 -11   9 6405.00  335.90
   0  11  10  682.50   74.19
   0  11  10  644.10   66.93
   0 -11 -10  654.50   70.47
   0 -11 -10  690.40   69.83
   0  11 -10  640.20   68.10
   0  11 -10  626.90   64.16
   0 -11  10  651.30   63.80
   0 -11  10  562.30   65.50
   0  11  10  615.00   71.34
   0 -11 -10  573.30   66.14
   0 -11 -10  669.50   67.78
   0  11 -10  571.00   68.14
   0  11 -10  598.80   67.27
   0 -11  10  599.90   66.49
   0 -11  10  587.10   68.71
   0  11  10  654.80   44.30
   0  11  10  654.80   44.14
   0 -11 -10  675.20   43.79
   0 -11 -10  624.10   41.25
   0  11 -10  609.80   40.31
   0  11 -10  581.30   38.12
   0 -11  10  591.10   38.49
   0 -11  10  636.10   41.98
   0  11  10  659.50   42.57
   0  11  10  612.20   41.06
   0 -11 -10  683.90   43.59
   0 -11 -10  618.20   39.20
   0  11 -10  631.30   38.73
   0  11 -10  660.00   40.42
   0 -11  10  605.30   37.25
   0 -11  10  633.10   38.19
   0  11  10  628.90   40.88
   0  11  10  529.10   35.79
   0 -11 -10  654.10   41.00
   0 -11 -10  621.40   39.20
   0  11 -10  651.90   39.03
   0  11 -10  614.30   35.92
   0 -11  10  611.00   36.12
   0  11  11  438.00   62.41
   0 -11 -11  405.60   58.75
   0 -11 -11  376.60   52.94
   0  11 -11  344.10   52.51
   0  11 -11  396.20   51.15
   0 -11  11  455.80   52.71
   0 -11  11  389.90   57.18
   0  11  11  460.40   58.85
   0  11  11  367.20   63.18
   0 -11 -11  361.30   59.75
   0 -11 -11  394.70   55.08
   0  11 -11  418.20   61.93
   0  11 -11  363.20   57.34
   0 -11  11  449.00   60.18
   0 -11  11  448.50   62.09
   0  11  11  521.90   37.99
   0  11  11  540.40   38.79
   0 -11 -11  526.60   36.36
   0 -11 -11  514.20   35.61
   0  11 -11  511.40   34.64
   0  11 -11  486.70   34.22
   0 -11  11  505.30   33.88
   0 -11  11  543.80   38.01
   0  11  11  504.50   35.23
   0  11  11  596.40   40.43
   0 -11 -11  522.30   35.10
   0 -11 -11  491.00   33.24
   0  11 -11  518.80   33.03
   0  11 -11  459.80   30.00
   0 -11  11  469.10   29.83
   0 -11  11  493.10   31.65
   0  11  11  479.80   34.93
   0  11  11  496.90   35.90
   0 -11 -11  463.20   32.75
   0 -11 -11  457.00   32.28
   0  11 -11  520.10   32.56
   0  11 -11  539.20   32.39
   0 -11  11  454.10   28.53
   0  11  12  113.20   45.05
   0  11  12  123.20   52.35
   0 -11 -12  124.80   50.59
   0 -11 -12  134.20   44.62
   0  11 -12  163.80   44.28
   0  11 -12   97.88   45.47
   0 -11  12   88.14   38.15
   0  11  12  102.20   48.63
   0  11  12   49.86   55.63
   0 -11 -12  150.90   50.91
   0 -11 -12  162.10   44.96
   0  11 -12  103.10   48.87
   0  11 -12  120.50   48.61
   0 -11  12  114.30   52.61
   0 -11  12   91.85   45.48
   0  11  12   38.21   14.64
   0  11  12   61.25   14.09
   0 -11 -12   27.84   12.51
   0 -11 -12   52.67   12.53
   0  11 -12   59.31   11.98
   0  11 -12   40.81   11.12
   0 -11  12   74.96   10.85
   0 -11  12   39.98   13.47
   0  11  12   18.72   14.08
   0  11  12   39.88   14.02
   0 -11 -12   72.20   13.78
   0 -11 -12   32.26   12.61
   0  11 -12   55.39   11.17
   0  11 -12   43.06    8.87
   0 -11  12   51.29    9.58
   0 -11  12   43.68   11.19
   0  11 -12   48.64    7.67
   0  11 -12   63.98   11.60
   0 -11  12   60.61   10.05
   0 -11  12   53.58   10.46
   0  11  13  125.50   46.27
   0  11  13   25.53   54.12
   0 -11 -13  117.10   42.85
   0 -11 -13   48.44   49.01
   0  11  13  135.20   61.17
   0  11  13  102.00   48.00
   0 -11 -13  100.70   43.74
   0 -11 -13   15.35   50.97
   0  11 -13   84.33   48.57
   0  11 -13  115.30   48.97
   0 -11  13   97.15   52.52
   0 -11  13  156.90   48.02
   0  11  13   89.82   17.11
   0  11  13  120.30   17.37
   0 -11 -13  121.00   16.43
   0 -11 -13   88.55   13.83
   0  11 -13   96.32   14.22
   0  11 -13  146.10   16.06
   0 -11  13  102.60   12.67
   0 -11  13  123.50   17.99
   0  11  13   82.18   16.67
   0  11  13   96.78   17.28
   0 -11 -13   96.39   14.92
   0 -11 -13   97.61   16.11
   0  11 -13  131.60   12.78
   0  11 -13   97.16   13.52
   0 -11  13  105.50   12.60
   0 -11  13   93.15   13.43
   0  11  13  132.10   19.97
   0  11  13   84.26   17.90
   0 -11 -13   98.72   16.36
   0 -11 -13   80.99   15.62
   0  11 -13  103.20   14.00
   0  11 -13  117.50   11.06
   0 -11  13   98.90   12.31
   0  11  14  -45.76   43.50
   0  11  14  -20.47   57.65
   0 -11 -14   54.69   41.11
   0 -11 -14   -9.85   53.34
   0  11 -14   27.83   28.01
   0  11 -14    1.51   35.95
   0 -11  14   27.90   26.69
   0 -11  14   28.29   44.45
   0  11  14  -47.03   66.33
   0  11  14  -72.64   46.09
   0 -11 -14    2.68   40.58
   0 -11 -14  -62.40   54.70
   0  11 -14  -12.06   39.73
   0  11 -14   35.29   48.32
   0 -11  14   11.03   40.67
   0 -11  14   80.24   55.86
   0  11  14   17.82   12.51
   0  11  14   21.35   14.64
   0 -11 -14   18.62   11.22
   0 -11 -14    1.28   12.68
   0  11 -14   16.51   11.21
   0  11 -14   27.23    9.47
   0 -11  14    7.61    8.28
   0 -11  14   23.93   12.97
   0  11  14   29.20   15.12
   0  11 -14   27.55    7.29
   0  11 -14   12.76   10.27
   0 -11  14   20.53    8.62
   0 -11  14   31.14   11.28
   0  11  14   10.62   15.28
   0  11  14   38.18   15.98
   0 -11 -14   15.20   13.79
   0 -11 -14   27.43   13.03
   0  11  15  418.20   74.01
   0 -11 -15  448.20   69.44
   0 -11 -15  480.00   61.50
   0  11 -15  482.80   46.75
   0  11 -15  437.20   50.66
   0 -11  15  436.80   56.95
   0 -11  15  500.30   46.86
   0  11  15  452.80   80.63
   0  11  15  413.10   63.07
   0 -11 -15  451.50   58.43
   0 -11 -15  430.30   72.49
   0  11  15  499.00   37.07
   0  11  15  439.90   35.50
   0 -11 -15  487.10   36.15
   0 -11 -15  531.40   39.94
   0  11 -15  521.20   36.05
   0  11 -15  482.50   33.27
   0 -11  15  480.50   35.11
   0 -11  15  474.20   32.20
   0  11 -15  504.30   33.25
   0  11 -15  502.40   31.84
   0 -11  15  516.50   34.42
   0 -11  15  523.60   32.55
   0  11  15  465.50   36.38
   0  11  15  465.80   36.39
   0 -11 -15  510.10   37.95
   0 -11 -15  459.20   33.98
   0  11  16  346.00   73.12
   0 -11 -16  371.10   58.98
   0 -11 -16  382.70   65.71
   0  11 -16  421.60   46.76
   0 -11  16  404.80   44.35
   0 -11  16  376.70   57.24
   0  11  16  307.70   29.57
   0  11  16  341.50   29.41
   0 -11 -16  316.70   30.29
   0 -11 -16  311.00   27.00
   0  11  16  307.10   28.66
   0  11  16  269.10   27.41
   0 -11 -16  276.20   27.77
   0 -11 -16  274.70   23.90
   0  11  16  286.50   30.07
   0  11  16  251.60   26.81
   0 -11 -16  335.00   28.78
   0 -11 -16  323.30   30.74
   0  11 -16  336.70   24.96
   0 -11  16  329.40   21.91
   0 -11  16  348.90   24.42
   0  11  17   44.23   45.80
   0  11  17  -30.11   60.38
   0 -11 -17  -18.93   38.67
   0 -11 -17  -83.75   49.40
   0  11  17   -2.45   15.67
   0  11  17   -8.37   14.80
   0 -11 -17  -16.27   16.95
   0 -11 -17  -11.75   11.13
   0  11 -17   12.04   11.88
   0  11 -17   -3.21    6.17
   0 -11  17   -0.11    7.97
   0 -11  17    4.55   12.72
   0  11  17   -6.22   14.25
   0  11  17   -3.64   18.12
   0 -11 -17   -1.27   17.70
   0 -11 -17   12.58   11.59
   0  11 -17   -2.54    7.13
   0 -11  17    3.81    6.92
   0 -11  17    2.38   11.26
   0  11  17   -4.59   18.41
   0  11  17   25.87   16.16
   0 -11 -17    3.93   18.81
   0 -11 -17   20.32   14.51
   0  11 -17    2.57    8.92
   0  11 -17  -15.50   10.89
   0 -11  17   -6.86    7.97
   0 -11  17    1.87   10.46
   0  11  18  -23.59   15.48
   0  11  18   16.45   15.02
   0 -11 -18   -1.41   15.57
   0 -11 -18   -7.91   10.93
   0  11  18   12.96   15.66
   0  11  18   13.65   21.58
   0 -11 -18    9.00   11.36
   0 -11 -18   -0.79   19.22
   0  11 -18    3.76    7.93
   0  12   0  738.10   70.80
   0  12   0  685.40   66.76
   0 -12   0  658.60   65.23
   0 -12   0  675.10   69.41
   0  12   0  658.10   66.87
   0  12   0  691.60   66.89
   0 -12   0  711.10   69.42
   0 -12   0  696.10   68.41
   0  12   0  741.60   46.97
   0  12   0  757.60   48.44
   0 -12   0  746.30   48.66
   0 -12   0  701.90   45.12
   0  12   0  737.00   44.03
   0  12   0  718.00   43.51
   0 -12   0  742.00   45.06
   0 -12   0  783.60   47.23
   0  12   0  725.50   42.54
   0  12   0  774.60   44.73
   0 -12   0  735.30   43.66
   0 -12   0  737.40   44.04
   0  12   1 5032.00  352.60
   0  12   1 5105.00  357.20
   0 -12  -1 4973.00  348.30
   0 -12  -1 4743.00  334.00
   0  12  -1 4977.00  348.80
   0  12  -1 4976.00  348.60
   0 -12   1 5086.00  356.80
   0 -12   1 4849.00  339.90
   0  12   1 4993.00  332.90
   0  12   1 4943.00  330.10
   0 -12  -1 4980.00  332.60
   0 -12  -1 4905.00  327.50
   0  12  -1 4719.00  314.70
   0  12  -1 4954.00  331.10
   0 -12   1 4804.00  320.70
   0 -12   1 4781.00  319.10
   0  12   1 5031.00  292.10
   0  12   1 5227.00  304.00
   0 -12  -1 4999.00  290.60
   0 -12  -1 5080.00  295.80
   0  12  -1 4775.00  277.80
   0  12  -1 5074.00  294.50
   0 -12   1 5223.00  303.30
   0 -12   1 4964.00  289.40
   0  12   1 4678.00  256.90
   0  12   1 5120.00  281.00
   0 -12  -1 5298.00  290.80
   0 -12  -1 4904.00  269.70
   0  12  -1 4889.00  268.10
   0  12  -1 4957.00  272.20
   0 -12   1 4952.00  272.00
   0 -12   1 5035.00  276.60
   0  12   1 5069.00  267.30
   0  12   1 4723.00  249.20
   0 -12  -1 4801.00  254.20
   0 -12  -1 4903.00  259.20
   0  12  -1 4741.00  250.00
   0  12  -1 4814.00  253.60
   0 -12   1 5015.00  264.80
   0 -12   1 4822.00  254.80
   0  12   2 3799.00  270.30
   0  12   2 3742.00  265.70
   0 -12  -2 3668.00  261.80
   0 -12  -2 3703.00  263.30
   0  12  -2 3612.00  257.50
   0  12  -2 3626.00  257.50
   0 -12   2 3438.00  245.50
   0 -12   2 3593.00  256.60
   0  12   2 3642.00  247.10
   0  12   2 3595.00  244.20
   0 -12  -2 3594.00  243.70
   0 -12  -2 3550.00  242.00
   0  12  -2 3743.00  253.80
   0  12  -2 3770.00  256.10
   0 -12   2 3692.00  250.50
   0 -12   2 3650.00  247.40
   0  12   2 3867.00  226.10
   0  12   2 3753.00  219.00
   0 -12  -2 3669.00  214.40
   0 -12  -2 3654.00  214.10
   0  12  -2 3698.00  215.90
   0  12  -2 3864.00  225.20
   0 -12   2 3790.00  221.50
   0 -12   2 3863.00  226.30
   0  12   2 3743.00  206.40
   0  12   2 3655.00  201.80
   0 -12  -2 3747.00  207.20
   0 -12  -2 4026.00  222.00
   0  12  -2 3817.00  210.50
   0  12  -2 3908.00  215.00
   0 -12   2 3902.00  215.40
   0 -12   2 3722.00  205.50
   0  12   2 3733.00  197.80
   0  12   2 3803.00  201.90
   0 -12  -2 3546.00  189.00
   0 -12  -2 3758.00  200.00
   0  12  -2 3751.00  198.60
   0  12  -2 3793.00  200.60
   0 -12   2 3728.00  197.80
   0 -12   2 3830.00  203.30
   0  12   3  447.50   54.69
   0  12   3  500.80   57.36
   0 -12  -3  470.80   56.95
   0 -12  -3  482.90   55.22
   0  12  -3  459.00   52.53
   0  12  -3  496.90   57.61
   0 -12   3  462.80   53.85
   0 -12   3  446.10   56.05
   0  12   3  443.00   55.39
   0  12   3  362.90   52.29
   0 -12  -3  478.90   56.96
   0 -12  -3  476.50   57.78
   0  12  -3  389.10   54.59
   0  12  -3  439.20   54.90
   0 -12   3  439.50   54.96
   0 -12   3  485.50   57.89
   0  12   3  300.50   23.93
   0  12   3  300.90   23.01
   0 -12  -3  339.70   25.60
   0 -12  -3  328.90   24.30
   0  12  -3  312.60   23.37
   0  12  -3  321.30   23.53
   0 -12   3  316.80   24.57
   0 -12   3  303.80   23.87
   0  12   3  343.30   23.76
   0  12   3  340.80   24.17
   0 -12  -3  339.80   23.76
   0 -12  -3  336.80   24.32
   0  12  -3  309.90   21.56
   0  12  -3  333.00   23.52
   0 -12   3  332.50   24.21
   0 -12   3  329.30   23.31
   0  12   3  360.90   25.27
   0  12   3  337.20   23.03
   0 -12  -3  330.00   24.03
   0 -12  -3  330.00   23.69
   0  12  -3  342.10   22.61
   0  12  -3  333.50   22.86
   0 -12   3  353.80   24.04
   0 -12   3  342.50   23.69
   0  12   4 8090.00  559.00
   0  12   4 8271.00  571.40
   0 -12  -4 8132.00  562.00
   0 -12  -4 8181.00  565.50
   0  12  -4 8084.00  558.20
   0  12  -4 8058.00  556.80
   0 -12   4 8197.00  566.70
   0 -12   4 7971.00  550.40
   0  12   4 8009.00  525.60
   0  12   4 8003.00  525.50
   0 -12  -4 8014.00  526.20
   0 -12  -4 7743.00  508.30
   0  12  -4 8140.00  534.10
   0  12  -4 8021.00  526.60
   0 -12   4 7780.00  511.30
   0 -12   4 7897.00  518.40
   0  12   4 8562.00  495.20
   0  12   4 8033.00  465.00
   0 -12  -4 8340.00  482.00
   0 -12  -4 7999.00  463.00
   0  12  -4 8017.00  463.60
   0  12  -4 7888.00  455.90
   0 -12   4 7973.00  461.60
   0 -12   4 8256.00  478.00
   0  12   4 8178.00  446.70
   0  12   4 7188.00  393.10
   0 -12  -4 8287.00  452.70
   0 -12  -4 8034.00  439.60
   0  12  -4 7952.00  434.40
   0  12  -4 8055.00  439.40
   0 -12   4 7643.00  418.00
   0 -12   4 8184.00  446.80
   0  12   4 8418.00  441.60
   0  12   4 7794.00  408.70
   0 -12  -4 7861.00  413.00
   0 -12  -4 8723.00  457.50
   0  12  -4 7818.00  409.30
   0  12  -4 8651.00  453.00
   0 -12   4 7929.00  415.50
   0 -12   4 8487.00  444.40
   0  12   5  923.70   82.53
   0  12   5 1015.00   88.34
   0 -12  -5  909.70   81.34
   0 -12  -5  958.90   83.16
   0  12  -5  875.90   78.26
   0  12  -5  948.20   81.56
   0 -12   5  940.50   81.18
   0 -12   5  905.00   81.93
   0  12   5  944.40   83.29
   0  12   5  892.20   77.35
   0 -12  -5  986.60   83.63
   0 -12  -5  875.80   76.23
   0  12  -5  926.30   81.42
   0  12  -5  910.40   78.50
   0 -12   5  867.10   77.88
   0 -12   5  862.30   77.56
   0  12   5  798.60   51.63
   0  12   5  833.70   53.10
   0 -12  -5  874.80   54.73
   0 -12  -5  833.20   52.80
   0  12  -5  843.50   52.65
   0  12  -5  887.10   55.25
   0 -12   5  887.50   56.19
   0 -12   5  795.80   51.10
   0  12   5  821.50   49.65
   0  12   5  849.80   50.93
   0 -12  -5  874.00   52.15
   0 -12  -5  821.90   50.41
   0  12  -5  909.00   53.29
   0  12  -5  876.70   52.16
   0 -12   5  844.10   50.85
   0 -12   5  799.40   47.63
   0  12   5  854.60   50.42
   0  12   5  852.30   49.61
   0 -12  -5  877.90   51.77
   0 -12  -5  845.50   49.67
   0  12  -5  868.50   49.85
   0  12  -5  908.30   51.43
   0 -12   5  886.50   50.38
   0 -12   5  857.50   49.07
   0  12   6 5077.00  356.80
   0  12   6 5110.00  358.60
   0 -12  -6 5011.00  351.60
   0 -12  -6 5021.00  352.50
   0  12  -6 5150.00  360.50
   0  12  -6 5073.00  355.30
   0 -12   6 5092.00  357.10
   0 -12   6 5001.00  353.30
   0  12   6 5111.00  341.50
   0  12   6 4853.00  323.90
   0 -12  -6 4708.00  314.40
   0 -12  -6 4881.00  325.70
   0  12  -6 5020.00  335.80
   0  12  -6 5224.00  347.90
   0 -12   6 4954.00  330.90
   0 -12   6 4884.00  326.80
   0  12   6 5364.00  312.50
   0  12   6 5659.00  329.40
   0 -12  -6 5258.00  306.00
   0 -12  -6 5546.00  321.90
   0  12  -6 5564.00  323.00
   0  12  -6 5134.00  298.30
   0 -12   6 5590.00  325.40
   0 -12   6 5249.00  305.60
   0  12   6 5218.00  287.00
   0  12   6 5769.00  316.90
   0 -12  -6 5744.00  315.10
   0 -12  -6 5463.00  300.80
   0  12   6 5418.00  286.60
   0  12   6 5762.00  303.90
   0 -12  -6 5201.00  275.50
   0 -12  -6 5566.00  293.90
   0  12  -6 5418.00  285.30
   0  12  -6 5674.00  298.60
   0 -12   6 5151.00  270.90
   0 -12   6 5469.00  287.40
   0  12   7  207.60   49.45
   0  12   7  181.40   44.46
   0 -12  -7  194.00   44.76
   0 -12  -7  201.20   44.28
   0  12  -7  227.20   46.38
   0  12  -7  248.80   43.21
   0 -12   7  215.20   41.71
   0 -12   7  230.90   48.01
   0  12  -7  222.90   46.56
   0  12  -7  219.30   49.89
   0 -12   7  249.10   49.98
   0 -12   7  181.00   48.42
   0  12   7  273.50   23.09
   0  12   7  255.40   22.63
   0 -12  -7  252.50   20.66
   0 -12  -7  256.30   20.94
   0  12  -7  294.80   22.70
   0  12  -7  269.30   21.02
   0 -12   7  245.90   21.08
   0 -12   7  251.10   21.69
   0  12   7  287.40   22.06
   0  12   7  268.90   21.46
   0 -12  -7  272.90   20.88
   0  12  -7  274.90   20.03
   0  12  -7  299.30   22.54
   0 -12   7  247.10   19.04
   0 -12   7  285.80   20.57
   0  12   7  236.90   20.75
   0  12   7  260.40   20.88
   0 -12  -7  293.80   22.24
   0 -12  -7  247.80   20.36
   0  12  -7  244.40   18.54
   0  12  -7  265.40   19.80
   0 -12   7  247.90   18.11
   0 -12   7  280.80   19.54
   0  12   8 1018.00   88.89
   0  12   8  956.10   88.66
   0 -12  -8  973.00   86.35
   0 -12  -8  896.70   83.08
   0  12  -8  988.20   87.03
   0  12  -8  952.50   83.71
   0 -12   8  930.00   81.05
   0 -12   8  978.60   87.93
   0  12   8 1030.00   92.28
   0  12   8  900.80   78.18
   0 -12  -8  987.90   83.96
   0 -12  -8 1033.00   89.15
   0  12  -8 1039.00   90.50
   0  12  -8  947.60   83.98
   0 -12   8  965.60   85.82
   0 -12   8 1016.00   87.99
   0  12   8 1212.00   75.40
   0  12   8 1280.00   79.18
   0 -12  -8 1222.00   74.92
   0 -12  -8 1260.00   77.13
   0  12  -8 1188.00   72.71
   0  12  -8 1142.00   69.74
   0 -12   8 1212.00   74.50
   0 -12   8 1172.00   72.20
   0  12   8 1221.00   71.78
   0  12   8 1166.00   69.41
   0 -12  -8 1172.00   69.58
   0 -12  -8 1176.00   68.91
   0  12  -8 1260.00   73.06
   0  12  -8 1167.00   67.30
   0 -12   8 1191.00   68.45
   0 -12   8 1207.00   69.35
   0  12   8 1259.00   71.80
   0  12   8 1117.00   65.00
   0 -12  -8 1210.00   68.82
   0 -12  -8 1199.00   68.47
   0  12  -8 1210.00   67.77
   0  12  -8 1179.00   65.94
   0 -12   8 1226.00   67.75
   0 -12   8 1233.00   68.05
   0  12   9 4484.00  316.90
   0  12   9 4575.00  325.70
   0 -12  -9 4533.00  321.10
   0 -12  -9 4433.00  313.90
   0  12  -9 4495.00  318.00
   0  12  -9 4642.00  327.30
   0 -12   9 4520.00  319.90
   0 -12   9 4520.00  318.70
   0  12   9 4402.00  295.90
   0  12   9 4517.00  306.10
   0 -12  -9 4514.00  304.70
   0 -12  -9 4448.00  299.20
   0  12  -9 4456.00  301.30
   0  12  -9 4345.00  293.70
   0 -12   9 4488.00  302.80
   0 -12   9 4364.00  295.20
   0  12   9 4930.00  288.50
   0  12   9 4918.00  287.20
   0 -12  -9 5130.00  298.40
   0 -12  -9 5208.00  303.10
   0  12  -9 4868.00  283.60
   0  12  -9 4754.00  276.60
   0 -12   9 4878.00  283.90
   0 -12   9 4671.00  272.70
   0  12   9 5143.00  283.80
   0  12   9 4817.00  266.70
   0 -12  -9 5181.00  285.10
   0 -12  -9 4872.00  269.30
   0  12  -9 5120.00  281.60
   0  12  -9 4850.00  266.30
   0 -12   9 4747.00  260.40
   0 -12   9 4969.00  272.70
   0  12   9 4894.00  260.80
   0  12   9 5039.00  268.30
   0 -12  -9 4505.00  239.70
   0 -12  -9 5075.00  269.60
   0  12  -9 5057.00  266.70
   0  12  -9 4595.00  242.90
   0 -12   9 4844.00  255.10
   0 -12   9 4867.00  256.30
   0  12  10  383.30   54.20
   0  12  10  363.20   59.73
   0 -12 -10  329.20   55.72
   0 -12 -10  398.80   55.53
   0  12 -10  330.50   53.28
   0  12 -10  331.10   50.50
   0 -12  10  331.50   55.12
   0 -12  10  372.80   50.96
   0  12  10  355.80   58.83
   0  12  10  360.00   54.21
   0 -12 -10  341.10   56.62
   0 -12 -10  366.40   54.75
   0  12 -10  362.80   61.19
   0  12 -10  338.30   56.31
   0 -12  10  414.90   62.32
   0 -12  10  363.60   56.90
   0  12  10  370.10   29.84
   0  12  10  339.40   27.95
   0 -12 -10  337.20   25.89
   0 -12 -10  365.50   27.70
   0  12 -10  349.90   25.97
   0  12 -10  377.00   28.13
   0 -12  10  360.00   28.20
   0 -12  10  378.30   27.44
   0  12  10  351.10   28.40
   0  12  10  369.70   27.93
   0 -12 -10  362.20   26.45
   0 -12 -10  400.30   29.20
   0  12 -10  359.90   25.00
   0  12 -10  370.70   26.19
   0 -12  10  368.80   25.52
   0 -12  10  416.20   27.10
   0  12 -10  352.10   23.84
   0  12 -10  347.60   24.35
   0 -12  10  381.80   25.11
   0 -12  10  369.90   24.44
   0  12  11  -31.96   49.12
   0  12  11   31.92   39.92
   0 -12 -11   20.82   46.56
   0 -12 -11   -6.69   41.46
   0  12 -11  -34.31   44.33
   0  12 -11   15.20   39.18
   0 -12  11    1.14   37.27
   0 -12  11  -10.92   46.69
   0  12  11   15.61   45.91
   0  12  11   12.66   55.19
   0 -12 -11  -52.32   42.45
   0 -12 -11   -8.50   47.95
   0  12 -11  -32.23   49.21
   0  12 -11  -18.03   46.59
   0 -12  11  -12.27   51.00
   0 -12  11  -48.97   46.04
   0  12  11    0.58   12.91
   0  12  11   15.42   13.51
   0 -12 -11   18.57   11.21
   0 -12 -11    3.08   10.93
   0  12 -11    7.74   10.50
   0  12 -11   15.07   10.69
   0 -12  11   13.90    9.07
   0 -12  11   25.74   12.49
   0  12  11   27.54   13.53
   0  12  11   22.75   13.11
   0 -12 -11   16.68   12.32
   0 -12 -11   29.18   12.20
   0  12 -11   32.31   10.21
   0  12 -11   24.79    9.49
   0 -12  11   20.04   10.27
   0 -12  11   18.34    8.04
   0  12  11  -10.23   13.26
   0  12  11   -6.30   14.84
   0 -12 -11   22.00   11.84
   0 -12 -11  -13.18   12.23
   0  12 -11   23.63   10.31
   0  12 -11    8.22    7.09
   0 -12  11    7.80    8.60
   0 -12  11   10.00    9.22
   0  12  12  817.20   85.04
   0  12  12  719.60   75.23
   0 -12 -12  778.30   77.30
   0 -12 -12  672.40   76.66
   0  12 -12  691.50   73.41
   0  12 -12  798.00   77.43
   0 -12  12  742.60   78.56
   0  12  12  776.20   79.01
   0  12  12  783.10   85.68
   0 -12 -12  715.80   77.00
   0 -12 -12  752.40   73.26
   0  12 -12  779.60   78.42
   0  12 -12  823.10   83.43
   0 -12  12  858.70   81.53
   0 -12  12  782.00   81.74
   0  12  12  676.70   47.10
   0  12  12  730.50   50.20
   0 -12 -12  755.20   49.77
   0 -12 -12  725.70   48.38
   0  12 -12  723.80   47.11
   0  12 -12  748.60   49.30
   0 -12  12  730.60   49.69
   0 -12  12  658.70   42.76
   0  12  12  624.90   45.37
   0  12  12  710.90   47.76
   0 -12 -12  723.50   48.47
   0 -12 -12  787.30   50.09
   0  12 -12  764.70   46.49
   0  12 -12  713.30   43.67
   0 -12  12  733.80   44.38
   0 -12  12  761.70   46.95
   0  12  12  755.30   50.23
   0  12  12  714.10   47.00
   0 -12 -12  701.50   45.02
   0 -12 -12  669.10   43.71
   0  12 -12  709.50   42.62
   0  12 -12  699.10   40.59
   0 -12  12  693.10   41.37
   0 -12  12  727.60   43.06
   0  12  13  260.70   63.00
   0  12  13  256.80   52.16
   0 -12 -13  244.30   58.70
   0 -12 -13  219.80   48.91
   0  12 -13  265.90   43.97
   0  12 -13  196.00   49.24
   0 -12  13  245.10   55.81
   0 -12  13  249.30   43.12
   0  12  13  244.50   54.37
   0  12  13  229.40   65.75
   0 -12 -13  247.30   57.13
   0 -12 -13  249.90   49.87
   0  12 -13  275.30   57.17
   0  12 -13  259.30   58.02
   0 -12  13  305.30   56.47
   0 -12  13  207.40   60.81
   0  12  13  288.60   26.83
   0  12  13  290.20   26.95
   0 -12 -13  302.50   25.62
   0 -12 -13  263.80   24.63
   0  12 -13  265.70   22.70
   0  12 -13  298.40   24.84
   0 -12  13  292.50   22.97
   0 -12  13  264.70   25.74
   0  12 -13  305.70   23.21
   0  12 -13  312.60   22.28
   0 -12  13  284.50   22.77
   0 -12  13  284.40   21.41
   0  12  13  289.30   28.12
   0  12  13  277.40   27.21
   0 -12 -13  276.90   24.63
   0 -12 -13  229.90   23.37
   0  12 -13  301.70   22.97
   0  12 -13  292.90   19.80
   0 -12  13  292.40   21.72
   0 -12  13  318.70   22.86
   0  12  14   63.17   47.23
   0  12  14   28.66   59.60
   0 -12 -14  124.60   57.80
   0 -12 -14   87.57   45.48
   0  12  14  122.90   66.06
   0  12  14   85.98   51.89
   0 -12 -14  109.20   44.90
   0 -12 -14  131.20   56.76
   0  12 -14  132.50   51.05
   0  12 -14   78.90   53.84
   0 -12  14  116.70   59.17
   0 -12  14   68.27   48.70
   0  12  14  151.90   19.52
   0  12  14  140.40   20.15
   0 -12 -14  122.30   16.79
   0 -12 -14  119.60   18.31
   0  12 -14  122.00   15.92
   0  12 -14  135.80   15.97
   0 -12  14  120.70   19.07
   0 -12  14  127.60   14.60
   0  12  14  103.30   18.50
   0  12  14  112.00   19.22
   0 -12 -14  135.00   19.07
   0 -12 -14  116.80   16.35
   0  12 -14  139.00   13.34
   0  12 -14  124.90   14.68
   0 -12  14  153.80   17.08
   0 -12  14  115.70   13.59
   0  12  14  142.60   21.29
   0  12  14  126.40   20.44
   0 -12 -14  121.30   18.11
   0 -12 -14  148.60   19.94
   0  12 -14  127.80   15.40
   0  12 -14  141.60   12.73
   0 -12  14  125.40   14.43
   0 -12  14  135.50   14.44
   0  12  15   63.47   68.84
   0  12  15  134.10   50.25
   0 -12 -15   90.17   48.34
   0 -12 -15   89.49   60.38
   0  12 -15  124.20   44.38
   0 -12  15  119.20   49.34
   0  12  15   93.22   73.64
   0  12  15  151.10   57.89
   0 -12 -15   23.56   61.34
   0 -12 -15  104.10   49.63
   0  12 -15   50.37   49.74
   0  12 -15  107.80   45.62
   0 -12  15  116.10   40.62
   0 -12  15   78.84   56.55
   0  12  15   48.83   15.50
   0  12  15   34.13   16.70
   0 -12 -15   60.16   16.25
   0 -12 -15   59.18   14.75
   0  12 -15   48.48   10.77
   0  12 -15   25.76   12.57
   0 -12  15   65.38   10.82
   0 -12  15   40.63   13.91
   0  12  15   51.05   16.60
   0  12  15   42.62   15.95
   0 -12 -15   35.46   15.91
   0 -12 -15   85.43   14.57
   0  12 -15   63.03    9.75
   0  12 -15   47.36   12.35
   0 -12  15   72.33   10.29
   0 -12  15   42.13   12.61
   0  12  15   45.47   17.31
   0  12  15   34.68   18.09
   0 -12 -15   36.68   16.57
   0 -12 -15   59.58   15.50
   0  12 -15   50.58   12.65
   0  12 -15   54.89    9.43
   0 -12  15   76.64   11.81
   0  12 -16  230.00   35.20
   0 -12  16  209.80   43.17
   0 -12  16  267.50   34.68
   0  12  16  232.30   78.67
   0  12  16  214.20   58.19
   0 -12 -16  203.30   64.29
   0 -12 -16  120.80   50.56
   0  12  16  208.50   25.96
   0  12  16  227.60   25.24
   0 -12 -16  260.40   29.22
   0 -12 -16  224.90   23.88
   0  12 -16  269.90   25.27
   0  12 -16  279.30   22.17
   0 -12  16  259.50   25.21
   0 -12  16  228.50   19.65
   0  12  16  322.70   29.61
   0  12  16  273.80   28.76
   0 -12 -16  239.20   26.26
   0  12 -16  288.30   20.77
   0 -12  16  271.90   19.55
   0 -12  16  332.50   26.27
   0  12  16  274.60   28.12
   0  12  16  269.40   28.64
   0 -12 -16  237.50   24.30
   0 -12 -16  266.60   28.88
   0  12  17  290.00   60.90
   0  12  17  330.80   74.11
   0 -12 -17  345.50   55.87
   0 -12 -17  348.30   63.66
   0  12  17  422.00   84.96
   0 -12 -17  447.00   69.25
   0 -12 -17  367.60   65.05
   0  12 -17  432.30   48.94
   0 -12  17  406.60   45.22
   0 -12  17  314.00   48.63
   0  12  17  443.60   37.64
   0  12  17  427.30   37.18
   0 -12 -17  408.40   33.27
   0 -12 -17  380.70   36.86
   0 -12  17  409.30   29.67
   0  12  17  442.60   37.63
   0  12  17  489.30   40.33
   0 -12 -17  402.00   34.72
   0 -12 -17  442.10   38.92
   0  12 -17  447.30   29.60
   0  12 -17  461.60   29.58
   0 -12  17  465.70   31.02
   0 -12  17  437.60   27.25
   0  12  18  978.50  101.70
   0  12  18  796.90   98.82
   0 -12 -18  966.30   93.73
   0 -12 -18  773.90   85.49
   0  12  18  925.50   92.68
   0  12  18  858.30   89.12
   0 -12 -18  877.60   81.17
   0 -12 -18  833.90   77.78
   0  12  18  883.10   61.81
   0 -12 -18  915.90   62.19
   0 -12 -18  795.60   59.92
   0  12 -18  909.70   55.41
   0 -12  18  897.30   54.96
   0  12  18  870.90   59.23
   0  12  18  905.30   64.35
   0 -12 -18  947.80   66.36
   0 -12 -18  891.40   57.13
   0  12 -18  921.30   53.94
   0 -12  18  961.60   55.18
   0  13   110960.00  753.40
   0  13   110620.00  730.20
   0 -13  -110860.00  746.00
   0 -13  -110700.00  736.10
   0  13  -110710.00  735.90
   0  13  -110870.00  746.70
   0 -13   111020.00  756.90
   0 -13   110830.00  745.30
   0  13   110440.00  681.70
   0  13   110660.00  695.50
   0 -13  -110840.00  707.30
   0 -13  -110500.00  685.00
   0  13  -110670.00  696.10
   0  13  -110540.00  688.30
   0 -13   110350.00  675.90
   0 -13   110680.00  696.70
   0  13   110420.00  601.20
   0  13   110540.00  608.80
   0 -13  -110150.00  586.80
   0 -13  -111140.00  642.80
   0  13  -110350.00  597.40
   0  13  -110560.00  609.00
   0 -13   110290.00  594.00
   0 -13   111060.00  639.00
   0  13   110630.00  579.50
   0  13   1 9972.00  543.60
   0 -13  -110240.00  558.70
   0 -13  -111020.00  601.20
   0  13  -110450.00  569.60
   0  13  -110960.00  596.90
   0 -13   110570.00  576.30
   0 -13   110710.00  583.80
   0  13   1 9851.00  515.40
   0  13   110880.00  568.80
   0 -13  -110630.00  556.50
   0 -13  -111040.00  577.90
   0  13  -110440.00  545.80
   0  13  -110020.00  523.60
   0 -13   110760.00  563.10
   0 -13   110380.00  543.60
   0  13   2  239.70   46.74
   0  13   2  314.00   47.86
   0 -13  -2  278.60   49.12
   0 -13  -2  241.40   43.52
   0  13  -2  279.80   44.21
   0  13  -2  248.40   46.74
   0 -13   2  219.50   41.83
   0 -13   2  211.70   47.47
   0  13   2  272.00   47.66
   0  13   2  284.20   48.83
   0 -13  -2  248.00   48.28
   0 -13  -2  259.80   47.73
   0  13  -2  209.80   45.84
   0  13  -2  213.90   48.75
   0 -13   2  258.50   48.10
   0 -13   2  273.10   47.46
   0  13   2  122.40   14.21
   0  13   2  139.70   15.20
   0 -13  -2  145.80   15.04
   0 -13  -2  151.50   16.58
   0  13  -2  155.60   14.93
   0  13  -2  155.70   15.41
   0 -13   2  162.00   16.52
   0 -13   2  148.30   16.81
   0  13   2  149.10   14.66
   0  13   2  137.20   13.82
   0 -13  -2  172.60   15.66
   0 -13  -2  130.30   15.39
   0  13  -2  198.20   16.24
   0  13  -2  156.90   14.82
   0 -13   2  181.30   16.67
   0 -13   2  175.60   15.88
   0  13   2  140.30   14.14
   0  13   2  175.30   16.38
   0 -13  -2  169.10   16.54
   0 -13  -2  145.80   15.86
   0  13  -2  173.50   15.33
   0  13  -2  182.80   15.53
   0 -13   2  188.20   17.14
   0 -13   2  171.80   16.03
   0  13   3  915.70   82.38
   0  13   3 1000.00   87.05
   0 -13  -3  918.50   82.93
   0 -13  -3  900.20   80.13
   0  13  -3  947.50   83.61
   0  13  -3  951.20   82.15
   0 -13   3  889.10   79.45
   0 -13   3  953.00   86.15
   0  13   3  875.20   78.33
   0  13   3  958.10   84.18
   0 -13  -3  925.70   81.38
   0 -13  -3  905.90   80.52
   0  13  -3  940.60   80.97
   0  13  -3 1006.00   87.45
   0 -13   3  883.00   78.31
   0 -13   3  958.20   83.31
   0  13   3  970.30   60.78
   0  13   3  950.30   60.05
   0 -13  -3  968.50   60.92
   0 -13  -3  970.00   60.37
   0  13  -3  988.90   61.06
   0  13  -3  961.80   59.84
   0 -13   3  968.10   60.94
   0 -13   3 1002.00   63.05
   0  13   3  944.50   55.92
   0  13   3 1011.00   59.40
   0 -13  -3  936.20   56.35
   0 -13  -3  942.80   55.68
   0  13  -3  940.30   55.01
   0  13  -3  948.70   56.16
   0 -13   3  911.50   54.04
   0 -13   3  909.90   54.69
   0  13   3  939.00   53.77
   0  13   3  925.40   53.72
   0 -13  -3  885.60   52.17
   0 -13  -3  939.00   54.84
   0  13  -3  933.80   52.75
   0  13  -3  939.40   53.44
   0 -13   3  919.10   52.99
   0 -13   3  903.20   52.05
   0  13   4 7494.00  519.80
   0  13   4 7578.00  525.30
   0 -13  -4 7585.00  526.00
   0 -13  -4 7522.00  521.40
   0  13  -4 7388.00  511.60
   0  13  -4 7473.00  517.80
   0 -13   4 7227.00  500.80
   0 -13   4 7479.00  518.80
   0  13   4 7583.00  499.70
   0  13   4 7484.00  492.60
   0 -13  -4 7181.00  472.80
   0 -13  -4 7527.00  495.80
   0  13  -4 7468.00  492.00
   0  13  -4 7547.00  497.30
   0 -13   4 7299.00  480.90
   0 -13   4 7139.00  471.30
   0  13   4 8018.00  464.30
   0  13   4 7690.00  445.70
   0 -13  -4 7757.00  449.40
   0 -13  -4 7713.00  446.40
   0  13  -4 7452.00  431.10
   0  13  -4 7512.00  434.90
   0 -13   4 7688.00  445.70
   0 -13   4 7567.00  438.80
   0  13   4 6852.00  375.20
   0  13   4 7712.00  421.60
   0 -13  -4 7794.00  426.20
   0 -13  -4 7450.00  408.30
   0  13  -4 7021.00  383.60
   0  13  -4 7417.00  405.50
   0 -13   4 7149.00  391.10
   0 -13   4 7267.00  398.00
   0  13   4 7321.00  384.50
   0  13   4 7586.00  398.50
   0 -13  -4 7769.00  408.40
   0 -13  -4 7269.00  382.60
   0  13  -4 7024.00  368.60
   0  13  -4 7631.00  400.10
   0 -13   4 7277.00  382.00
   0 -13   4 7345.00  385.70
   0  13   5 1453.00  117.10
   0  13   5 1410.00  114.70
   0 -13  -5 1358.00  110.70
   0 -13  -5 1536.00  120.80
   0  13  -5 1407.00  112.60
   0  13  -5 1498.00  117.10
   0 -13   5 1502.00  120.10
   0 -13   5 1414.00  112.10
   0  13   5 1447.00  114.30
   0  13   5 1349.00  105.40
   0 -13  -5 1500.00  115.10
   0 -13  -5 1433.00  110.10
   0  13  -5 1392.00  109.20
   0  13  -5 1406.00  108.90
   0 -13   5 1355.00  107.40
   0 -13   5 1411.00  109.80
   0  13   5 1686.00  102.50
   0  13   5 1792.00  108.10
   0 -13  -5 1748.00  104.80
   0 -13  -5 1763.00  106.10
   0  13  -5 1799.00  107.60
   0  13  -5 1775.00  105.90
   0 -13   5 1748.00  105.40
   0 -13   5 1711.00  103.60
   0  13   5 1636.00   93.69
   0  13   5 1650.00   94.37
   0 -13  -5 1653.00   94.36
   0 -13  -5 1647.00   95.04
   0  13  -5 1795.00  101.10
   0  13  -5 1818.00  103.10
   0 -13   5 1632.00   92.85
   0  13   5 1733.00   95.24
   0  13   5 1700.00   94.22
   0 -13  -5 1769.00   97.78
   0 -13  -5 1716.00   95.20
   0  13  -5 1758.00   96.19
   0  13  -5 1790.00   97.41
   0  13   6  899.80   82.86
   0  13   6  845.00   80.82
   0 -13  -6  994.90   86.94
   0 -13  -6  933.60   84.31
   0  13  -6  973.20   90.65
   0  13   6  827.00   75.98
   0  13   6  926.20   84.59
   0 -13  -6  913.50   80.78
   0 -13  -6  871.40   78.27
   0  13  -6  936.30   82.76
   0  13  -6  885.30   81.79
   0 -13   6  789.70   75.89
   0 -13   6  882.20   80.65
   0  13   6  918.60   58.97
   0  13   6  927.80   59.56
   0 -13  -6  919.40   58.26
   0 -13  -6  934.40   58.51
   0  13  -6  921.40   57.72
   0  13  -6  935.50   58.32
   0 -13   6  948.70   60.50
   0 -13   6  887.30   56.89
   0  13   6  947.20   57.08
   0  13   6  928.00   56.04
   0 -13  -6  894.70   54.99
   0 -13  -6  936.70   56.14
   0 -13   6  877.80   52.72
   0 -13   6 1008.00   59.12
   0  13   6  936.10   55.41
   0  13   6 1022.00   59.20
   0 -13  -6 1081.00   62.89
   0 -13  -6  951.50   55.79
   0  13  -6  956.40   54.72
   0  13  -6  889.00   51.01
   0 -13   6  973.90   55.00
   0 -13   6  898.00   51.31
   0  13   7  761.80   76.16
   0  13   7  765.30   79.24
   0 -13  -7  732.60   73.34
   0 -13  -7  714.90   73.38
   0  13  -7  786.40   73.36
   0  13  -7  824.50   79.07
   0 -13   7  796.30   78.80
   0 -13   7  786.40   74.32
   0  13   7  785.80   75.90
   0  13  -7  768.40   75.54
   0  13  -7  754.80   74.16
   0 -13   7  786.30   78.71
   0 -13   7  768.70   75.99
   0  13   7  598.80   41.25
   0  13   7  601.10   41.42
   0 -13  -7  548.40   37.25
   0 -13  -7  575.10   38.49
   0  13  -7  572.70   38.17
   0  13  -7  541.50   36.23
   0 -13   7  576.10   39.20
   0 -13   7  587.00   39.83
   0  13   7  591.20   38.17
   0  13   7  591.50   38.82
   0 -13  -7  583.50   37.48
   0 -13  -7  556.20   37.18
   0  13  -7  609.10   38.53
   0  13  -7  611.70   37.75
   0 -13   7  653.80   40.43
   0 -13   7  580.40   36.29
   0  13   7  538.90   34.78
   0  13   7  604.10   39.01
   0 -13  -7  633.00   39.93
   0 -13  -7  620.60   39.07
   0  13  -7  597.20   36.82
   0  13  -7  588.40   35.89
   0 -13   7  610.00   36.44
   0 -13   7  602.30   36.14
   0  13   8   70.91   42.41
   0  13   8   89.13   49.90
   0 -13  -8   99.27   46.42
   0 -13  -8  106.50   44.55
   0  13  -8   40.77   38.89
   0  13  -8   58.46   43.99
   0 -13   8   21.59   38.07
   0 -13   8   25.79   45.23
   0  13   8   58.53   42.26
   0  13   8   66.66   51.14
   0 -13  -8   -3.04   44.18
   0 -13  -8   80.31   41.58
   0  13  -8   67.80   47.76
   0  13  -8   18.96   45.00
   0 -13   8   99.07   49.68
   0 -13   8   16.67   47.30
   0  13   8   28.24   12.14
   0  13   8   33.27   12.58
   0 -13  -8   22.28   10.13
   0 -13  -8   31.77   10.62
   0  13  -8   24.79    9.77
   0  13  -8   46.61   10.81
   0 -13   8   52.73   12.07
   0 -13   8   52.19   12.22
   0  13   8    5.08   11.29
   0  13   8   23.98   11.94
   0 -13  -8   15.97   10.80
   0 -13  -8   18.86   11.48
   0  13  -8   40.63   10.35
   0  13  -8   37.30    9.84
   0 -13   8   47.33   10.43
   0 -13   8   43.73    9.27
   0  13   8   27.21   13.34
   0  13   8   33.34   11.98
   0 -13  -8   23.16   11.52
   0 -13  -8   20.80   10.97
   0  13  -8   22.87    9.38
   0  13  -8   22.30    9.78
   0 -13   8   39.07    8.90
   0 -13   8   53.94   10.20
   0  13   9 3083.00  227.20
   0  13   9 2819.00  206.70
   0 -13  -9 2945.00  215.40
   0 -13  -9 2895.00  212.60
   0  13  -9 2990.00  217.90
   0  13  -9 3090.00  223.80
   0 -13   9 2920.00  214.20
   0 -13   9 3111.00  224.60
   0  13   9 2850.00  202.40
   0  13   9 2910.00  202.30
   0 -13  -9 3103.00  215.20
   0 -13  -9 2916.00  205.00
   0  13  -9 2974.00  207.90
   0  13  -9 3047.00  213.30
   0 -13   9 2982.00  209.10
   0 -13   9 2949.00  206.20
   0  13   9 2556.00  153.50
   0  13   9 2318.00  139.30
   0 -13  -9 2555.00  151.60
   0 -13  -9 2407.00  143.10
   0  13  -9 2458.00  145.90
   0  13  -9 2401.00  142.00
   0 -13   9 2304.00  137.80
   0 -13   9 2480.00  147.00
   0  13   9 2593.00  146.80
   0  13   9 2614.00  147.70
   0 -13  -9 2640.00  149.20
   0 -13  -9 2626.00  147.50
   0  13  -9 2299.00  128.70
   0  13  -9 2423.00  136.30
   0 -13   9 2367.00  132.20
   0 -13   9 2528.00  141.20
   0  13  -9 2413.00  130.10
   0  13  -9 2535.00  136.50
   0 -13   9 2361.00  126.90
   0 -13   9 2566.00  137.30
   0  13  10  262.90   57.21
   0  13  10  275.10   51.06
   0 -13 -10  220.60   52.29
   0 -13 -10  309.20   54.30
   0  13 -10  259.00   48.05
   0  13 -10  226.70   50.68
   0 -13  10  228.60   45.33
   0 -13  10  258.60   56.26
   0  13  10  250.90   59.30
   0  13  10  244.50   55.74
   0 -13 -10  307.70   55.25
   0 -13 -10  309.80   53.27
   0  13 -10  254.30   52.71
   0  13 -10  280.70   57.07
   0 -13  10  282.90   59.63
   0 -13  10  290.60   53.66
   0  13  10  219.10   22.26
   0  13  10  186.00   21.80
   0 -13 -10  193.10   19.45
   0 -13 -10  212.20   20.23
   0  13 -10  214.30   20.19
   0  13 -10  183.40   18.08
   0 -13  10  222.20   22.54
   0 -13  10  237.60   20.87
   0  13  10  174.90   19.82
   0  13  10  200.90   21.74
   0 -13 -10  179.30   19.80
   0 -13 -10  196.40   19.92
   0  13 -10  206.50   17.73
   0  13 -10  214.00   18.78
   0 -13  10  214.50   17.19
   0 -13  10  217.60   18.87
   0  13  10  164.50   20.54
   0  13  10  192.80   21.49
   0 -13 -10  191.70   20.47
   0 -13 -10  174.50   19.66
   0  13 -10  186.70   17.41
   0  13 -10  236.00   19.41
   0 -13  10  215.50   17.50
   0 -13  10  189.30   16.85
   0  13  11  168.00   55.90
   0  13  11  167.40   48.04
   0 -13 -11  244.30   55.18
   0 -13 -11  207.10   49.50
   0  13 -11  174.00   46.56
   0  13 -11  169.10   51.45
   0 -13  11  149.20   54.57
   0 -13  11  207.50   44.78
   0  13  11  124.20   59.98
   0  13  11  190.30   52.56
   0 -13 -11  196.90   49.92
   0 -13 -11  195.00   54.27
   0  13 -11  191.20   52.72
   0  13 -11  175.10   54.20
   0 -13  11  155.10   52.04
   0 -13  11  190.50   57.95
   0  13  11  165.80   20.71
   0  13  11  199.80   22.42
   0 -13 -11  194.20   20.24
   0 -13 -11  177.50   18.59
   0  13 -11  184.30   19.00
   0  13 -11  187.90   18.71
   0 -13  11  202.50   18.50
   0 -13  11  176.40   21.14
   0  13 -11  167.70   16.66
   0  13 -11  190.40   17.55
   0 -13  11  190.10   16.49
   0 -13  11  178.90   17.73
   0  13  11  196.10   22.36
   0  13  11  197.50   22.65
   0 -13 -11  177.70   20.00
   0 -13 -11  182.90   19.91
   0  13 -11  183.50   15.50
   0  13 -11  186.60   17.87
   0 -13  11  178.70   16.97
   0 -13  11  198.50   16.95
   0  13  12  400.90   67.99
   0 -13 -12  514.10   69.32
   0 -13 -12  515.70   65.16
   0  13 -12  451.80   63.43
   0  13 -12  463.80   60.96
   0 -13  12  544.70   62.48
   0 -13  12  504.10   68.94
   0  13  12  498.30   67.88
   0  13  12  493.30   75.27
   0 -13 -12  453.60   62.15
   0 -13 -12  438.60   65.66
   0  13 -12  514.10   68.72
   0  13 -12  425.90   63.82
   0 -13  12  403.00   65.22
   0 -13  12  445.80   60.99
   0  13  12  469.60   36.99
   0  13  12  478.20   36.86
   0 -13 -12  407.00   31.90
   0 -13 -12  481.40   35.67
   0  13 -12  446.10   33.37
   0  13 -12  464.80   33.15
   0 -13  12  485.40   33.70
   0 -13  12  497.60   37.67
   0  13  12  396.10   33.08
   0  13  12  454.30   34.37
   0 -13 -12  417.00   31.62
   0 -13 -12  415.90   31.50
   0  13 -12  484.30   32.43
   0  13 -12  449.80   30.42
   0 -13  12  466.20   30.48
   0 -13  12  491.00   33.49
   0  13  12  444.00   35.36
   0  13  12  455.80   35.11
   0 -13 -12  462.20   33.89
   0 -13 -12  454.10   33.59
   0  13 -12  481.60   29.95
   0  13 -12  446.90   30.09
   0 -13  12  455.70   29.63
   0 -13  12  447.90   29.69
   0  13  13  298.80   55.75
   0  13  13  316.40   69.54
   0 -13 -13  321.00   56.26
   0 -13 -13  280.60   65.59
   0  13 -13  251.00   55.48
   0  13 -13  266.70   50.13
   0 -13  13  312.80   48.58
   0 -13  13  243.70   59.53
   0  13  13  235.30   71.31
   0  13  13  282.70   57.54
   0 -13 -13  332.00   65.54
   0 -13 -13  309.00   54.41
   0  13 -13  253.40   56.88
   0  13 -13  253.50   61.65
   0 -13  13  230.60   67.56
   0 -13  13  308.70   55.95
   0  13  13  190.40   22.79
   0  13  13  191.10   22.65
   0 -13 -13  170.50   21.26
   0 -13 -13  209.50   21.26
   0  13 -13  184.60   19.56
   0  13 -13  188.30   20.38
   0 -13  13  199.90   18.30
   0 -13  13  196.00   23.67
   0  13  13  153.30   19.77
   0  13  13  193.10   23.47
   0 -13 -13  171.00   20.80
   0 -13 -13  188.90   21.18
   0  13 -13  198.80   18.38
   0  13 -13  206.20   17.20
   0 -13  13  188.80   19.31
   0 -13  13  222.80   18.43
   0  13  13  226.30   24.65
   0  13  13  179.60   24.12
   0 -13 -13  202.10   21.77
   0 -13 -13  181.50   21.74
   0  13 -13  219.30   19.68
   0  13 -13  225.10   16.98
   0 -13  13  166.10   16.89
   0 -13  13  208.60   18.10
   0  13  14   91.07   63.26
   0  13  14  115.20   50.67
   0 -13 -14   61.89   57.54
   0 -13 -14   91.61   48.50
   0  13 -14   53.98   51.11
   0  13 -14   97.75   38.72
   0 -13  14  107.90   35.52
   0 -13  14  109.20   56.50
   0  13  14   98.10   54.54
   0  13  14  101.20   68.75
   0 -13 -14  135.50   50.42
   0 -13 -14   98.88   59.05
   0  13 -14   69.84   57.34
   0  13 -14   97.72   52.82
   0 -13  14   92.99   61.63
   0 -13  14   78.64   52.61
   0  13  14  182.00   22.76
   0  13  14  130.60   19.35
   0 -13 -14  161.20   21.08
   0 -13 -14  126.20   17.55
   0  13 -14  144.20   17.48
   0  13 -14  127.60   17.09
   0 -13  14  142.60   15.50
   0 -13  14  136.10   19.84
   0  13  14  139.30   19.73
   0  13  14  102.00   19.16
   0 -13 -14  135.10   19.40
   0 -13 -14  129.20   17.47
   0  13 -14  148.00   16.52
   0  13 -14  129.30   13.63
   0 -13  14  120.20   15.79
   0 -13  14  128.20   14.14
   0  13  14  108.70   20.07
   0  13  14  107.50   19.82
   0 -13 -14  156.70   19.60
   0 -13 -14  119.70   18.97
   0  13 -14  122.80   12.68
   0  13 -14  158.80   17.32
   0 -13  14  118.80   14.18
   0 -13  14  135.80   15.73
   0  13  15  466.30   84.94
   0  13  15  523.50   71.23
   0 -13 -15  500.30   76.72
   0 -13 -15  598.50   71.95
   0  13  15  582.70   80.11
   0  13  15  566.70   93.04
   0 -13 -15  513.90   79.11
   0 -13 -15  618.50   72.65
   0  13 -15  409.10   62.02
   0  13 -15  455.90   70.13
   0 -13  15  499.10   61.69
   0 -13  15  464.90   72.03
   0  13  15  487.40   38.26
   0  13  15  528.00   41.72
   0 -13 -15  525.00   39.25
   0 -13 -15  576.80   43.63
   0  13 -15  549.60   38.78
   0  13 -15  557.90   39.88
   0 -13  15  557.60   41.45
   0  13  15  541.90   41.15
   0  13  15  510.30   39.40
   0 -13 -15  533.70   37.72
   0 -13 -15  468.50   37.35
   0  13 -15  581.20   38.10
   0  13 -15  556.20   35.57
   0 -13  15  526.00   34.52
   0 -13  15  516.70   35.67
   0  13  15  515.40   40.74
   0  13  15  514.90   39.83
   0 -13 -15  571.50   39.90
   0 -13 -15  560.00   41.83
   0  13 -15  532.70   33.48
   0  13 -15  560.00   36.64
   0 -13  15  533.90   35.17
   0 -13  15  607.20   37.94
   0  13  16   70.64   69.68
   0  13  16    1.96   50.92
   0 -13 -16  -15.05   44.03
   0 -13 -16   -3.10   56.48
   0  13 -16   25.07   43.02
   0  13 -16   27.52   34.00
   0 -13  16   19.35   44.63
   0 -13  16   39.64   33.58
   0  13  16   42.35   60.58
   0  13  16   60.33   80.96
   0 -13 -16  -13.46   49.85
   0 -13 -16  -28.22   64.51
   0  13 -16   -6.63   46.22
   0  13 -16   14.27   43.46
   0 -13  16   11.66   40.23
   0 -13  16   50.98   59.02
   0  13 -16   20.34    9.41
   0  13 -16   20.13   14.54
   0 -13  16   13.18   15.21
   0 -13  16   14.32    9.47
   0  13  16   28.64   18.15
   0  13  16   44.77   16.69
   0 -13 -16   45.41   18.59
   0 -13 -16   19.88   11.97
   0  13 -16   49.86    9.36
   0  13 -16   41.36   13.08
   0 -13  16   19.45    9.06
   0 -13  16   22.35   13.85
   0  13  16   38.13   18.54
   0  13  16   45.68   19.57
   0 -13 -16   47.65   19.20
   0 -13 -16   20.84   15.22
   0  13 -16   42.27   10.37
   0 -13  16   38.86   10.04
   0  13  17  -54.00   51.59
   0  13  17  -15.23   66.75
   0 -13 -17    5.69   42.30
   0 -13 -17    0.41   50.45
   0  13  17   56.83   74.66
   0  13  17  111.80   82.05
   0 -13 -17   33.88   54.59
   0 -13 -17  -28.76   58.19
   0  13  17   19.75   16.64
   0  13  17   -4.56   18.23
   0 -13 -17    2.34   20.81
   0 -13 -17   15.73   13.93
   0  13 -17   -7.04    8.52
   0  13 -17    7.67   13.96
   0 -13  17   -0.17   14.55
   0 -13  17   -4.33    9.46
   0  13  17   -0.17   17.90
   0 -13 -17   -5.18   12.93
   0  13 -17    8.64    7.74
   0 -13  17    0.46    8.05
   0  13 -17  -11.25   10.62
   0  13 -17   -0.79    7.77
   0 -13  17   11.16   12.30
   0 -13  17    3.36    7.57
   0  14   0 8985.00  620.50
   0  14   0 8558.00  591.30
   0 -14   0 9011.00  623.00
   0 -14   0 8857.00  611.80
   0  14   0 8643.00  566.90
   0  14   0 8943.00  586.20
   0 -14   0 8674.00  568.90
   0 -14   0 9052.00  593.10
   0  14   0 8858.00  511.90
   0  14   0 9719.00  561.70
   0 -14   0 8930.00  517.20
   0 -14   0 9020.00  521.70
   0  14   0 8926.00  487.00
   0  14   0 9194.00  501.80
   0 -14   0 9187.00  501.90
   0 -14   0 8891.00  485.80
   0  14   0 9356.00  489.80
   0  14   0 9050.00  474.00
   0 -14   0 8778.00  460.90
   0 -14   0 8858.00  465.00
   0  14   1  888.90   80.02
   0  14   1  861.10   79.73
   0 -14  -1  922.10   85.27
   0 -14  -1  892.50   80.23
   0  14  -1  909.40   82.41
   0  14  -1  829.60   75.83
   0 -14   1  845.80   77.37
   0 -14   1  899.50   83.13
   0  14   1  846.50   76.48
   0  14   1  885.80   79.69
   0 -14  -1  942.70   82.80
   0 -14  -1  868.20   78.26
   0  14  -1  916.60   82.33
   0  14  -1  883.80   79.37
   0 -14   1  898.80   79.70
   0 -14   1  890.40   80.07
   0  14   1  822.10   52.16
   0  14   1  827.20   52.85
   0 -14  -1  871.20   55.78
   0 -14  -1  807.40   51.75
   0  14  -1  803.40   50.85
   0  14  -1  795.70   50.93
   0 -14   1  782.10   51.32
   0 -14   1  819.80   52.49
   0  14   1  866.90   51.79
   0  14   1  835.00   50.06
   0 -14  -1  829.00   50.93
   0 -14  -1  817.10   49.67
   0  14  -1  789.20   47.36
   0  14  -1  836.90   50.43
   0 -14   1  851.10   51.17
   0 -14   1  851.70   51.50
   0  14   1  789.90   46.28
   0  14   1  786.50   46.13
   0 -14  -1  862.90   50.66
   0 -14  -1  829.20   49.35
   0  14  -1  826.00   47.98
   0  14  -1  832.50   48.30
   0 -14   1  877.00   51.49
   0 -14   1  795.60   47.72
   0  14   2  579.00   64.14
   0  14   2  517.60   59.51
   0 -14  -2  642.00   68.06
   0 -14  -2  505.10   57.34
   0  14  -2  560.70   63.16
   0  14  -2  519.00   57.52
   0 -14   2  581.50   66.04
   0 -14   2  496.40   56.99
   0  14   2  549.60   62.25
   0  14   2  556.20   62.49
   0 -14  -2  557.10   62.71
   0 -14  -2  586.10   63.80
   0  14  -2  469.90   58.88
   0  14  -2  499.40   58.99
   0 -14   2  528.80   60.83
   0 -14   2  538.10   62.22
   0  14   2  451.30   31.97
   0  14   2  535.00   36.87
   0 -14  -2  493.40   34.22
   0 -14  -2  553.20   38.00
   0  14  -2  504.40   34.27
   0  14  -2  485.10   33.64
   0 -14   2  550.20   37.93
   0 -14   2  499.90   35.62
   0  14   2  485.10   31.82
   0  14   2  515.30   33.47
   0 -14  -2  479.70   32.72
   0 -14  -2  519.70   33.98
   0  14  -2  486.20   31.92
   0  14  -2  461.10   30.16
   0 -14   2  522.50   34.10
   0 -14   2  559.80   36.35
   0  14   2  549.40   34.82
   0  14   2  494.70   31.71
   0 -14  -2  522.80   34.24
   0 -14  -2  534.90   34.53
   0  14  -2  480.20   30.00
   0  14  -2  474.50   30.40
   0 -14   2  534.40   33.96
   0 -14   2  488.50   32.28
   0  14   3   -0.74   39.17
   0  14   3   -1.42   39.07
   0 -14  -3    3.00   37.59
   0 -14  -3  -17.02   41.18
   0  14  -3   -9.51   35.30
   0  14  -3   40.80   40.28
   0 -14   3   13.37   42.15
   0 -14   3   73.93   38.99
   0  14   3   30.79   44.93
   0  14   3   39.00   42.95
   0 -14  -3   -0.90   43.43
   0 -14  -3   38.94   42.46
   0  14  -3  -22.44   39.96
   0  14  -3  -18.75   43.66
   0 -14   3  -25.08   42.21
   0 -14   3   11.05   40.43
   0  14   3    5.55   11.21
   0  14   3   29.01   11.79
   0 -14  -3   21.51   11.88
   0 -14  -3   16.72   10.63
   0  14  -3    4.52   10.88
   0  14  -3   26.91    9.51
   0 -14   3    0.27   10.90
   0 -14   3   11.93   10.81
   0  14   3   11.49    9.31
   0  14   3    6.20    9.47
   0 -14  -3    6.19    9.09
   0 -14  -3   20.63   10.83
   0  14  -3   33.71   10.50
   0  14  -3   25.22    9.46
   0 -14   3    4.68    9.68
   0 -14   3   25.39   11.06
   0  14   3   10.77    9.71
   0  14   3   20.00   10.27
   0 -14  -3   13.78   11.03
   0 -14  -3    6.99   10.22
   0  14  -3   19.33    9.67
   0  14  -3   21.72    9.19
   0 -14   3   -6.81   10.43
   0 -14   3   14.01    9.82
   0  14   4 1152.00   98.35
   0  14   4 1246.00  104.50
   0 -14  -4 1188.00  101.60
   0 -14  -4 1267.00  104.30
   0  14  -4 1147.00   97.60
   0  14  -4 1199.00   98.85
   0 -14   4 1109.00   94.06
   0 -14   4 1128.00   98.91
   0  14   4 1226.00  102.60
   0  14   4 1150.00   96.22
   0 -14  -4 1200.00   99.11
   0 -14  -4 1135.00   94.14
   0  14  -4 1202.00   99.26
   0  14  -4 1168.00   97.18
   0 -14   4 1207.00  100.30
   0 -14   4 1132.00   95.80
   0  14   4 1393.00   85.65
   0  14   4 1323.00   81.85
   0 -14  -4 1245.00   76.51
   0 -14  -4 1345.00   82.78
   0  14  -4 1281.00   78.03
   0  14  -4 1327.00   81.10
   0 -14   4 1273.00   78.92
   0 -14   4 1304.00   81.01
   0  14   4 1244.00   72.57
   0  14   4 1319.00   76.43
   0 -14  -4 1261.00   73.55
   0 -14  -4 1325.00   78.01
   0  14  -4 1248.00   72.31
   0  14  -4 1302.00   74.67
   0 -14   4 1214.00   71.27
   0 -14   4 1298.00   75.07
   0  14   4 1257.00   71.25
   0  14   4 1283.00   72.22
   0 -14  -4 1267.00   72.42
   0 -14  -4 1314.00   74.37
   0  14  -4 1230.00   68.91
   0  14  -4 1255.00   70.10
   0 -14   4 1235.00   69.25
   0 -14   4 1237.00   69.84
   0  14   5 2118.00  161.50
   0  14   5 2068.00  157.90
   0 -14  -5 2116.00  159.60
   0 -14  -5 2034.00  155.50
   0  14  -5 2147.00  161.90
   0  14  -5 2030.00  152.70
   0 -14   5 2108.00  161.10
   0 -14   5 1992.00  150.90
   0  14   5 2066.00  150.10
   0  14   5 2119.00  156.20
   0 -14  -5 2144.00  154.90
   0 -14  -5 2156.00  156.80
   0  14  -5 2063.00  150.70
   0  14  -5 2033.00  149.00
   0 -14   5 2054.00  150.40
   0 -14   5 2025.00  149.40
   0  14   5 1939.00  117.10
   0  14   5 2005.00  120.70
   0 -14  -5 2013.00  120.30
   0 -14  -5 1985.00  119.40
   0  14  -5 2062.00  122.90
   0  14  -5 2038.00  121.20
   0 -14   5 1946.00  117.20
   0 -14   5 1944.00  117.30
   0  14   5 2028.00  114.90
   0  14   5 1806.00  103.10
   0 -14  -5 1859.00  106.90
   0 -14  -5 1902.00  108.10
   0  14  -5 1985.00  112.50
   0  14  -5 1957.00  110.10
   0 -14   5 1878.00  106.50
   0 -14   5 2096.00  118.70
   0  14   5 2028.00  111.20
   0  14   5 1981.00  108.40
   0 -14  -5 2038.00  111.90
   0 -14  -5 1893.00  104.70
   0 -14   5 2044.00  111.40
   0 -14   5 1964.00  107.20
   0  14   6  315.00   55.51
   0  14   6  336.50   53.54
   0 -14  -6  307.50   53.31
   0 -14  -6  314.10   51.07
   0  14   6  337.10   59.71
   0  14   6  339.30   54.68
   0 -14  -6  282.00   53.22
   0 -14  -6  357.60   57.46
   0  14  -6  316.80   53.07
   0  14  -6  293.40   55.56
   0 -14   6  248.80   54.17
   0 -14   6  261.30   55.18
   0  14   6  144.40   17.53
   0  14   6  154.60   17.81
   0 -14  -6  132.50   15.94
   0 -14  -6  152.60   16.43
   0  14  -6  149.00   15.73
   0  14  -6  151.40   15.81
   0 -14   6  143.50   16.96
   0 -14   6  140.60   17.16
   0  14   6  135.60   15.83
   0  14   6  161.30   17.23
   0 -14  -6  184.40   18.51
   0 -14  -6  144.90   15.95
   0  14  -6  166.40   16.19
   0  14  -6  165.20   15.42
   0 -14   6  185.80   16.65
   0 -14   6  168.50   16.48
   0  14   6  173.50   17.13
   0  14   6  160.50   18.09
   0 -14  -6  150.80   16.90
   0 -14  -6  202.40   19.20
   0  14  -6  160.80   15.15
   0  14  -6  187.40   16.86
   0 -14   6  169.90   16.16
   0 -14   6  191.70   16.32
   0  14   7  770.10   82.02
   0  14   7  750.00   81.50
   0 -14  -7  710.40   74.89
   0 -14  -7  790.70   81.06
   0  14  -7  830.80   81.09
   0  14  -7  760.80   73.77
   0 -14   7  836.00   79.57
   0 -14   7  762.50   80.01
   0  14   7  788.20   85.57
   0  14   7  690.10   72.94
   0 -14  -7  769.70   80.13
   0 -14  -7  817.90   84.66
   0  14  -7  871.70   82.62
   0  14  -7  799.20   79.24
   0 -14   7  806.00   81.41
   0 -14   7  698.40   76.20
   0  14   7  837.10   55.05
   0  14   7  846.90   56.19
   0 -14  -7  842.40   54.59
   0 -14  -7  844.90   54.37
   0  14  -7  877.90   55.61
   0  14  -7  877.00   55.25
   0 -14   7  831.70   54.22
   0 -14   7  840.70   54.55
   0  14   7  803.10   50.38
   0  14   7  780.50   48.90
   0 -14  -7  866.30   53.91
   0 -14  -7  906.50   55.44
   0  14  -7  818.80   50.30
   0  14  -7  900.00   53.34
   0 -14   7  801.30   48.32
   0 -14   7  840.30   51.17
   0  14   7  743.90   45.83
   0 -14  -7  757.90   47.47
   0  14  -7  828.90   48.59
   0  14  -7  877.70   51.31
   0 -14   7  783.90   45.48
   0 -14   7  823.10   48.27
   0  14   8 3391.00  246.50
   0  14   8 3499.00  255.70
   0 -14  -8 3265.00  238.10
   0 -14  -8 3471.00  251.50
   0  14  -8 3548.00  255.60
   0  14  -8 3590.00  257.30
   0 -14   8 3558.00  255.50
   0 -14   8 3489.00  252.90
   0  14   8 3262.00  227.10
   0 -14  -8 3546.00  245.00
   0 -14  -8 3497.00  240.00
   0  14  -8 3793.00  260.70
   0  14  -8 3619.00  249.50
   0 -14   8 3636.00  251.20
   0 -14   8 3792.00  260.80
   0  14   8 3720.00  219.40
   0  14   8 3765.00  222.50
   0 -14  -8 3821.00  223.90
   0 -14  -8 3696.00  217.00
   0  14  -8 3765.00  220.60
   0  14  -8 3698.00  216.60
   0 -14   8 3692.00  217.40
   0 -14   8 3845.00  226.20
   0  14   8 3622.00  202.40
   0 -14  -8 4030.00  224.00
   0 -14  -8 3557.00  198.70
   0  14  -8 3902.00  216.20
   0  14  -8 3878.00  214.10
   0 -14   8 3688.00  204.20
   0 -14   8 3817.00  211.20
   0  14   8 3734.00  201.60
   0 -14  -8 3849.00  207.20
   0  14  -8 3521.00  187.60
   0  14  -8 4032.00  214.40
   0 -14   8 3599.00  191.70
   0 -14   8 3545.00  188.30
   0  14   9  324.90   54.57
   0  14   9  368.30   61.58
   0 -14  -9  319.70   55.80
   0 -14  -9  361.10   55.97
   0  14  -9  365.40   53.33
   0  14  -9  300.30   54.98
   0 -14   9  274.60   56.59
   0 -14   9  316.30   51.80
   0  14   9  355.30   54.83
   0  14   9  439.10   65.90
   0 -14  -9  297.20   57.96
   0 -14  -9  305.50   55.89
   0  14  -9  341.50   59.81
   0  14  -9  318.30   57.28
   0 -14   9  338.10   57.57
   0 -14   9  358.00   61.16
   0  14   9  382.90   31.26
   0  14   9  407.70   33.56
   0 -14  -9  391.80   29.62
   0 -14  -9  408.70   31.16
   0  14  -9  402.00   30.11
   0  14  -9  389.50   28.97
   0 -14   9  407.60   31.89
   0 -14   9  402.40   30.55
   0  14  -9  346.20   24.80
   0  14  -9  355.80   26.84
   0 -14   9  384.50   26.63
   0 -14   9  368.30   26.35
   0  14   9  364.70   29.07
   0  14   9  360.80   29.05
   0 -14  -9  398.20   30.12
   0 -14  -9  365.40   27.64
   0  14  -9  346.70   24.73
   0  14  -9  392.70   27.42
   0 -14   9  375.40   25.29
   0 -14   9  403.00   27.44
   0  14  10  121.80   47.16
   0  14  10  143.40   56.36
   0 -14 -10  173.40   52.27
   0 -14 -10  140.20   50.15
   0  14 -10  165.50   49.94
   0  14 -10  107.60   44.49
   0 -14  10  133.90   53.30
   0 -14  10  155.10   44.05
   0  14  10  146.80   58.64
   0 -14 -10  136.80   49.78
   0 -14 -10  198.70   52.93
   0  14 -10   94.82   52.57
   0  14 -10  151.20   51.78
   0 -14  10  119.50   56.30
   0 -14  10  193.10   50.66
   0  14  10  171.90   20.99
   0  14  10  164.80   22.01
   0 -14 -10  153.30   18.63
   0 -14 -10  150.30   17.78
   0  14 -10  167.90   18.33
   0  14 -10  160.30   18.25
   0 -14  10  189.00   21.79
   0 -14  10  154.20   16.82
   0  14  10  173.40   22.12
   0  14  10  139.50   19.07
   0 -14 -10  111.00   17.91
   0 -14 -10  143.00   17.76
   0  14 -10  146.10   15.43
   0  14 -10  146.70   16.27
   0 -14  10  140.00   16.47
   0  14  10  162.40   20.87
   0  14  10  165.00   21.78
   0 -14 -10  165.50   20.51
   0 -14 -10  153.80   21.14
   0  14 -10  171.50   17.39
   0  14 -10  175.60   17.41
   0 -14  10  177.80   15.85
   0 -14  10  165.10   16.97
   0  14  11 1209.00  111.70
   0  14  11 1300.00  111.90
   0 -14 -11 1219.00  109.00
   0 -14 -11 1344.00  114.30
   0  14 -11 1321.00  112.80
   0  14 -11 1278.00  108.10
   0 -14  11 1278.00  113.50
   0 -14  11 1283.00  106.30
   0  14  11 1279.00  108.80
   0  14  11 1105.00  104.30
   0 -14 -11 1237.00  107.20
   0 -14 -11 1312.00  109.50
   0  14 -11 1246.00  110.00
   0  14 -11 1256.00  107.80
   0 -14  11 1163.00  105.40
   0 -14  11 1277.00  108.80
   0  14  11 1129.00   73.54
   0  14  11 1107.00   71.68
   0 -14 -11 1099.00   69.91
   0 -14 -11 1140.00   72.66
   0  14 -11 1088.00   68.31
   0  14 -11 1111.00   70.31
   0 -14  11 1122.00   70.05
   0 -14  11 1042.00   68.27
   0  14  11 1018.00   64.56
   0  14  11 1096.00   67.31
   0 -14 -11 1165.00   70.85
   0 -14 -11 1225.00   74.34
   0  14 -11 1064.00   62.89
   0  14 -11 1065.00   63.85
   0 -14  11 1125.00   65.54
   0 -14  11 1140.00   67.77
   0  14  11 1224.00   73.01
   0  14  11 1126.00   68.86
   0 -14 -11 1235.00   72.39
   0 -14 -11 1111.00   66.62
   0  14 -11 1079.00   61.64
   0  14 -11 1067.00   61.55
   0 -14  11 1112.00   63.77
   0 -14  11 1166.00   65.74
   0  14  12 1803.00  153.60
   0 -14 -12 1964.00  158.90
   0 -14 -12 2010.00  158.60
   0  14 -12 1854.00  147.00
   0  14 -12 1989.00  153.70
   0 -14  12 1895.00  152.40
   0 -14  12 1944.00  150.10
   0  14  12 1748.00  137.90
   0  14  12 1968.00  157.60
   0 -14 -12 1960.00  148.40
   0 -14 -12 1730.00  139.10
   0  14 -12 1791.00  142.60
   0  14 -12 1808.00  140.60
   0 -14  12 1895.00  145.70
   0 -14  12 1808.00  143.60
   0  14  12 2169.00  132.60
   0  14  12 2085.00  127.80
   0 -14 -12 2155.00  130.30
   0 -14 -12 2188.00  133.00
   0  14 -12 2100.00  127.00
   0  14 -12 2117.00  127.20
   0 -14  12 2159.00  131.80
   0 -14  12 2045.00  122.60
   0  14  12 2104.00  121.60
   0  14  12 2265.00  131.30
   0 -14 -12 1992.00  115.50
   0 -14 -12 2124.00  122.10
   0  14 -12 1995.00  113.30
   0  14 -12 1965.00  111.60
   0 -14  12 2105.00  118.40
   0 -14  12 2060.00  117.50
   0  14  12 2103.00  118.40
   0  14  12 2210.00  124.80
   0 -14 -12 2133.00  119.00
   0 -14 -12 2121.00  118.50
   0  14 -12 1984.00  108.00
   0  14 -12 2117.00  115.60
   0 -14  12 2060.00  112.90
   0 -14  12 2054.00  112.00
   0  14  13  297.70   74.11
   0  14  13  339.80   60.98
   0 -14 -13  363.80   61.09
   0 -14 -13  319.70   68.62
   0  14 -13  301.30   53.51
   0  14 -13  357.10   62.72
   0 -14  13  329.20   51.02
   0 -14  13  322.00   67.05
   0  14  13  321.00   78.54
   0  14  13  274.80   61.91
   0 -14 -13  353.70   60.32
   0 -14 -13  305.50   69.50
   0  14 -13  252.20   63.69
   0  14 -13  347.10   64.70
   0 -14  13  307.10   73.07
   0 -14  13  366.10   61.67
   0  14 -13  321.80   27.50
   0  14 -13  276.70   24.61
   0 -14  13  294.70   23.85
   0 -14  13  299.30   28.54
   0  14  13  280.70   27.31
   0  14  13  318.00   28.44
   0 -14 -13  309.80   27.81
   0 -14 -13  307.80   26.57
   0  14 -13  305.20   23.19
   0  14 -13  295.40   23.92
   0 -14  13  322.10   23.55
   0 -14  13  324.80   25.96
   0  14  13  268.70   27.53
   0  14  13  282.90   27.79
   0 -14 -13  320.40   27.50
   0 -14 -13  255.70   24.77
   0  14 -13  305.20   21.61
   0  14 -13  287.00   23.19
   0 -14  13  270.50   21.69
   0 -14  13  295.80   23.85
   0  14  14  335.70   79.33
   0  14  14  355.40   64.44
   0 -14 -14  261.80   70.94
   0  14 -14  340.70   65.86
   0  14 -14  334.80   55.98
   0 -14  14  302.20   68.20
   0 -14  14  385.00   53.38
   0  14  14  211.10   79.33
   0  14  14  307.40   65.52
   0 -14 -14  342.60   71.88
   0 -14 -14  354.40   62.32
   0  14 -14  391.30   69.65
   0  14 -14  341.90   70.11
   0 -14  14  360.50   72.96
   0 -14  14  387.70   67.83
   0  14 -14  274.80   24.68
   0  14 -14  236.60   22.94
   0 -14  14  248.70   26.36
   0 -14  14  275.00   23.11
   0  14  14  207.20   23.84
   0  14  14  243.80   26.85
   0 -14 -14  214.00   24.72
   0 -14 -14  249.50   24.39
   0  14 -14  224.90   21.08
   0  14 -14  254.50   20.69
   0 -14  14  261.20   23.61
   0 -14  14  280.40   21.81
   0  14  14  207.60   27.06
   0  14  14  276.50   28.19
   0 -14 -14  278.30   27.75
   0 -14 -14  289.00   26.34
   0  14 -14  281.10   23.54
   0  14 -14  244.20   18.44
   0 -14  14  304.70   23.58
   0 -14  14  270.70   23.09
   0  14  15   79.99   57.33
   0 -14 -15  124.50   70.06
   0  14 -15  149.60   43.18
   0  14 -15   97.97   51.60
   0 -14  15   97.57   37.86
   0 -14  15   84.91   56.90
   0  14  15   -2.69   73.19
   0  14  15  112.20   61.62
   0 -14 -15   83.00   67.44
   0 -14 -15   79.48   51.19
   0  14 -15   78.90   61.32
   0  14 -15   75.99   60.71
   0 -14  15  100.50   55.87
   0 -14  15   34.99   67.98
   0  14 -15  165.40   19.39
   0  14 -15  124.70   19.24
   0 -14  15  127.60   21.83
   0 -14  15  144.40   16.51
   0  14  15  137.90   21.95
   0  14  15  160.70   23.50
   0 -14 -15  102.40   17.27
   0 -14 -15  131.20   20.99
   0  14 -15  118.50   13.92
   0  14 -15  128.50   17.77
   0  14  15  146.00   23.25
   0  14  15  182.70   25.54
   0 -14 -15  150.10   20.29
   0 -14 -15  128.00   22.11
   0  14 -15   98.44   16.44
   0  14 -15  113.20   12.62
   0 -14  15  144.00   18.49
   0 -14  15  136.30   15.80
   0  14  16   40.54   77.82
   0  14  16    2.56   54.04
   0 -14 -16   30.96   65.97
   0  14  16   67.19   69.36
   0  14  16   31.95   84.26
   0 -14 -16  119.60   51.64
   0 -14 -16  -16.33   68.87
   0  14 -16   53.41   56.40
   0  14 -16   64.82   50.14
   0 -14  16  -31.84   66.76
   0 -14  16   54.38   44.12
   0  14 -16   55.98   17.54
   0  14 -16  102.90   15.02
   0 -14  16  109.20   19.88
   0 -14  16   63.67   11.71
   0  14  16  105.70   21.68
   0  14  16   86.79   19.84
   0 -14 -16   82.08   15.42
   0 -14 -16   87.60   20.69
   0  14 -16   87.85   11.91
   0  14 -16   88.52   15.04
   0 -14  16   73.59   11.35
   0 -14  16  101.00   17.35
   0  14 -16   77.15   10.68
   0  14 -16   81.92   13.92
   0 -14  16   75.12   14.74
   0 -14  16   69.34   11.44
   0  14  17  232.10   68.21
   0  14  17  251.50   78.66
   0 -14 -17  185.20   65.68
   0 -14 -17  221.50   57.92
   0  14 -17  179.00   34.43
   0  14 -17  157.90   31.88
   0 -14  17  207.80   40.76
   0 -14  17  205.20   31.62
   0  14  17  166.80   78.93
   0  14  17   87.99   89.83
   0 -14 -17   77.25   70.83
   0 -14 -17  155.80   68.60
   0  14 -17  179.90   51.06
   0 -14  17  253.30   50.39
   0 -14  17  168.30   64.01
   0  14 -17  177.70   23.41
   0  14 -17  199.40   19.32
   0 -14  17  192.40   18.51
   0 -14  17  151.20   22.48
   0  14  17  258.90   29.25
   0  14  17  211.30   28.63
   0 -14 -17  207.80   29.52
   0 -14 -17  189.00   22.29
   0  14 -17  230.30   19.21
   0 -14  17  205.00   17.23
   0 -14  17  191.30   21.63
   0  14  17  157.40   24.55
   0  14  17  221.70   29.34
   0 -14 -17  196.70   23.81
   0 -14 -17  191.40   29.05
   0 -14  17  221.30   21.94
   0  15   1  194.40   46.11
   0  15   1  181.80   43.99
   0 -15  -1  203.60   48.15
   0 -15  -1  210.50   44.72
   0  15  -1  180.10   46.47
   0  15  -1  210.60   43.83
   0 -15   1  178.20   42.96
   0 -15   1  244.10   50.14
   0  15   1  164.80   48.95
   0  15   1  139.80   44.79
   0 -15  -1  166.60   47.20
   0 -15  -1  171.80   45.70
   0  15  -1  202.10   49.30
   0  15  -1  167.30   47.38
   0 -15   1  202.20   48.89
   0 -15   1  163.00   44.88
   0  15   1  144.10   16.35
   0  15   1  195.10   18.30
   0 -15  -1  170.20   18.15
   0 -15  -1  182.60   18.20
   0  15  -1  174.90   17.10
   0  15  -1  146.40   15.88
   0 -15   1  162.80   17.25
   0 -15   1  134.20   16.87
   0  15   1  152.50   15.50
   0  15   1  154.90   15.58
   0 -15  -1  174.90   16.99
   0 -15  -1  147.00   16.33
   0  15  -1  163.00   16.08
   0  15  -1  160.20   16.14
   0 -15   1  173.70   17.30
   0 -15   1  158.90   16.78
   0  15   1  154.80   15.59
   0  15   1  172.30   16.28
   0 -15  -1  165.30   17.40
   0 -15  -1  161.70   16.78
   0  15  -1  160.30   15.11
   0  15  -1  185.70   16.85
   0 -15   1  140.70   16.67
   0 -15   1  141.20   15.84
   0  15   2  463.60   57.81
   0  15   2  518.90   61.67
   0 -15  -2  505.20   60.04
   0 -15  -2  447.50   59.71
   0  15  -2  476.80   57.78
   0  15  -2  492.30   62.11
   0 -15   2  531.80   65.82
   0 -15   2  488.50   58.51
   0  15   2  494.80   59.30
   0  15   2  494.80   62.19
   0 -15  -2  475.40   59.89
   0 -15  -2  459.70   58.63
   0  15  -2  518.40   62.51
   0  15  -2  548.40   63.91
   0 -15   2  507.10   62.16
   0 -15   2  441.30   57.92
   0  15   2  538.90   37.30
   0  15   2  543.30   38.03
   0 -15  -2  511.90   35.79
   0 -15  -2  516.00   36.76
   0  15  -2  560.10   38.16
   0  15  -2  518.60   36.22
   0 -15   2  484.60   36.02
   0 -15   2  540.10   38.24
   0  15   2  488.90   32.45
   0  15   2  519.60   33.99
   0 -15  -2  526.10   35.46
   0 -15  -2  519.60   34.62
   0  15  -2  557.20   35.45
   0  15  -2  509.00   33.58
   0 -15   2  530.70   34.95
   0 -15   2  511.80   34.36
   0  15   2  531.50   34.04
   0  15   2  468.40   31.10
   0 -15  -2  490.70   32.85
   0 -15  -2  491.20   33.34
   0  15  -2  528.90   33.28
   0  15  -2  512.90   31.97
   0 -15   2  512.40   33.19
   0 -15   2  513.90   33.62
   0  15   3 3835.00  275.20
   0  15   3 3864.00  276.60
   0 -15  -3 3804.00  272.40
   0 -15  -3 3887.00  279.10
   0  15  -3 4014.00  285.90
   0  15  -3 3805.00  273.10
   0 -15   3 3784.00  272.50
   0 -15   3 3710.00  266.00
   0  15   3 3896.00  266.00
   0  15   3 3810.00  260.70
   0 -15  -3 3804.00  260.50
   0 -15  -3 3772.00  257.80
   0  15  -3 3920.00  267.60
   0  15  -3 3772.00  258.60
   0 -15   3 3801.00  260.10
   0 -15   3 3920.00  267.80
   0  15   3 4628.00  270.90
   0  15   3 4618.00  270.40
   0 -15  -3 4483.00  262.90
   0 -15  -3 4569.00  267.20
   0  15  -3 4318.00  252.60
   0  15  -3 4635.00  270.30
   0 -15   3 4444.00  260.40
   0 -15   3 4734.00  277.40
   0  15   3 4595.00  253.60
   0  15   3 4308.00  238.10
   0 -15  -3 4190.00  232.10
   0 -15  -3 4345.00  241.10
   0  15  -3 4326.00  239.10
   0  15  -3 4184.00  230.80
   0 -15   3 4290.00  237.00
   0 -15   3 4125.00  228.90
   0  15   3 4320.00  229.40
   0  15   3 4131.00  220.00
   0 -15  -3 4458.00  237.60
   0 -15  -3 4472.00  238.10
   0  15  -3 4249.00  225.10
   0  15  -3 4257.00  225.40
   0 -15   3 4401.00  233.70
   0 -15   3 3996.00  212.50
   0  15   4  269.70   51.55
   0  15   4  232.90   49.96
   0 -15  -4  209.40   46.52
   0 -15  -4  229.70   50.55
   0  15  -4  234.80   49.64
   0  15  -4  153.70   42.48
   0 -15   4  242.60   48.25
   0 -15   4  214.60   52.57
   0  15   4  269.90   53.78
   0  15   4  231.00   54.92
   0 -15  -4  154.80   46.92
   0 -15  -4  234.70   51.64
   0  15  -4  189.20   52.21
   0  15  -4  199.60   49.52
   0 -15   4  201.90   53.94
   0 -15   4  205.40   53.30
   0  15   4  181.00   18.69
   0  15   4  182.50   19.54
   0 -15  -4  199.40   19.00
   0 -15  -4  193.60   19.72
   0  15  -4  177.80   17.79
   0  15  -4  187.00   17.98
   0 -15   4  152.40   18.16
   0 -15   4  181.40   19.32
   0  15   4  169.70   17.18
   0  15   4  197.00   17.88
   0 -15  -4  193.90   19.34
   0 -15  -4  195.10   18.52
   0  15  -4  198.70   17.56
   0  15  -4  193.60   17.37
   0 -15   4  188.50   17.49
   0 -15   4  201.00   18.82
   0  15   4  193.30   19.27
   0  15   4  164.80   17.00
   0 -15  -4  181.80   18.67
   0 -15  -4  193.30   19.87
   0  15  -4  202.30   17.93
   0  15  -4  176.10   16.17
   0 -15   4  190.90   18.06
   0 -15   4  223.90   18.99
   0  15   5   70.54   48.36
   0  15   5   56.42   45.73
   0 -15  -5   43.99   42.32
   0 -15  -5   86.98   46.39
   0  15  -5  108.80   47.22
   0  15  -5   76.05   41.13
   0 -15   5   49.33   41.87
   0 -15   5   67.10   50.02
   0  15   5  135.40   49.02
   0  15   5  158.90   54.57
   0 -15  -5   38.55   47.22
   0 -15  -5   61.28   47.21
   0  15  -5   66.68   46.77
   0  15  -5  140.90   53.04
   0 -15   5   55.13   48.98
   0 -15   5   31.35   49.52
   0  15   5   22.29   11.30
   0  15   5   23.03   11.57
   0 -15  -5   38.49   11.55
   0 -15  -5   33.52   10.98
   0  15  -5   31.45   10.87
   0  15  -5   37.25   11.11
   0 -15   5   19.89   11.82
   0 -15   5   11.77   12.07
   0  15   5   24.82   11.42
   0  15   5   33.25   11.10
   0 -15  -5   29.86   10.56
   0 -15  -5   30.70   11.67
   0  15  -5   40.17   10.37
   0  15  -5   31.08    9.85
   0 -15   5   30.23   11.53
   0 -15   5   24.06   10.71
   0  15   5   25.31   10.55
   0  15   5   25.35   11.61
   0 -15  -5   17.18   11.31
   0 -15  -5   26.81   11.79
   0  15  -5   37.34   10.32
   0  15  -5   39.11    9.52
   0 -15   5   14.79   10.15
   0 -15   5   32.11    9.78
   0  15   6  368.40   60.78
   0  15   6  319.10   55.30
   0 -15   6  374.10   59.42
   0 -15   6  335.90   63.51
   0  15   6  327.90   63.01
   0  15   6  322.80   58.76
   0  15  -6  285.30   56.32
   0  15  -6  330.10   61.05
   0 -15   6  356.30   65.76
   0 -15   6  316.00   61.65
   0  15   6  149.30   18.22
   0  15   6  157.90   18.49
   0 -15  -6  168.40   17.84
   0  15  -6  159.00   16.76
   0  15  -6  190.90   18.34
   0 -15   6  168.20   19.14
   0  15   6  154.10   17.41
   0  15   6  146.20   19.38
   0 -15  -6  158.10   18.32
   0 -15  -6  144.70   18.89
   0  15  -6  175.00   17.23
   0  15  -6  191.40   17.16
   0 -15   6  186.50   17.76
   0 -15   6  209.50   19.35
   0  15  -6  206.60   18.18
   0  15  -6  222.90   18.51
   0 -15   6  208.00   18.55
   0 -15   6  238.30   19.13
   0  15   7 2223.00  176.40
   0 -15  -7 2136.00  166.50
   0 -15  -7 2239.00  173.70
   0  15  -7 2373.00  177.60
   0  15  -7 2371.00  180.20
   0 -15   7 2416.00  185.00
   0 -15   7 2221.00  168.70
   0  15   7 2190.00  161.50
   0  15   7 2338.00  173.30
   0 -15  -7 2158.00  160.70
   0 -15  -7 2460.00  179.50
   0  15  -7 2450.00  177.70
   0  15  -7 2353.00  172.90
   0 -15   7 2199.00  163.60
   0 -15   7 2401.00  176.50
   0  15   7 2847.00  170.60
   0  15   7 2981.00  177.70
   0 -15  -7 2730.00  162.30
   0 -15  -7 2887.00  171.20
   0  15  -7 2840.00  167.60
   0  15  -7 2819.00  166.40
   0 -15   7 2790.00  166.00
   0 -15   7 2889.00  172.10
   0  15  -7 2851.00  159.90
   0  15  -7 2943.00  163.80
   0 -15   7 2760.00  154.70
   0 -15   7 2707.00  151.70
   0  15   7 2554.00  139.60
   0  15   7 3070.00  165.50
   0 -15  -7 2733.00  148.40
   0 -15  -7 2825.00  153.70
   0  15  -7 2691.00  145.00
   0  15  -7 2845.00  152.80
   0 -15   7 2650.00  142.20
   0 -15   7 2648.00  143.00
   0  15   8  727.60   81.72
   0  15   8  717.70   75.58
   0 -15  -8  751.50   78.42
   0 -15  -8  708.40   75.66
   0  15  -8  771.50   80.20
   0  15  -8  743.00   75.48
   0 -15   8  807.10   84.68
   0 -15   8  829.60   80.70
   0  15   8  784.20   83.49
   0  15   8  720.30   73.59
   0 -15  -8  802.10   80.22
   0 -15  -8  763.10   76.03
   0  15  -8  750.60   78.94
   0  15  -8  785.50   80.30
   0 -15   8  869.90   85.56
   0 -15   8  834.50   85.51
   0  15   8  963.20   63.61
   0  15   8  994.50   64.77
   0 -15  -8 1029.00   65.62
   0 -15  -8 1018.00   64.93
   0  15  -8  996.60   63.04
   0  15  -8  987.40   62.41
   0 -15   8  969.90   63.33
   0 -15   8 1012.00   65.31
   0  15   8 1009.00   62.10
   0  15   8 1018.00   63.07
   0 -15  -8 1002.00   62.17
   0 -15  -8 1007.00   61.64
   0  15  -8  986.60   60.01
   0  15  -8  951.30   56.83
   0 -15   8 1038.00   61.87
   0 -15   8  959.70   57.99
   0  15   8  905.40   54.72
   0  15   8 1016.00   61.36
   0 -15  -8  926.70   56.55
   0  15  -8 1038.00   60.31
   0  15  -8  932.10   54.21
   0 -15   8 1040.00   59.53
   0 -15   8  990.10   57.57
   0  15   9  419.60   63.35
   0 -15  -9  379.40   69.12
   0 -15   9  431.50   66.60
   0  15   9  445.60   70.85
   0 -15  -9  415.30   61.17
   0 -15  -9  410.30   61.84
   0  15  -9  326.10   61.43
   0 -15   9  403.70   61.79
   0  15   9  174.70   23.31
   0 -15  -9  154.60   20.59
   0  15  -9  202.50   20.31
   0  15  -9  170.40   19.03
   0 -15   9  215.20   22.06
   0 -15   9  194.10   22.41
   0  15   9  199.90   22.07
   0  15   9  205.90   22.14
   0 -15  -9  227.20   21.57
   0 -15  -9  202.30   21.42
   0  15  -9  207.60   18.73
   0  15  -9  187.90   19.04
   0 -15   9  247.40   20.52
   0 -15   9  191.80   19.41
   0  15   9  219.70   22.87
   0  15   9  248.10   24.68
   0 -15  -9  195.80   21.51
   0 -15  -9  262.60   23.50
   0  15  -9  224.50   20.05
   0  15  -9  203.70   19.28
   0 -15   9  215.80   19.64
   0 -15   9  252.70   19.98
   0  15 -10 1881.00  147.20
   0  15 -10 1909.00  150.70
   0 -15  10 1960.00  156.90
   0 -15  10 2034.00  156.40
   0  15  10 1865.00  147.90
   0 -15 -10 1812.00  140.70
   0 -15 -10 1927.00  146.00
   0  15 -10 1591.00  130.10
   0  15 -10 1836.00  140.90
   0 -15  10 1854.00  142.10
   0 -15  10 1742.00  139.20
   0  15 -10 1733.00  105.20
   0  15 -10 1685.00  103.00
   0 -15  10 1671.00  101.80
   0 -15  10 1711.00  106.10
   0  15  10 1719.00  100.70
   0  15  10 1911.00  111.60
   0 -15 -10 1835.00  107.10
   0 -15 -10 1852.00  107.40
   0  15 -10 1668.00   95.62
   0  15 -10 1617.00   93.84
   0 -15  10 1660.00   96.05
   0 -15  10 1700.00   96.68
   0  15  10 1640.00   95.85
   0  15  10 1818.00  105.90
   0  15 -10 1797.00   99.20
   0  15 -10 1774.00   98.23
   0 -15  10 1776.00   97.18
   0 -15  10 1665.00   92.70
   0  15 -11   14.36   50.24
   0  15 -11   -0.72   43.43
   0 -15  11  -13.66   54.40
   0 -15  11   24.88   41.75
   0  15  11    9.64   53.18
   0  15  11  -23.45   63.61
   0 -15 -11    3.79   53.45
   0 -15 -11   35.75   52.23
   0  15 -11  -21.42   53.27
   0  15 -11   35.59   57.65
   0 -15  11   -0.35   59.03
   0 -15  11   13.02   51.43
   0  15 -11   35.88   13.26
   0  15 -11   43.73   13.41
   0 -15  11   10.41   11.28
   0 -15  11   40.43   15.89
   0  15  11   37.20   15.19
   0  15  11   17.60   15.23
   0 -15 -11    5.94   12.77
   0 -15 -11    0.77   13.36
   0  15 -11   14.04   10.72
   0  15 -11   29.07   12.56
   0 -15  11    7.91   11.93
   0 -15  11   11.20    9.50
   0  15  11    7.68   15.11
   0  15  11    5.64   14.13
   0 -15 -11   23.72   13.95
   0 -15 -11   -2.77   13.08
   0  15 -11   21.34   11.08
   0  15 -11   10.52   11.61
   0 -15  11   16.78    9.83
   0 -15  11   28.95   11.96
   0  15 -12   24.57   47.29
   0  15 -12  -10.94   53.09
   0 -15  12   25.50   56.41
   0 -15  12    7.67   43.45
   0  15  12   19.61   76.45
   0  15  12   13.86   54.85
   0 -15 -12   24.04   62.41
   0 -15 -12   39.60   52.97
   0  15 -12    4.60   61.32
   0  15 -12   60.50   58.31
   0 -15  12   45.28   55.52
   0 -15  12   57.17   66.53
   0  15  12   46.88   18.36
   0  15  12   67.69   17.66
   0 -15 -12   70.31   16.23
   0 -15 -12   37.11   16.16
   0  15 -12   65.48   15.55
   0  15 -12   55.65   14.70
   0 -15  12   53.87   13.08
   0 -15  12   36.70   16.15
   0  15  12   48.56   15.70
   0  15  12   51.06   17.20
   0 -15 -12   44.08   14.83
   0 -15 -12   20.93   14.79
   0  15 -12   50.90   12.77
   0  15 -12   51.25   12.92
   0 -15  12   31.76   10.35
   0 -15  12   18.91   12.92
   0  15  12   42.23   17.05
   0  15  12   44.34   17.67
   0 -15 -12   57.84   15.92
   0 -15 -12   42.18   14.70
   0  15 -12   30.08   12.22
   0  15 -12   45.39   10.40
   0 -15  12   40.23   14.01
   0 -15  12   37.53   10.90
   0  15  13  230.30   66.26
   0  15  13  216.10   61.90
   0 -15 -13  191.30   55.20
   0 -15 -13  238.20   63.77
   0  15 -13  228.10   60.16
   0  15 -13  252.90   54.92
   0 -15  13  246.40   51.43
   0 -15  13  203.20   64.30
   0  15  13  280.30   67.42
   0 -15 -13  204.70   72.38
   0  15 -13  271.50   65.55
   0  15 -13  255.80   66.42
   0 -15  13  238.30   70.59
   0 -15  13  282.00   63.12
   0  15  13  414.70   35.27
   0  15  13  351.80   33.26
   0 -15 -13  394.80   32.74
   0 -15 -13  387.60   33.48
   0  15 -13  412.70   32.60
   0  15 -13  430.80   33.10
   0 -15  13  375.70   33.42
   0 -15  13  376.40   28.66
   0  15  13  346.60   29.86
   0  15  13  348.20   32.18
   0 -15 -13  350.40   28.93
   0 -15 -13  337.50   29.08
   0  15 -13  383.70   28.71
   0  15 -13  379.10   28.36
   0 -15  13  385.50   30.37
   0 -15  13  342.80   24.70
   0  15  13  325.90   30.20
   0  15  13  400.80   34.84
   0 -15 -13  300.10   27.90
   0 -15 -13  401.60   32.85
   0  15 -13  405.00   29.02
   0  15 -13  365.00   25.04
   0 -15  13  380.20   28.85
   0 -15  13  339.60   25.13
   0  15  14  819.10   90.23
   0  15  14  768.10   98.27
   0 -15 -14  820.40   97.25
   0 -15 -14  898.90   92.51
   0  15 -14  875.70   88.92
   0  15 -14  870.20   94.29
   0 -15  14  749.70   89.01
   0 -15  14  908.00   88.34
   0  15  14  899.70  100.90
   0 -15 -14  875.50  104.30
   0  15 -14  815.60   92.78
   0  15 -14  924.30   98.74
   0 -15  14  842.10   95.34
   0 -15  14  929.90   97.24
   0  15  14  973.70   66.49
   0  15  14  913.20   63.05
   0 -15 -14 1011.00   66.71
   0 -15 -14  967.40   65.60
   0  15 -14  937.00   61.64
   0  15 -14  885.20   58.92
   0 -15  14  993.20   66.91
   0 -15  14  931.30   59.48
   0  15  14  944.40   62.28
   0  15  14  930.30   60.69
   0 -15 -14  987.70   63.15
   0 -15 -14  926.50   59.37
   0  15 -14  920.20   56.67
   0  15 -14  985.20   59.43
   0 -15  14  966.70   58.04
   0 -15  14 1042.00   63.90
   0  15  14  919.60   59.48
   0  15  14  914.20   61.32
   0 -15 -14 1015.00   62.90
   0 -15 -14  926.10   59.83
   0  15 -14  958.70   57.06
   0  15 -14  967.80   55.41
   0 -15  14  951.30   55.84
   0 -15  14  958.80   57.46
   0  15  15   40.44   72.54
   0  15  15   71.23   54.62
   0 -15 -15   60.73   49.70
   0 -15 -15   77.49   67.39
   0  15 -15   56.29   61.62
   0  15 -15   79.05   42.75
   0 -15  15   62.09   36.14
   0 -15  15   51.95   64.94
   0  15  15  162.50   85.77
   0  15  15   13.10   58.13
   0 -15 -15   72.51   56.56
   0 -15 -15   95.52   70.09
   0  15  15  104.40   20.27
   0  15  15  107.30   22.65
   0 -15 -15   97.97   22.18
   0 -15 -15   84.98   18.39
   0  15  15  107.20   22.36
   0  15  15   83.41   20.60
   0 -15 -15   94.56   17.61
   0 -15 -15  132.50   22.43
   0  15 -15   96.21   13.70
   0  15 -15   88.99   16.74
   0 -15  15  114.50   18.70
   0 -15  15   73.97   12.75
   0 -15 -15   61.58   21.09
   0  15 -15  118.20   13.07
   0  15 -15   97.59   15.86
   0 -15  15   74.97   16.02
   0 -15  15  102.20   14.08
   0  15  16  533.50   94.46
   0  15  16  620.80   83.86
   0 -15 -16  639.90   80.39
   0 -15 -16  490.00   86.28
   0  15 -16  567.90   65.04
   0  15 -16  547.70   72.10
   0 -15  16  551.60   59.91
   0 -15  16  500.50   81.03
   0  15  16  623.60   90.20
   0  15  16  621.10  102.10
   0 -15 -16  562.80   72.18
   0 -15 -16  662.60   90.20
   0  15 -16  690.30   85.99
   0  15 -16  438.90   70.79
   0 -15  16  600.70   72.12
   0 -15  16  634.30   92.30
   0  15  16  472.10   39.58
   0  15  16  464.80   41.75
   0 -15 -16  409.90   40.69
   0 -15 -16  487.00   40.26
   0  15 -16  428.30   35.97
   0  15 -16  419.10   33.41
   0 -15  16  477.20   39.53
   0  15  16  432.00   39.47
   0  15  16  457.80   40.16
   0 -15 -16  532.20   42.64
   0 -15 -16  501.30   37.80
   0  15 -16  446.10   33.33
   0  15 -16  481.20   32.83
   0 -15  16  470.30   35.76
   0 -15  16  530.50   35.86
   0  15  16  455.40   40.64
   0  15  16  458.00   38.50
   0 -15 -16  468.60   36.74
   0 -15 -16  395.60   36.38
   0  15 -16  412.80   29.79
   0 -15  16  515.40   35.76
   0  15  17    6.96   95.78
   0  15  17   94.71   70.54
   0 -15 -17   31.17   65.37
   0 -15 -17   92.25   73.03
   0  15 -17  134.30   58.15
   0  15  17   79.06   20.04
   0  15  17  123.90   25.18
   0 -15 -17   83.69   19.46
   0 -15 -17  154.10   29.05
   0  15 -17   59.09   19.46
   0  15 -17   73.92   14.36
   0 -15  17  109.40   21.21
   0 -15  17   88.96   14.13
   0  15  17   83.98   24.57
   0  15  17   93.13   22.23
   0 -15 -17   67.65   24.81
   0 -15 -17  108.70   17.81
   0  15 -17  100.60   12.72
   0 -15  17  101.50   18.49
   0 -15  17   81.23   11.89
   0  15  17   84.01   22.68
   0  15  17   67.02   23.00
   0 -15 -17   88.44   19.82
   0 -15 -17   62.66   23.38
   0  16   0 2585.00  191.50
   0  16   0 2710.00  200.50
   0 -16   0 2601.00  192.90
   0 -16   0 2719.00  203.10
   0  16   0 2608.00  186.90
   0  16   0 2585.00  185.10
   0 -16   0 2736.00  193.70
   0 -16   0 2670.00  189.50
   0  16   0 2210.00  131.80
   0  16   0 2269.00  135.70
   0 -16   0 2210.00  132.70
   0 -16   0 2183.00  131.60
   0  16   0 2328.00  131.20
   0  16   0 2271.00  128.40
   0 -16   0 2459.00  138.70
   0 -16   0 2324.00  131.70
   0  16   0 2306.00  125.10
   0  16   0 2087.00  113.80
   0 -16   0 2391.00  130.60
   0 -16   0 2365.00  129.30
   0  16   1   34.69   43.27
   0  16   1   41.24   40.42
   0 -16  -1   49.65   43.77
   0 -16  -1   93.51   42.22
   0  16  -1    0.02   37.86
   0  16  -1  -22.87   44.03
   0 -16   1   22.59   38.00
   0 -16   1   53.59   45.86
   0  16   1   -1.77   46.32
   0  16   1   18.38   46.59
   0 -16  -1   19.63   47.15
   0 -16  -1    7.45   43.40
   0  16  -1  124.10   46.91
   0  16  -1  -16.14   45.74
   0 -16   1   48.98   44.02
   0 -16   1   14.68   44.90
   0  16   1   30.84   11.18
   0  16   1   30.11   11.43
   0 -16  -1   24.83   11.88
   0 -16  -1   25.54   10.91
   0  16  -1   18.64   10.51
   0  16  -1   27.77   11.82
   0 -16   1    8.81   11.58
   0 -16   1   33.86   12.61
   0  16   1   30.81   11.12
   0  16   1   18.89   10.80
   0 -16  -1    2.53   11.58
   0 -16  -1   24.36   10.90
   0  16  -1   30.74   11.01
   0  16  -1   31.38   10.52
   0 -16   1   34.23   11.02
   0 -16   1   38.00   11.45
   0  16   1   14.29   10.29
   0  16   1   23.29   10.00
   0 -16  -1   27.21   11.62
   0 -16  -1   40.32   12.28
   0  16  -1   28.15   10.24
   0  16  -1   12.65   10.56
   0 -16   1   21.66   11.93
   0 -16   1   18.31   11.89
   0  16   2 2388.00  179.40
   0  16   2 2495.00  186.10
   0 -16  -2 2413.00  181.50
   0 -16  -2 2504.00  187.10
   0  16  -2 2455.00  184.10
   0  16  -2 2443.00  182.70
   0 -16   2 2537.00  188.70
   0 -16   2 2454.00  185.60
   0  16   2 2538.00  180.90
   0  16   2 2507.00  179.40
   0 -16  -2 2698.00  190.80
   0 -16  -2 2403.00  172.50
   0  16  -2 2629.00  187.50
   0  16  -2 2436.00  175.50
   0 -16   2 2464.00  177.80
   0 -16   2 2512.00  180.70
   0  16   2 3301.00  195.00
   0  16   2 3009.00  177.80
   0 -16  -2 3225.00  190.40
   0 -16  -2 2999.00  178.00
   0  16  -2 3070.00  181.50
   0  16  -2 3145.00  185.40
   0 -16   2 3029.00  180.00
   0 -16   2 2885.00  171.80
   0  16   2 3031.00  169.00
   0  16   2 3014.00  168.50
   0 -16  -2 2990.00  167.90
   0 -16  -2 3168.00  177.20
   0  16  -2 3121.00  173.70
   0  16  -2 3231.00  180.10
   0 -16   2 3015.00  168.60
   0 -16   2 2804.00  157.90
   0  16   2 2991.00  160.50
   0  16   2 3033.00  163.00
   0 -16  -2 2890.00  156.30
   0 -16  -2 3161.00  170.40
   0  16  -2 2809.00  150.60
   0  16  -2 2995.00  160.50
   0 -16   2 2732.00  148.10
   0 -16   2 2921.00  157.70
   0  16   3  190.30   48.52
   0  16   3  198.20   49.65
   0 -16  -3  229.50   51.86
   0 -16  -3  230.50   49.36
   0  16  -3  275.80   54.44
   0  16  -3  273.00   50.53
   0 -16   3  199.20   53.99
   0 -16   3  234.20   48.77
   0  16   3  256.60   53.96
   0  16   3  276.90   55.67
   0 -16  -3  173.90   50.35
   0 -16  -3  306.90   53.21
   0  16  -3  211.60   51.58
   0  16  -3  326.70   56.80
   0 -16   3  269.90   54.73
   0 -16   3  285.10   57.46
   0  16   3  277.30   24.09
   0  16   3  319.30   27.12
   0 -16  -3  293.90   25.31
   0 -16  -3  265.40   22.93
   0  16  -3  255.60   22.26
   0  16  -3  267.30   22.50
   0 -16   3  265.40   23.98
   0 -16   3  260.20   23.67
   0  16   3  265.50   22.65
   0  16   3  269.40   21.65
   0 -16  -3  246.90   22.02
   0 -16  -3  285.70   23.63
   0  16  -3  264.20   21.53
   0  16  -3  277.00   21.39
   0 -16   3  253.10   22.26
   0 -16   3  278.10   22.69
   0  16   3  249.80   23.22
   0  16   3  248.60   20.35
   0 -16  -3  225.80   21.12
   0  16  -3  288.80   22.08
   0  16  -3  289.20   21.53
   0 -16   3  263.60   22.43
   0 -16   3  307.60   23.66
   0  16   4 1256.00  109.00
   0  16   4 1341.00  117.10
   0 -16  -4 1345.00  117.10
   0 -16  -4 1411.00  119.00
   0  16  -4 1503.00  123.80
   0  16  -4 1460.00  119.10
   0 -16   4 1508.00  122.50
   0 -16   4 1458.00  123.00
   0  16   4 1327.00  111.00
   0  16   4 1285.00  106.80
   0 -16  -4 1431.00  115.60
   0 -16  -4 1431.00  115.80
   0  16  -4 1551.00  124.20
   0  16  -4 1311.00  107.90
   0 -16   4 1422.00  118.10
   0 -16   4 1423.00  117.70
   0  16   4 1000.00   64.15
   0  16   4 1084.00   69.50
   0 -16  -4 1054.00   67.21
   0 -16  -4 1100.00   69.71
   0  16  -4 1034.00   65.24
   0  16  -4 1040.00   65.34
   0 -16   4 1032.00   66.26
   0 -16   4 1107.00   70.47
   0  16  -4 1064.00   63.01
   0  16  -4 1083.00   64.53
   0 -16   4 1018.00   61.89
   0 -16   4 1138.00   67.66
   0  16  -4 1060.00   60.78
   0  16  -4 1007.00   57.99
   0 -16   4 1100.00   63.59
   0 -16   4 1076.00   62.12
   0  16  -5 5559.00  391.90
   0  16  -5 5952.00  419.80
   0 -16   5 5569.00  392.70
   0 -16   5 5931.00  419.80
   0  16   5 5502.00  371.30
   0  16   5 5110.00  344.30
   0 -16  -5 5666.00  380.60
   0 -16  -5 5863.00  393.90
   0  16  -5 5782.00  388.50
   0  16  -5 5442.00  366.90
   0 -16   5 5575.00  375.60
   0 -16   5 5879.00  395.20
   0  16   5 4561.00  267.90
   0 -16  -5 4910.00  287.90
   0  16  -5 4777.00  278.70
   0  16  -5 4932.00  288.20
   0 -16   5 4803.00  281.80
   0 -16   5 4855.00  284.50
   0  16  -5 4706.00  260.40
   0  16  -5 4600.00  253.80
   0 -16   5 4499.00  249.80
   0 -16   5 4619.00  256.20
   0  16   5 5199.00  276.10
   0  16   5 4806.00  255.20
   0 -16  -5 5039.00  268.60
   0 -16  -5 5205.00  276.70
   0  16  -5 4774.00  252.70
   0  16  -5 4679.00  248.00
   0 -16   5 4805.00  255.20
   0 -16   5 4812.00  255.20
   0  16  -6   21.96   41.19
   0  16  -6   15.95   51.06
   0 -16   6  -24.17   52.36
   0 -16   6   -7.81   44.31
   0  16   6  -29.28   50.32
   0 -16  -6  -30.32   52.70
   0  16  -6  -33.03   55.77
   0  16  -6   10.46   52.88
   0 -16   6   24.50   58.77
   0  16   6   31.75   12.30
   0  16   6   28.05   12.48
   0 -16  -6    5.50   10.45
   0 -16  -6   16.14   11.97
   0  16  -6    7.58   10.12
   0  16  -6   38.88   11.00
   0 -16   6   11.87   11.34
   0 -16   6   -1.36   10.83
   0  16   6   18.74   11.89
   0  16   6   17.60   11.43
   0 -16  -6   36.14   12.67
   0 -16  -6   16.71   12.06
   0  16  -6    7.72   10.51
   0  16  -6   36.84   11.35
   0 -16   6   31.56   10.33
   0 -16   6   32.88   12.45
   0  16  -7  172.80   52.27
   0  16  -7  133.30   43.51
   0 -16   7  167.00   47.05
   0 -16   7  216.60   55.97
   0  16  -7  124.60   50.97
   0  16  -7  125.90   54.11
   0 -16   7  131.60   56.51
   0 -16   7  126.20   57.80
   0  16  -7   97.28   14.65
   0  16  -7  114.20   15.15
   0 -16   7  135.70   18.29
   0 -16   7  118.40   18.29
   0  16   7   89.03   15.24
   0  16   7   99.61   16.03
   0 -16  -7  109.00   16.19
   0 -16  -7  101.90   15.25
   0  16  -7  109.30   15.43
   0  16  -7  114.80   14.70
   0 -16   7  114.00   16.12
   0 -16   7  146.40   16.92
   0  16   7  109.90   16.33
   0  16   7  136.80   18.01
   0 -16  -7  122.70   17.67
   0 -16  -7  152.20   18.58
   0  16  -7  100.40   14.81
   0  16  -7  130.60   15.60
   0 -16   7  128.10   16.52
   0 -16   7  117.80   14.08
   0  16   8    0.03   49.84
   0  16   8  -27.09   53.06
   0 -16  -8   -1.83   48.94
   0 -16  -8  -11.10   46.23
   0  16  -8  -23.81   42.80
   0  16  -8  -13.07   50.50
   0 -16   8  -17.55   44.38
   0 -16   8    4.01   53.34
   0  16  -8  -15.84   51.23
   0  16  -8  -71.04   48.24
   0 -16   8   22.78   55.29
   0 -16   8    9.04   52.60
   0  16   8    5.99   13.80
   0  16   8    4.08   14.68
   0 -16  -8   -8.28   11.94
   0 -16  -8    1.78   12.48
   0  16  -8    6.71   12.26
   0  16  -8   12.38   12.19
   0 -16   8   13.51   14.26
   0 -16   8   20.64   15.32
   0  16   8   32.16   13.52
   0  16   8   23.18   14.20
   0 -16  -8   -4.21   11.14
   0 -16  -8   18.53   13.53
   0  16  -8    2.20   10.98
   0  16  -8   14.15   11.09
   0 -16   8   11.86   11.80
   0 -16   8    8.09   10.40
   0  16   8   23.41   13.66
   0  16   8   16.79   14.74
   0 -16  -8   37.26   13.39
   0 -16  -8   37.91   14.42
   0  16  -8    2.17   10.68
   0  16  -8    0.81   11.37
   0 -16   8    0.26   11.36
   0 -16   8   18.35   10.03
   0  16   9 3254.00  239.60
   0  16   9 3485.00  257.60
   0 -16  -9 3528.00  258.80
   0 -16  -9 3590.00  262.40
   0  16  -9 3421.00  250.70
   0  16  -9 3420.00  248.90
   0 -16   9 3505.00  255.00
   0 -16   9 3424.00  252.70
   0  16  -9 3431.00  241.40
   0  16  -9 3238.00  232.90
   0 -16   9 3373.00  241.80
   0 -16   9 3235.00  231.20
   0  16   9 3550.00  211.90
   0  16   9 3586.00  212.80
   0 -16  -9 3376.00  200.50
   0 -16  -9 3470.00  205.50
   0  16  -9 3681.00  216.90
   0  16  -9 3330.00  197.40
   0 -16   9 3179.00  189.30
   0  16   9 3514.00  198.00
   0  16   9 3587.00  201.50
   0 -16  -9 3333.00  187.50
   0 -16  -9 3483.00  195.90
   0  16  -9 3331.00  185.70
   0  16  -9 3447.00  193.00
   0 -16   9 3261.00  181.80
   0 -16   9 3480.00  194.30
   0  16   9 3500.00  189.80
   0  16   9 3270.00  177.10
   0 -16  -9 3273.00  176.70
   0 -16  -9 3696.00  200.10
   0  16  -9 3355.00  179.90
   0  16  -9 3328.00  178.90
   0 -16   9 3285.00  175.80
   0 -16   9 3343.00  179.80
   0  16  10  -12.55   48.89
   0  16  10   13.03   56.71
   0 -16 -10    8.27   51.69
   0 -16 -10   29.91   48.32
   0  16 -10  -40.82   46.01
   0  16 -10  -25.64   51.48
   0 -16  10   12.39   56.29
   0 -16  10   54.53   45.37
   0  16  10   48.30   66.19
   0 -16  10   30.04   62.76
   0  16  10    0.25   14.89
   0  16  10   -0.56   16.60
   0 -16 -10   -3.25   12.90
   0 -16 -10   33.12   13.92
   0  16 -10   -2.82   13.07
   0  16 -10    6.07   13.30
   0 -16  10   -2.73   11.95
   0 -16  10   18.09   16.44
   0  16  10   -5.77   15.13
   0  16  10    7.09   14.76
   0 -16 -10   19.92   14.64
   0 -16 -10   28.93   13.43
   0  16 -10   11.69   12.56
   0  16 -10   24.20   11.70
   0 -16  10   25.77   10.08
   0 -16  10   13.45   12.16
   0  16 -10   24.12   12.98
   0  16 -10   26.31   12.01
   0 -16  10   30.84   12.70
   0 -16  10   21.45    9.88
   0  16  11   36.05   58.61
   0  16  11   89.09   48.37
   0 -16 -11   44.92   53.84
   0 -16 -11   59.92   50.20
   0  16 -11   54.42   57.20
   0  16 -11   50.45   48.41
   0 -16  11   61.82   59.37
   0 -16  11   35.65   48.27
   0  16  11   72.28   57.25
   0  16  11   51.74   66.79
   0 -16 -11    7.11   51.78
   0 -16 -11   29.92   58.73
   0  16  11   14.95   15.62
   0  16  11   -0.98   16.19
   0 -16 -11   23.80   15.18
   0 -16 -11   10.22   13.14
   0  16 -11   18.43   15.27
   0  16 -11   15.09   13.81
   0 -16  11    7.31   16.57
   0  16  11   17.45   14.97
   0  16  11   28.98   14.87
   0 -16 -11   12.29   13.13
   0 -16 -11    6.17   12.50
   0  16 -11   14.84   11.45
   0  16 -11   -6.63   11.67
   0 -16  11   16.13    9.74
   0 -16  11   15.93   12.60
   0  16  11    9.81   15.58
   0  16  11   -2.07   16.32
   0 -16 -11   30.01   14.16
   0 -16 -11   25.86   14.59
   0  16 -11   22.45   12.31
   0  16 -11   26.33   12.26
   0 -16  11   14.71   10.71
   0 -16  11   18.14   12.87
   0  16  12  328.50   73.62
   0  16  12  280.10   56.91
   0 -16 -12  286.30   66.96
   0 -16 -12  340.20   60.86
   0  16 -12  326.00   59.15
   0  16 -12  272.50   65.28
   0 -16  12  245.00   66.07
   0 -16  12  331.90   56.82
   0  16  12  213.80   74.07
   0  16  12  227.20   61.60
   0 -16 -12  337.80   62.74
   0 -16 -12  214.80   66.96
   0  16  12  395.20   33.71
   0  16  12  379.20   34.35
   0 -16 -12  376.90   32.92
   0 -16 -12  433.40   34.32
   0 -16  12  329.90   32.77
   0  16  12  400.00   32.39
   0  16  12  356.00   32.09
   0 -16 -12  362.10   29.57
   0 -16 -12  364.50   30.16
   0  16 -12  379.50   28.91
   0  16 -12  416.60   30.93
   0 -16  12  401.10   31.58
   0 -16  12  350.50   25.89
   0  16  12  379.00   32.36
   0  16  12  373.30   33.83
   0 -16 -12  415.00   33.58
   0 -16 -12  385.50   31.52
   0  16 -12  406.80   27.80
   0  16 -12  357.50   27.08
   0 -16  12  400.60   30.50
   0 -16  12  349.70   25.52
   0  16  13  -38.14   61.78
   0  16  13   10.42   53.20
   0 -16 -13   45.65   58.82
   0 -16 -13  -38.26   50.36
   0  16 -13   54.16   49.37
   0  16 -13   -4.57   56.92
   0 -16  13   -5.40   44.45
   0 -16  13  -39.47   58.54
   0  16  13   25.76   59.57
   0  16  13   27.23   74.94
   0 -16 -13   -1.65   56.48
   0 -16 -13  -85.65   62.55
   0  16  13   11.96   16.49
   0  16  13  -20.27   17.06
   0 -16 -13   -9.02   15.36
   0 -16 -13   -5.01   13.46
   0 -16  13   13.42   16.65
   0  16  13  -16.94   15.11
   0  16  13   -2.54   16.64
   0 -16 -13   12.42   13.95
   0 -16 -13    4.10   14.40
   0  16 -13    5.29   12.01
   0  16 -13   -6.08   11.29
   0 -16  13    0.21    8.84
   0 -16  13   -0.07   13.35
   0  16  13   -7.72   19.43
   0  16  13   11.49   16.65
   0 -16 -13    1.08   15.25
   0 -16 -13   27.86   16.07
   0  16 -13  -14.50   12.46
   0  16 -13    3.98    8.14
   0 -16  13   -0.09   10.21
   0 -16  13    2.75   12.94
   0  16  14   26.56   55.79
   0  16  14  -22.34   69.61
   0 -16 -14   22.25   52.19
   0 -16 -14   28.35   64.12
   0  16 -14   19.72   57.26
   0  16 -14   28.38   47.78
   0 -16  14  108.30   62.78
   0 -16  14    8.82   44.73
   0  16  14  -20.16   75.52
   0  16  14   11.27   58.90
   0 -16 -14  -11.34   53.51
   0 -16 -14   91.73   68.83
   0 -16  14  -47.11   67.02
   0  16  14   37.37   17.68
   0  16  14   58.99   19.26
   0 -16 -14   49.01   18.43
   0 -16 -14   45.32   17.01
   0 -16  14   47.60   20.02
   0  16  14   38.98   19.39
   0  16  14   64.44   18.46
   0 -16 -14   37.91   16.01
   0 -16 -14   58.99   18.01
   0  16 -14   52.34   11.74
   0  16 -14   74.61   14.96
   0 -16  14   76.92   17.42
   0 -16  14   65.38   12.52
   0  16  14   16.71   18.15
   0  16  14   41.75   21.97
   0 -16 -14   29.20   16.49
   0 -16 -14   47.10   18.26
   0  16 -14   54.40   14.78
   0  16 -14   70.22   11.41
   0 -16  14   48.18   14.75
   0 -16  14   63.72   12.95
   0  16  15   -3.97   54.46
   0  16  15  -38.29   71.69
   0 -16 -15    1.28   66.15
   0 -16 -15   15.95   52.24
   0  16 -15   64.75   66.80
   0  16 -15   56.50   51.51
   0 -16  15   12.15   41.44
   0 -16  15   45.72   69.24
   0  16 -15   45.90   60.27
   0  16 -15   88.74   63.07
   0 -16  15    7.29   66.79
   0 -16  15   -4.27   53.66
   0  16  15   -0.92   19.11
   0  16  15  -12.19   17.25
   0 -16 -15   21.55   16.04
   0 -16 -15   29.85   19.03
   0  16 -15    5.01   14.74
   0  16 -15    0.56   15.98
   0 -16  15   10.14   11.95
   0 -16  15    1.01   17.24
   0  16  15   18.97   18.10
   0  16  15   45.73   18.61
   0 -16 -15   16.44   17.13
   0 -16 -15   13.63   14.23
   0  16 -15   -1.92   14.25
   0  16 -15    8.28    9.32
   0 -16  15   12.63    9.81
   0 -16  15    2.31   15.78
   0  16  15   46.14   18.86
   0  16  15   -6.86   18.61
   0 -16 -15   10.52   14.80
   0 -16 -15    9.75   18.06
   0  16 -15    3.76   13.25
   0  16 -15   -5.67    7.15
   0 -16  15    6.51   11.18
   0 -16  15   20.88   15.00
   0  16  16  155.90   78.47
   0  16  16   64.60   55.50
   0 -16 -16   73.09   53.95
   0 -16 -16   69.23   73.26
   0  16 -16  101.10   53.35
   0  16 -16   94.05   44.47
   0 -16  16  108.00   69.18
   0 -16  16   60.83   38.95
   0  16 -16  110.00   62.92
   0  16 -16  122.40   66.41
   0 -16  16   81.16   57.24
   0 -16  16  138.30   72.96
   0  16  16   92.59   24.11
   0  16  16   95.07   21.04
   0 -16 -16   80.94   25.44
   0 -16 -16  102.90   20.23
   0  16 -16  113.50   22.53
   0  16 -16  113.90   19.42
   0 -16  16  104.80   22.16
   0 -16  16  115.90   16.21
   0  16 -16   91.55   13.18
   0  16 -16  111.30   17.45
   0 -16  16  110.90   19.87
   0 -16  16  108.70   14.88
   0  16  16  102.80   22.89
   0  16  16   97.98   24.91
   0 -16 -16   90.36   22.01
   0 -16 -16  112.10   21.35
   0  16 -16   91.37   15.76
   0  16 -16   87.89   12.88
   0 -16  16   99.14   17.35
   0 -16  16  114.80   15.57
   0  17  -1 1680.00   96.63
   0 -17   1 1725.00   99.59
   0  17  -1 1716.00   94.73
   0  17  -1 1831.00  100.80
   0 -17   1 1746.00   97.41
   0 -17   1 1961.00  108.60
   0  17   2   22.32   48.11
   0 -17  -2   34.79   46.79
   0  17   2   34.01   12.72
   0 -17  -2   26.33   12.35
   0  17  -2   35.70   11.39
   0  17  -2   43.18   13.00
   0 -17   2   37.06   14.77
   0 -17   2   46.99   13.12
   0  17  -2   45.84   11.27
   0  17  -2   34.46   10.78
   0 -17   2   40.01   12.80
   0 -17   2   51.52   12.89
   0  17   3 4090.00  295.00
   0  17   3 3893.00  282.00
   0 -17  -3 4189.00  301.60
   0 -17  -3 4047.00  292.70
   0  17   3 4232.00  293.60
   0 -17  -3 4174.00  289.00
   0  17   3 4026.00  237.30
   0 -17  -3 4196.00  246.90
   0  17   3 4088.00  227.00
   0  17   3 4242.00  234.90
   0 -17  -3 4341.00  241.30
   0 -17  -3 3718.00  207.50
   0  17  -3 4118.00  228.80
   0  17  -3 3891.00  215.50
   0 -17   3 3934.00  218.50
   0 -17   3 4220.00  234.80
   0  17   3 4327.00  230.10
   0  17   3 3905.00  209.00
   0 -17  -3 4214.00  225.40
   0 -17  -3 3769.00  202.50
   0  17  -3 3897.00  207.70
   0  17  -3 4012.00  213.90
   0 -17   3 4034.00  215.40
   0 -17   3 3981.00  213.10
   0  17   4  510.80   67.75
   0  17   4  508.30   70.18
   0 -17  -4  580.80   71.73
   0 -17  -4  494.80   67.59
   0  17   4  441.10   73.51
   0  17   4  385.60   69.38
   0 -17  -4  373.80   68.06
   0 -17  -4  459.50   68.68
   0  17   4  612.90   43.32
   0  17   4  594.70   41.91
   0 -17  -4  600.50   42.42
   0 -17  -4  584.50   41.21
   0  17   4  601.10   39.13
   0  17   4  580.40   38.73
   0 -17  -4  548.30   37.66
   0  17  -4  578.70   38.62
   0  17  -4  502.40   33.66
   0 -17   4  550.90   38.12
   0 -17   4  509.40   35.15
   0  17   4  586.00   38.25
   0  17   4  610.70   39.02
   0 -17  -4  587.70   39.01
   0 -17  -4  539.30   36.74
   0  17   5   13.86   54.98
   0  17   5   25.72   46.04
   0 -17  -5   38.09   48.19
   0 -17  -5  -10.20   49.12
   0  17   5  -29.61   49.44
   0  17   5   18.15   58.40
   0 -17  -5  -72.13   50.27
   0 -17  -5   13.40   52.49
   0  17   5    4.95   11.99
   0  17   5    7.94   12.82
   0 -17  -5    4.75   11.88
   0 -17  -5   -0.12   11.64
   0  17   5   31.68   11.37
   0  17   5   -0.94   11.39
   0 -17  -5   24.24   12.07
   0 -17  -5   18.73   11.88
   0  17   5   -1.22   10.71
   0  17   5    5.83   11.57
   0 -17  -5   11.14   12.43
   0 -17  -5    3.11   12.15
   0  17  -5   23.38   11.03
   0  17  -5   20.37   10.20
   0 -17   5   -2.95   11.39
   0 -17   5   21.56   11.32
   0  17   6 1138.00  101.90
   0  17   6 1107.00  106.20
   0 -17  -6 1116.00  101.20
   0 -17  -6 1157.00  106.20
   0  17   6 1073.00  104.40
   0  17   6 1167.00   99.53
   0 -17  -6 1156.00  100.00
   0 -17  -6 1100.00   99.66
   0  17   6  882.50   59.18
   0  17   6  972.20   63.89
   0 -17  -6  901.50   58.83
   0 -17  -6  930.30   60.95
   0  17   6 1004.00   61.90
   0  17   6 1039.00   63.79
   0 -17  -6 1075.00   66.10
   0 -17  -6 1106.00   67.06
   0  17  -6  947.40   57.30
   0  17  -6  967.50   59.81
   0 -17   6 1014.00   61.45
   0 -17   6  979.60   60.28
   0  17   6 1049.00   62.58
   0  17   6  984.70   58.59
   0 -17  -6  950.30   58.07
   0 -17  -6 1115.00   66.22
   0  17  -6  970.90   57.00
   0  17  -6  971.30   56.71
   0 -17   6 1007.00   58.75
   0 -17   6 1042.00   61.07
   0  17   7  331.60   69.29
   0  17   7  290.10   55.89
   0 -17  -7  298.70   57.77
   0 -17  -7  299.30   55.78
   0  17  -7  298.80   66.05
   0  17  -7  278.80   60.04
   0 -17   7  253.80   60.26
   0  17   7  401.30   31.46
   0  17   7  417.70   32.08
   0 -17  -7  397.80   31.27
   0 -17  -7  372.70   29.57
   0  17  -7  384.20   29.76
   0  17  -7  417.10   29.73
   0 -17   7  338.80   27.49
   0 -17   7  430.60   31.38
   0  17   7  427.70   31.49
   0  17   7  340.60   28.63
   0 -17  -7  416.90   32.00
   0 -17  -7  394.40   30.48
   0  17  -7  386.50   27.88
   0  17  -7  416.90   29.92
   0 -17   7  359.60   27.84
   0 -17   7  392.20   27.19
   0  17   8    5.40   48.33
   0  17   8  -26.88   56.59
   0 -17  -8   12.31   48.83
   0 -17  -8   44.80   50.42
   0  17   8   75.45   61.90
   0  17   8   12.19   48.86
   0 -17  -8   42.45   51.01
   0 -17  -8    4.47   48.45
   0  17  -8   38.41   52.73
   0  17  -8   37.42   55.99
   0 -17   8  -80.10   62.55
   0 -17   8    8.25   54.83
   0  17   8   -0.75   13.63
   0  17   8   -3.07   15.32
   0 -17  -8    6.27   12.93
   0 -17  -8    7.33   13.37
   0  17  -8   -4.67   12.21
   0 -17   8    6.08   13.73
   0  17   8   21.25   13.88
   0  17   8   21.26   14.35
   0 -17  -8    2.17   12.33
   0 -17  -8   24.10   14.35
   0  17  -8   -0.46   12.21
   0  17  -8   19.73   11.54
   0 -17   8   18.61   12.13
   0 -17   8   16.10   11.79
   0  17   8   -2.67   14.06
   0  17   8    9.38   13.38
   0 -17  -8   29.69   14.54
   0 -17  -8   -3.65   12.62
   0  17  -8    9.24   11.92
   0  17  -8   -3.41   11.09
   0 -17   8    3.34   10.29
   0 -17   8    0.11   12.45
   0  17   9 2349.00  181.90
   0  17   9 2366.00  186.30
   0 -17  -9 2333.00  180.30
   0 -17  -9 2549.00  194.90
   0  17   9 2345.00  180.20
   0  17   9 2615.00  190.90
   0 -17  -9 2538.00  187.50
   0 -17  -9 2464.00  181.20
   0  17  -9 2345.00  178.90
   0  17  -9 2211.00  168.50
   0 -17   9 2211.00  171.10
   0 -17   9 2342.00  175.80
   0  17   9 2332.00  141.90
   0  17   9 2283.00  140.40
   0 -17  -9 2152.00  130.60
   0 -17  -9 2342.00  141.70
   0  17  -9 2414.00  145.20
   0  17  -9 2154.00  130.40
   0 -17   9 2196.00  133.80
   0 -17   9 2416.00  148.10
   0  17   9 2315.00  134.00
   0  17   9 2333.00  134.20
   0 -17  -9 2359.00  135.10
   0 -17  -9 2258.00  130.40
   0  17  -9 2314.00  132.40
   0  17  -9 2271.00  129.00
   0 -17   9 2227.00  127.10
   0 -17   9 2296.00  130.20
   0  17   9 2263.00  125.80
   0  17   9 2257.00  125.50
   0 -17  -9 2400.00  133.30
   0 -17  -9 2372.00  130.80
   0  17  -9 2309.00  126.10
   0  17  -9 2148.00  118.30
   0 -17   9 2250.00  122.50
   0 -17   9 2245.00  123.40
   0  17  10  184.70   54.22
   0  17  10  215.10   63.88
   0 -17 -10  165.70   55.91
   0 -17 -10  196.10   55.81
   0  17  10  179.60   69.09
   0  17  10  124.40   56.12
   0 -17 -10  156.10   56.65
   0 -17 -10  165.30   55.32
   0  17 -10   53.44   60.35
   0  17 -10  119.90   60.23
   0 -17  10  123.00   63.75
   0 -17  10  188.20   59.39
   0  17  10   90.97   20.75
   0  17  10  104.20   19.25
   0 -17 -10  103.60   17.79
   0 -17 -10  118.20   18.27
   0  17 -10  125.80   18.22
   0  17 -10  117.60   18.71
   0 -17  10  122.10   17.45
   0 -17  10  129.00   22.08
   0  17  10  103.50   19.72
   0  17  10  103.50   18.07
   0 -17 -10  113.30   17.29
   0 -17 -10  117.80   18.93
   0  17 -10  126.10   17.27
   0  17 -10  104.80   18.12
   0 -17  10  106.00   14.65
   0 -17  10  108.70   17.46
   0  17 -10  133.20   16.98
   0  17 -10  113.10   16.22
   0 -17  10   99.92   16.29
   0 -17  10  145.00   15.84
   0  17  11   95.53   65.14
   0  17  11   55.37   49.02
   0 -17 -11  106.10   52.72
   0 -17 -11    2.90   55.00
   0  17  11    4.17   54.74
   0  17  11   17.94   69.85
   0 -17 -11   42.80   57.32
   0 -17 -11   15.44   52.96
   0  17 -11   66.99   60.70
   0  17 -11   15.26   59.51
   0 -17  11   58.23   68.36
   0 -17  11   44.25   54.81
   0  17  11   63.19   18.88
   0  17  11   86.20   18.23
   0 -17 -11   97.65   16.92
   0 -17 -11   67.29   17.09
   0  17 -11   74.62   16.43
   0  17 -11   80.05   16.75
   0 -17  11   86.17   15.96
   0 -17  11   68.65   19.24
   0  17  11   81.67   18.38
   0  17  11   62.90   17.13
   0 -17 -11   75.39   16.91
   0 -17 -11   70.36   15.48
   0  17 -11   86.09   16.47
   0  17 -11   70.56   14.65
   0 -17  11   96.10   16.95
   0 -17  11   60.92   12.68
   0  17  11   58.30   19.03
   0  17  11   51.53   17.69
   0 -17 -11   83.02   17.59
   0 -17 -11   52.66   16.32
   0  17 -11   75.01   14.88
   0  17 -11   67.32   14.57
   0 -17  11   74.16   12.63
   0 -17  11   90.02   16.77
   0  17  12  281.70   71.63
   0  17  12  281.70   60.53
   0 -17 -12  382.60   65.07
   0 -17 -12  367.00   68.44
   0  17  12  272.00   65.99
   0  17  12  292.20   74.46
   0 -17 -12  334.90   65.76
   0 -17 -12  205.00   69.12
   0  17 -12  335.60   73.66
   0  17 -12  383.50   72.89
   0 -17  12  287.70   72.17
   0 -17  12  251.40   61.98
   0  17  12  267.20   28.04
   0  17  12  255.20   28.43
   0 -17 -12  232.90   24.77
   0 -17 -12  229.20   26.00
   0  17 -12  284.90   27.99
   0  17 -12  279.10   26.95
   0 -17  12  264.10   24.53
   0 -17  12  270.30   29.05
   0  17  12  259.40   26.12
   0  17  12  233.20   27.14
   0 -17 -12  259.20   25.39
   0 -17 -12  261.70   25.97
   0  17 -12  241.10   24.56
   0  17 -12  221.20   22.37
   0 -17  12  269.70   25.68
   0 -17  12  259.50   22.48
   0  17  12  239.80   30.42
   0 -17 -12  212.90   27.39
   0  17 -12  245.80   22.48
   0  17 -12  270.90   22.31
   0 -17  12  245.10   20.96
   0 -17  12  264.20   24.63
   0  17  13  132.70   75.93
   0 -17 -13   80.43   60.20
   0 -17 -13  100.20   54.47
   0 -17  13  178.30   69.81
   0  17  13  153.70   64.90
   0  17  13  100.30   76.86
   0 -17 -13  128.80   67.37
   0 -17 -13  117.90   61.56
   0  17 -13  169.10   70.24
   0  17 -13  242.40   71.35
   0 -17  13  111.30   61.53
   0 -17  13  131.40   71.66
   0  17  13  113.40   22.09
   0  17  13  104.30   21.18
   0 -17 -13  129.60   19.96
   0 -17 -13  156.40   23.40
   0  17 -13  156.40   21.96
   0  17 -13  106.20   18.92
   0 -17  13  111.80   21.62
   0 -17  13  116.40   17.37
   0  17  13  131.30   21.04
   0  17  13   85.56   21.23
   0 -17 -13  118.80   19.40
   0 -17 -13  114.10   19.39
   0  17 -13  106.90   16.96
   0  17 -13  104.00   17.39
   0 -17  13  118.30   19.20
   0 -17  13  118.80   15.12
   0  17  13  120.60   21.49
   0  17  13   99.66   23.91
   0 -17 -13   99.10   19.95
   0 -17 -13  110.50   19.29
   0  17 -13  131.90   15.05
   0  17 -13  111.00   16.74
   0 -17  13  108.70   14.83
   0 -17  13  122.60   18.52
   0  17  14  295.50   64.92
   0  17  14  325.50   77.35
   0 -17 -14  280.50   70.69
   0 -17 -14  299.90   61.52
   0  17 -14  287.30   74.23
   0  17 -14  290.80   61.63
   0 -17  14  305.70   81.83
   0 -17  14  292.90   57.88
   0  17  14  269.70   88.43
   0  17  14  356.40   74.11
   0 -17 -14  274.10   63.67
   0 -17 -14  294.60   75.15
   0  17 -14  371.70   76.12
   0  17 -14  304.50   74.73
   0 -17  14  272.90   75.68
   0 -17  14  352.40   69.69
   0  17  14  339.30   33.83
   0  17  14  336.40   33.50
   0 -17 -14  363.50   32.78
   0 -17 -14  283.10   31.14
   0  17 -14  327.50   30.86
   0  17 -14  296.00   29.70
   0 -17  14  346.50   28.31
   0 -17  14  328.50   33.65
   0  17  14  260.00   30.96
   0  17  14  243.70   29.94
   0 -17 -14  270.30   30.14
   0 -17 -14  271.00   28.58
   0  17 -14  346.90   29.37
   0  17 -14  300.60   25.58
   0 -17  14  319.20   30.36
   0 -17  14  323.50   25.19
   0  17  14  348.00   32.56
   0  17  14  299.80   33.36
   0 -17 -14  380.70   34.91
   0 -17 -14  330.50   30.27
   0  17 -14  278.40   25.58
   0  17 -14  296.20   23.19
   0 -17  14  297.80   23.92
   0 -17  14  323.70   30.00
   0  17  15  -17.80   57.08
   0  17  15  -18.50   72.09
   0 -17 -15  -17.02   53.63
   0 -17 -15   10.75   66.53
   0  17 -15   19.72   53.41
   0  17 -15   24.89   65.45
   0 -17  15    7.25   44.87
   0 -17  15   29.20   70.97
   0  17  15   13.08   64.27
   0  17  15  -65.60   87.11
   0 -17 -15   99.68   60.53
   0 -17 -15  -89.31   73.02
   0  17 -15   22.67   71.96
   0 -17  15  -38.31   62.28
   0  17  15   31.39   20.44
   0  17  15  -12.68   18.51
   0 -17 -15   -3.83   19.20
   0 -17 -15   11.40   15.37
   0  17 -15    3.48   17.22
   0  17 -15    3.71   15.72
   0 -17  15    1.10   11.45
   0 -17  15    6.62   18.87
   0  17  15    4.82   18.89
   0 -17 -15   -1.17   14.50
   0 -17 -15  -18.38   17.63
   0  17 -15    7.97   14.52
   0  17 -15   18.31   11.27
   0 -17  15   -0.86   15.47
   0 -17  15   -2.45   10.23
   0  17  15   40.26   21.83
   0  17  15  -16.18   17.49
   0 -17 -15   20.04   16.76
   0 -17 -15   -0.02   16.24
   0  17 -15    9.36    7.90
   0  17 -15    4.15   13.25
   0 -17  15   10.38   15.59
   0 -17  15   11.66   11.57
   0  17  16  263.20   81.51
   0  17  16  220.80   63.31
   0 -17 -16  170.10   76.91
   0 -17 -16  267.10   57.98
   0  17 -16  200.70   57.80
   0  17 -16  269.60   66.66
   0 -17  16  302.50   83.38
   0 -17  16  273.20   52.51
   0  17  16  314.50   98.58
   0  17  16  178.30   69.73
   0 -17 -16  313.10   67.07
   0 -17 -16  241.70   84.23
   0  17  16  194.60   26.18
   0  17  16  237.90   30.54
   0 -17 -16  205.00   24.88
   0 -17 -16  216.50   32.89
   0  17 -16  161.10   24.30
   0 -17  16  185.80   21.21
   0  17  16  227.80   30.96
   0  17  16  184.40   26.86
   0 -17 -16  221.20   30.30
   0 -17 -16  205.30   22.95
   0  17 -16  206.50   20.22
   0  17 -16  182.70   21.50
   0 -17  16  201.40   19.98
   0 -17  16  233.80   26.36
   0  17  16  231.30   31.34
   0  17  16  185.80   27.72
   0 -17 -16  205.20   25.80
   0 -17 -16  157.80   25.38
   0  17 -16  203.30   18.13
   0  17 -16  516.10   54.86
   0 -17  16  153.10   20.86
   0 -17  16  215.70   21.55
   0  18   0  876.90   85.95
   0  18   0  897.30   89.01
   0 -18   0  871.60   89.59
   0 -18   0  856.60   85.13
   0  18   0  902.00   88.77
   0  18   0  940.50   93.61
   0 -18   0  827.20   85.52
   0 -18   0  864.70   86.71
   0  18   0 1026.00   65.64
   0  18   0 1022.00   65.15
   0 -18   0 1034.00   66.75
   0 -18   0 1018.00   66.17
   0  18   0 1010.00   60.49
   0  18   0 1114.00   67.07
   0 -18   0 1083.00   65.46
   0 -18   0  982.00   60.42
   0  18   0 1081.00   62.90
   0  18   0 1033.00   60.35
   0 -18   0 1111.00   65.41
   0 -18   0  939.90   57.26
   0  18   1 4386.00  314.10
   0  18   1 4554.00  325.80
   0 -18  -1 4459.00  320.00
   0 -18  -1 4497.00  321.90
   0  18  -1 4466.00  320.00
   0  18  -1 4571.00  327.00
   0 -18   1 4416.00  316.80
   0 -18   1 4578.00  328.00
   0  18   1 4872.00  333.20
   0  18   1 4633.00  316.00
   0 -18  -1 4560.00  311.60
   0 -18  -1 4530.00  310.90
   0  18  -1 4659.00  319.60
   0  18  -1 4517.00  308.40
   0 -18   1 4424.00  302.90
   0 -18   1 4551.00  310.50
   0  18   1 4737.00  277.40
   0  18   1 4627.00  271.40
   0 -18  -1 4713.00  276.70
   0 -18  -1 4524.00  265.70
   0  18  -1 4805.00  280.90
   0  18  -1 4993.00  292.20
   0 -18   1 4360.00  257.00
   0  18   1 4596.00  255.00
   0  18   1 4807.00  265.50
   0 -18  -1 4859.00  269.40
   0 -18  -1 4647.00  257.70
   0  18  -1 4643.00  257.10
   0  18  -1 5035.00  277.50
   0 -18   1 4948.00  273.80
   0 -18   1 4680.00  259.70
   0  18   1 4608.00  245.30
   0  18   1 4979.00  264.10
   0 -18  -1 4560.00  244.00
   0 -18  -1 4773.00  254.60
   0  18  -1 5038.00  268.60
   0 -18   1 4787.00  256.50
   0  18   2   59.33   49.44
   0  18   2   12.31   49.36
   0 -18  -2   25.37   49.23
   0 -18  -2   69.64   48.11
   0  18  -2  113.20   52.05
   0  18  -2   70.02   47.17
   0 -18   2   39.42   52.30
   0 -18   2   13.35   46.24
   0  18   2   56.57   54.09
   0  18   2   33.83   54.60
   0 -18  -2  -34.47   52.87
   0 -18  -2   96.15   50.55
   0  18  -2  -19.34   52.19
   0  18  -2   37.88   53.06
   0 -18   2   -7.18   54.26
   0 -18   2   89.19   50.74
   0  18   2   64.45   14.26
   0  18   2   58.39   14.15
   0 -18  -2   33.40   13.24
   0 -18  -2   26.72   12.32
   0  18  -2   42.35   14.23
   0  18  -2   46.15   13.64
   0 -18   2   39.13   15.04
   0 -18   2   44.01   15.16
   0  18   2   53.27   13.26
   0  18   2   27.34   12.07
   0 -18  -2   40.63   12.81
   0 -18  -2   54.65   14.27
   0  18  -2   42.67   11.68
   0  18  -2   67.27   13.14
   0 -18   2   41.54   13.26
   0 -18   2   52.38   14.31
   0  18   2   50.93   12.38
   0  18   2   33.05   12.09
   0 -18  -2   46.54   13.67
   0 -18  -2   54.03   14.17
   0  18   3   34.75   49.59
   0  18   3   17.50   48.81
   0 -18  -3   51.26   49.96
   0 -18  -3   28.00   47.78
   0  18  -3   87.99   55.02
   0  18  -3   22.31   48.30
   0 -18   3   51.63   50.74
   0 -18   3    1.01   55.09
   0  18   3   54.88   52.01
   0  18   3   46.38   57.42
   0 -18  -3   72.17   51.71
   0 -18  -3   80.43   52.84
   0  18  -3   36.39   53.93
   0  18  -3   50.14   54.48
   0 -18   3   24.06   56.73
   0 -18   3   21.62   53.03
   0  18   3   82.20   15.91
   0  18   3  105.10   16.66
   0 -18  -3   73.65   15.46
   0 -18  -3  105.90   16.55
   0  18  -3   99.93   15.87
   0  18  -3   82.81   14.45
   0 -18   3   95.11   17.13
   0 -18   3   84.12   16.43
   0  18   3   67.22   14.25
   0  18   3  101.90   15.61
   0 -18  -3   75.51   16.52
   0 -18  -3   69.58   14.97
   0  18  -3   52.96   13.75
   0  18  -3   84.10   13.82
   0 -18   3   64.44   15.07
   0 -18   3   90.42   16.80
   0  18   3   75.90   14.66
   0  18   3   82.36   15.11
   0 -18  -3   65.75   15.29
   0 -18  -3   54.79   15.45
   0  18   4 7268.00  510.10
   0  18   4 7240.00  506.00
   0 -18  -4 7627.00  533.70
   0 -18  -4 7331.00  512.90
   0  18  -4 7682.00  537.40
   0  18  -4 7001.00  491.20
   0 -18   4 7046.00  494.20
   0 -18   4 7448.00  522.10
   0  18   4 6958.00  462.90
   0  18   4 7514.00  502.70
   0 -18  -4 7078.00  470.40
   0 -18  -4 7525.00  501.90
   0  18  -4 6978.00  467.10
   0  18  -4 7521.00  500.30
   0 -18   4 7234.00  483.80
   0 -18   4 7717.00  512.90
   0  18   4 7252.00  422.20
   0  18   4 7111.00  414.50
   0 -18  -4 7386.00  429.60
   0 -18  -4 7384.00  429.50
   0  18  -4 6888.00  400.30
   0  18  -4 7054.00  410.70
   0 -18   4 7302.00  425.60
   0 -18   4 7114.00  414.80
   0  18   4 6859.00  377.40
   0  18   4 7243.00  397.80
   0 -18  -4 6828.00  376.20
   0 -18  -4 6739.00  371.20
   0  18  -4 6786.00  373.70
   0  18  -4 7309.00  400.90
   0 -18   4 7206.00  396.20
   0 -18   4 6702.00  369.90
   0  18   4 6531.00  345.00
   0  18   4 7173.00  378.80
   0 -18  -4 6583.00  348.90
   0 -18  -4 6869.00  363.80
   0  18  -4 7014.00  369.90
   0 -18   4 6764.00  357.90
   0  18   5  136.30   49.06
   0  18   5  123.10   58.92
   0 -18  -5  195.90   54.28
   0 -18  -5  184.90   54.45
   0  18  -5  198.20   52.75
   0  18  -5  154.80   54.94
   0 -18   5  170.00   52.80
   0 -18   5  130.00   57.27
   0  18   5  138.60   65.16
   0  18   5  133.90   52.65
   0 -18  -5  228.80   57.66
   0 -18  -5  153.90   55.16
   0  18  -5   99.68   52.06
   0  18  -5  157.90   56.74
   0 -18   5  198.60   57.38
   0 -18   5  115.80   58.56
   0  18   5  144.80   19.78
   0  18   5  160.80   20.42
   0 -18  -5  155.30   19.28
   0 -18  -5  156.10   19.19
   0  18  -5  119.30   17.41
   0  18  -5  163.50   18.83
   0 -18   5  134.00   19.74
   0 -18   5  134.60   19.72
   0  18   5  124.00   17.78
   0  18   5  122.80   17.26
   0 -18  -5  184.60   21.62
   0 -18  -5  146.10   18.11
   0  18  -5  107.50   17.15
   0  18  -5  105.40   17.97
   0 -18   5  103.60   18.62
   0 -18   5  111.80   18.56
   0  18   5  158.80   18.76
   0  18   5  140.80   18.11
   0 -18  -5  110.20   18.06
   0 -18  -5  154.00   19.31
   0  18  -5  130.40   16.49
   0  18  -5  132.00   16.35
   0 -18   5  131.90   17.06
   0 -18   5  131.70   18.04
   0  18   6  203.90   51.39
   0  18   6  230.40   62.55
   0 -18  -6  227.90   54.24
   0 -18  -6  254.40   56.02
   0  18  -6  229.30   53.13
   0  18  -6  212.20   58.24
   0 -18   6  259.10   63.56
   0 -18   6  194.50   54.08
   0  18   6  281.60   68.43
   0  18   6  210.10   55.19
   0 -18  -6  260.20   58.71
   0 -18  -6  274.20   55.53
   0  18   6  431.80   35.33
   0  18   6  357.50   31.08
   0 -18  -6  353.70   30.33
   0 -18  -6  343.30   29.62
   0  18  -6  318.10   27.54
   0  18  -6  373.10   30.01
   0 -18   6  369.90   31.92
   0 -18   6  376.80   32.79
   0  18   6  396.40   31.69
   0  18   6  358.50   29.24
   0 -18  -6  341.00   29.69
   0 -18  -6  381.30   30.53
   0  18  -6  349.40   28.84
   0  18  -6  332.00   27.63
   0 -18   6  306.10   26.80
   0  18   6  363.10   28.37
   0  18   6  286.20   25.39
   0 -18  -6  277.70   25.34
   0 -18  -6  334.20   28.06
   0  18  -6  286.10   23.85
   0 -18   6  350.90   28.36
   0 -18   6  355.10   27.13
   0  18  -7  583.80   69.56
   0  18  -7  532.30   74.14
   0 -18   7  614.20   73.44
   0 -18   7  566.90   78.89
   0  18   7  649.70   86.09
   0  18   7  454.70   65.78
   0 -18  -7  526.40   69.51
   0 -18  -7  514.20   66.98
   0  18  -7  478.80   68.18
   0  18  -7  561.20   72.80
   0 -18   7  532.30   73.22
   0 -18   7  517.40   77.56
   0  18  -7  444.90   33.64
   0 -18   7  423.00   34.92
   0  18   7  445.10   33.78
   0  18   7  488.00   36.12
   0 -18  -7  551.30   39.23
   0 -18  -7  561.30   39.33
   0  18  -7  538.80   37.78
   0 -18   7  511.50   38.66
   0 -18   7  479.30   34.91
   0  18   7  495.50   35.68
   0  18   7  458.20   33.95
   0 -18  -7  451.80   33.87
   0 -18  -7  511.40   36.91
   0  18  -7  499.90   34.14
   0  18  -7  518.70   35.32
   0 -18   7  548.80   35.66
   0 -18   7  534.80   36.76
   0  18   8    6.12   49.92
   0  18   8   33.75   58.96
   0 -18  -8   13.12   48.79
   0 -18  -8   43.74   47.50
   0  18  -8   37.82   53.94
   0  18  -8   39.56   47.59
   0 -18   8   30.55   48.10
   0 -18   8  -20.77   56.08
   0  18   8   54.28   50.49
   0  18   8  -30.29   62.64
   0 -18  -8   26.63   50.14
   0 -18  -8  -27.27   47.52
   0  18  -8   67.67   58.73
   0  18  -8  -47.75   54.08
   0 -18   8  102.70   62.11
   0 -18   8  -16.37   57.06
   0  18   8    8.78   16.93
   0  18   8    6.05   15.48
   0 -18  -8    6.90   13.94
   0 -18  -8    0.98   12.89
   0  18  -8   -1.69   11.66
   0  18  -8   10.37   13.37
   0 -18   8   21.66   16.22
   0 -18   8   28.02   15.15
   0  18   8   20.14   15.53
   0  18   8    5.99   13.84
   0 -18  -8   15.98   13.19
   0 -18  -8    5.57   14.36
   0  18  -8    4.49   12.58
   0  18  -8    4.90   12.01
   0 -18   8   17.20   12.46
   0 -18   8   16.52   13.81
   0  18   8    4.52   13.71
   0  18   8   -3.23   15.18
   0 -18  -8    4.94   15.02
   0 -18  -8   39.49   14.49
   0  18  -8   24.83   12.85
   0  18  -8   17.92   12.64
   0 -18   8   19.53   12.78
   0 -18   8    4.40   10.73
   0  18   9   33.38   52.83
   0  18   9   22.24   57.91
   0 -18  -9    2.45   48.85
   0 -18  -9  -44.84   50.12
   0  18  -9   11.31   46.27
   0  18  -9   24.41   55.12
   0 -18   9  -42.36   45.86
   0 -18   9  -58.56   56.88
   0  18   9   16.75   51.80
   0  18   9  -11.97   64.91
   0 -18  -9   12.77   52.28
   0 -18  -9   43.26   52.32
   0  18  -9  -39.15   58.42
   0  18  -9   11.08   58.36
   0 -18   9  -32.07   54.84
   0 -18   9   32.98   62.38
   0  18   9   -2.46   16.89
   0  18   9  -10.07   15.29
   0 -18  -9   -5.81   13.10
   0 -18  -9   13.73   14.82
   0  18  -9    3.95   13.91
   0  18  -9    5.95   13.18
   0 -18   9   10.29   16.19
   0 -18   9    9.66   14.58
   0  18   9   11.11   15.19
   0  18   9   -7.80   14.90
   0 -18  -9   14.95   14.22
   0 -18  -9    9.04   12.53
   0  18  -9  -11.26   12.80
   0  18  -9   -1.31   12.33
   0 -18   9    0.15   11.47
   0 -18   9   11.49   13.71
   0  18   9   17.25   14.87
   0  18   9   -7.22   15.04
   0 -18  -9    7.29   14.34
   0 -18  -9    7.69   14.00
   0  18  -9   -1.68   12.52
   0  18  -9   -6.08   12.12
   0 -18   9   13.07   11.09
   0 -18   9   14.56   13.15
   0  18  10   13.07   50.28
   0  18  10    0.29   64.28
   0 -18 -10   26.66   56.30
   0 -18 -10   15.45   52.66
   0  18 -10  -21.63   47.33
   0  18 -10   11.99   54.11
   0 -18  10   14.98   49.16
   0 -18  10   40.91   64.20
   0  18  10   28.90   54.48
   0  18  10  -37.58   70.69
   0 -18 -10   86.43   58.83
   0 -18 -10   35.37   55.73
   0  18 -10  -19.00   58.59
   0  18 -10   47.79   62.37
   0 -18  10    2.59   68.62
   0 -18  10   42.48   54.91
   0  18  10    9.63   17.49
   0  18  10   18.57   15.69
   0 -18 -10    0.42   14.93
   0 -18 -10    5.24   13.77
   0  18 -10   18.79   14.37
   0  18 -10   -1.86   13.47
   0 -18  10    9.51   16.19
   0 -18  10    6.62   12.88
   0  18  10   -5.72   15.66
   0  18  10    2.91   15.00
   0 -18 -10   24.37   13.73
   0 -18 -10   18.00   14.41
   0  18 -10  -17.72   12.69
   0  18 -10    4.68   14.09
   0 -18  10    3.24   13.90
   0 -18  10    5.41   11.35
   0  18 -10   20.51   13.53
   0  18 -10   23.81   12.46
   0 -18  10    0.84   13.58
   0 -18  10   20.29   11.61
   0  18  11   58.73   63.82
   0  18  11   73.99   53.29
   0 -18 -11   75.09   55.84
   0 -18 -11   53.10   54.97
   0  18 -11   19.93   50.09
   0  18 -11   92.47   60.56
   0 -18  11  119.90   66.25
   0 -18  11   35.15   48.14
   0  18  11   34.26   57.80
   0  18  11   58.84   70.17
   0 -18 -11   70.33   61.20
   0 -18 -11   77.82   58.22
   0  18 -11   81.36   64.00
   0  18 -11   70.43   62.04
   0 -18  11  156.60   67.88
   0 -18  11   89.74   59.15
   0  18  11   92.93   22.17
   0  18  11  106.30   19.89
   0 -18 -11   83.77   17.00
   0 -18 -11   86.68   17.73
   0  18 -11   96.84   17.75
   0  18 -11  101.70   18.22
   0 -18  11  107.30   16.75
   0 -18  11   93.92   19.62
   0  18  11  104.50   20.62
   0  18  11  107.70   19.81
   0 -18 -11   91.93   16.94
   0 -18 -11   78.83   17.76
   0  18 -11   95.42   17.55
   0  18 -11  104.50   16.89
   0 -18  11   79.83   14.23
   0 -18  11   88.32   17.58
   0  18 -11   96.73   16.58
   0  18 -11   95.20   16.12
   0 -18  11   62.82   12.74
   0 -18  11   99.26   17.45
   0  18  12 1052.00  103.40
   0  18  12 1148.00  117.50
   0 -18 -12 1130.00  106.70
   0 -18 -12 1022.00  103.00
   0  18 -12 1180.00  111.60
   0  18 -12 1152.00  114.40
   0 -18  12 1046.00  100.10
   0 -18  12 1099.00  113.40
   0  18  12 1102.00  117.70
   0  18  12 1013.00  103.60
   0 -18 -12 1090.00  104.30
   0 -18 -12 1053.00  106.60
   0  18 -12 1044.00  105.70
   0  18 -12 1144.00  113.80
   0 -18  12 1039.00  102.60
   0 -18  12 1105.00  111.70
   0  18  12 1309.00   86.66
   0  18  12 1358.00   87.78
   0 -18 -12 1350.00   86.72
   0 -18 -12 1311.00   83.32
   0  18 -12 1326.00   85.67
   0  18 -12 1231.00   79.23
   0 -18  12 1296.00   82.16
   0 -18  12 1400.00   90.09
   0  18  12 1231.00   78.98
   0  18  12 1341.00   82.32
   0 -18 -12 1298.00   79.62
   0 -18 -12 1313.00   81.02
   0  18 -12 1261.00   77.04
   0  18 -12 1318.00   78.80
   0 -18  12 1366.00   82.58
   0 -18  12 1268.00   75.02
   0  18  12 1207.00   73.69
   0  18  12 1235.00   77.35
   0 -18 -12 1242.00   74.49
   0 -18 -12 1224.00   75.85
   0  18 -12 1189.00   69.47
   0  18 -12 1351.00   78.11
   0 -18  12 1280.00   73.71
   0 -18  12 1201.00   71.49
   0  18  13  256.70   76.29
   0 -18 -13  214.60   65.39
   0 -18 -13  157.80   59.67
   0  18 -13  279.10   62.88
   0  18 -13  191.60   67.34
   0 -18  13  248.90   55.27
   0 -18  13  267.70   73.37
   0  18  13  277.80   70.21
   0  18  13  281.00   83.97
   0 -18 -13  254.00   73.96
   0 -18 -13  223.00   68.06
   0  18 -13  309.20   76.70
   0  18 -13  240.30   72.69
   0 -18  13  276.00   67.94
   0 -18  13  324.20   78.94
   0  18  13  395.50   36.33
   0  18  13  390.40   37.17
   0 -18 -13  360.10   34.70
   0 -18 -13  418.10   35.64
   0  18 -13  491.80   39.87
   0  18 -13  377.10   33.30
   0 -18  13  456.50   38.86
   0 -18  13  399.60   31.91
   0  18 -13  435.60   33.41
   0  18 -13  436.20   33.82
   0 -18  13  345.90   26.65
   0 -18  13  366.90   32.87
   0  18  13  384.30   37.55
   0  18  13  391.10   34.28
   0 -18 -13  363.50   31.47
   0 -18 -13  383.10   34.73
   0  18 -13  389.60   30.42
   0  18 -13  389.30   28.56
   0 -18  13  366.00   27.35
   0 -18  13  436.90   33.95
   0  18  14  617.30   98.19
   0  18  14  593.60   82.14
   0 -18 -14  613.90   79.69
   0 -18 -14  658.10   89.78
   0  18  14  653.00   88.96
   0  18  14  551.10  102.50
   0 -18 -14  671.60   84.53
   0 -18 -14  614.20   89.02
   0  18 -14  650.00   90.96
   0  18 -14  718.90   97.61
   0 -18  14  616.90   91.18
   0 -18  14  587.70   80.95
   0  18  14  542.10   45.91
   0  18  14  481.20   41.80
   0 -18 -14  438.40   37.60
   0 -18 -14  531.50   45.19
   0  18 -14  456.50   39.05
   0  18 -14  513.80   41.26
   0 -18  14  514.40   42.68
   0 -18  14  533.60   39.29
   0  18  14  572.20   44.39
   0  18  14  565.40   45.62
   0 -18 -14  457.60   36.51
   0 -18 -14  523.20   42.24
   0  18  14  481.50   42.78
   0  18  14  538.00   41.86
   0 -18 -14  473.10   39.73
   0 -18 -14  473.80   37.43
   0  18 -14  532.80   37.56
   0  18 -14  529.60   35.18
   0 -18  14  582.00   42.30
   0 -18  14  559.00   36.64
   0  18  15  -11.26   88.52
   0  18  15   -9.57   61.81
   0 -18 -15  -25.25   60.55
   0 -18 -15   40.50   75.21
   0  18 -15   19.20   72.03
   0  18 -15   34.75   70.49
   0 -18  15   53.25   69.09
   0 -18  15   64.09   62.17
   0  18  15   -9.93   20.04
   0 -18 -15   -4.22   17.38
   0 -18 -15  -29.54   22.66
   0  18 -15   -7.96   15.12
   0  18 -15   -6.00   17.35
   0 -18  15   29.78   19.60
   0 -18  15   -5.20   11.41
   0  18  15  -28.58   19.29
   0  18  15  -13.25   19.43
   0 -18 -15   18.67   19.05
   0 -18 -15   -0.89   15.20
   0  18  15   14.86   18.17
   0  18  15   24.42   21.76
   0 -18 -15   28.14   18.67
   0 -18 -15    2.62   16.87
   0  18 -15  -35.65   30.67
   0  18 -15    0.63    7.86
   0 -18  15  -13.16   15.59
   0 -18  15    5.57   11.03
   0  19   1 1171.00  105.70
   0  19   1 1082.00  100.10
   0 -19  -1 1252.00  112.60
   0 -19  -1 1217.00  107.10
   0  19  -1 1109.00  101.70
   0  19  -1 1264.00  110.80
   0 -19   1 1142.00  105.50
   0 -19   1 1108.00   99.83
   0  19   1 1122.00  102.10
   0  19   1 1242.00  110.50
   0 -19  -1 1183.00  105.10
   0 -19  -1 1265.00  109.50
   0  19  -1 1123.00  101.60
   0  19  -1 1028.00   98.27
   0 -19   1 1180.00  104.30
   0 -19   1 1113.00  101.90
   0  19   1 1183.00   75.19
   0  19   1 1136.00   72.40
   0 -19  -1 1168.00   74.89
   0 -19  -1 1155.00   74.01
   0  19  -1 1109.00   70.32
   0  19  -1 1196.00   76.15
   0 -19   1 1201.00   76.98
   0 -19   1 1140.00   73.36
   0  19   1 1136.00   68.82
   0  19   1 1125.00   67.73
   0 -19  -1 1182.00   71.84
   0 -19  -1 1225.00   74.27
   0  19  -1 1169.00   70.94
   0  19  -1 1143.00   68.47
   0 -19   1 1113.00   68.08
   0 -19   1 1067.00   66.38
   0  19   1 1192.00   68.75
   0  19   1 1122.00   65.41
   0 -19  -1 1100.00   65.98
   0 -19  -1 1177.00   69.18
   0  19  -1 1151.00   66.43
   0  19  -1 1089.00   63.08
   0 -19   1 1075.00   63.73
   0 -19   1 1094.00   65.09
   0  19   2  416.40   63.97
   0  19   2  416.20   64.01
   0 -19  -2  387.10   64.82
   0 -19  -2  394.20   62.14
   0  19  -2  468.30   66.69
   0  19  -2  440.00   63.49
   0 -19   2  402.60   66.46
   0 -19   2  372.30   60.29
   0  19   2  380.80   65.17
   0  19   2  433.60   69.91
   0 -19  -2  428.60   66.61
   0 -19  -2  438.70   65.87
   0  19  -2  493.60   69.32
   0  19  -2  450.40   67.24
   0 -19   2  384.80   65.92
   0 -19   2  482.00   67.47
   0  19   2  415.20   32.56
   0  19   2  390.30   32.24
   0 -19  -2  387.10   31.59
   0 -19  -2  435.60   34.72
   0  19  -2  373.40   29.76
   0  19  -2  422.90   32.88
   0 -19   2  420.40   34.22
   0 -19   2  437.90   34.58
   0  19   2  361.00   28.75
   0  19   2  419.60   30.61
   0 -19  -2  406.90   31.03
   0 -19  -2  379.70   30.46
   0  19  -2  420.80   32.07
   0  19  -2  346.70   26.96
   0 -19   2  413.00   31.53
   0 -19   2  357.60   30.44
   0  19   2  384.60   28.63
   0  19   2  433.80   30.95
   0 -19  -2  415.50   31.88
   0 -19  -2  434.00   32.18
   0  19  -2  353.40   26.08
   0  19  -2  359.80   26.66
   0 -19   2  362.70   28.12
   0 -19   2  370.20   28.84
   0  19   310970.00  759.60
   0  19   311260.00  778.70
   0 -19  -311490.00  795.20
   0 -19  -311450.00  792.00
   0  19  -311240.00  777.80
   0  19  -311900.00  823.20
   0 -19   312230.00  845.50
   0 -19   311750.00  812.70
   0  19   311550.00  756.90
   0  19   311690.00  768.90
   0 -19  -311510.00  754.70
   0 -19  -311680.00  766.60
   0  19  -311700.00  767.00
   0  19  -311020.00  724.80
   0 -19   311160.00  733.70
   0 -19   311840.00  776.50
   0  19   311560.00  669.30
   0  19   311380.00  658.90
   0 -19  -311400.00  659.90
   0 -19  -312260.00  709.60
   0  19  -311450.00  661.70
   0  19  -311130.00  644.30
   0 -19   311420.00  661.60
   0 -19   311930.00  691.00
   0  19   311660.00  637.50
   0  19   311060.00  604.70
   0 -19  -311270.00  616.90
   0 -19  -311750.00  642.60
   0  19  -311250.00  614.30
   0  19  -310970.00  600.50
   0 -19   311480.00  627.20
   0 -19   311110.00  608.70
   0  19   311110.00  583.10
   0  19   311500.00  603.30
   0 -19  -311440.00  601.10
   0 -19  -311270.00  592.10
   0  19  -311910.00  623.40
   0  19  -311360.00  596.10
   0 -19   311280.00  592.50
   0 -19   311310.00  594.00
   0  19   4 4976.00  356.60
   0  19   4 4636.00  330.90
   0 -19  -4 4913.00  351.30
   0 -19  -4 4540.00  325.00
   0  19  -4 4917.00  351.30
   0  19  -4 4994.00  356.90
   0 -19   4 5100.00  364.90
   0 -19   4 4756.00  340.20
   0  19   4 4444.00  303.30
   0  19   4 5024.00  345.50
   0 -19  -4 4948.00  337.40
   0 -19  -4 4793.00  325.90
   0  19  -4 5071.00  344.40
   0  19  -4 4841.00  331.80
   0 -19   4 4907.00  335.00
   0 -19   4 5000.00  340.40
   0  19   4 4810.00  282.70
   0  19   4 5069.00  297.80
   0 -19  -4 4802.00  282.00
   0 -19  -4 4843.00  284.60
   0  19  -4 4745.00  278.80
   0  19  -4 4974.00  291.00
   0 -19   4 4909.00  289.00
   0 -19   4 5132.00  301.50
   0  19   4 4657.00  258.40
   0  19   4 4545.00  252.60
   0 -19  -4 4893.00  271.80
   0 -19  -4 4949.00  275.10
   0  19  -4 4676.00  258.60
   0  19  -4 4905.00  272.50
   0 -19   4 4827.00  267.40
   0 -19   4 4803.00  267.30
   0  19   4 4308.00  230.30
   0  19   4 4482.00  239.60
   0 -19  -4 5057.00  270.00
   0 -19  -4 4637.00  248.50
   0  19  -4 4891.00  260.00
   0  19  -4 4746.00  252.90
   0 -19   4 4750.00  254.00
   0 -19   4 4904.00  261.70
   0  19   5   39.86   55.38
   0  19   5  -28.60   45.47
   0 -19  -5   16.53   49.02
   0 -19  -5   18.45   47.63
   0  19  -5   34.65   55.73
   0  19  -5  -24.48   46.85
   0 -19   5  -68.89   52.11
   0  19   5  -20.72   51.98
   0  19   5  -13.83   60.22
   0 -19  -5  -12.34   50.64
   0 -19  -5    2.05   51.77
   0  19  -5  -35.60   55.51
   0  19  -5   27.85   52.32
   0 -19   5  -25.90   58.24
   0 -19   5   95.94   56.33
   0  19   5   -9.33   14.70
   0  19   5   -2.78   15.08
   0 -19  -5   -2.65   13.23
   0 -19  -5   -1.72   14.61
   0  19  -5   11.54   13.11
   0  19  -5   15.19   13.04
   0 -19   5  -13.08   14.65
   0 -19   5  -17.16   14.10
   0  19   5   22.45   13.35
   0  19   5    6.77   13.18
   0 -19  -5    8.85   13.98
   0 -19  -5   -1.18   12.89
   0  19  -5  -13.71   12.00
   0  19  -5   -3.97   11.62
   0 -19   5    0.67   12.72
   0 -19   5    6.76   14.38
   0  19   5    8.85   12.83
   0  19   5    5.36   13.05
   0 -19  -5    2.39   12.99
   0 -19  -5    2.60   14.95
   0  19  -5    0.48   10.58
   0  19  -5   -1.10   12.15
   0 -19   5    2.66   11.25
   0 -19   5  -18.09   14.00
   0  19   6 6172.00  435.20
   0  19   6 6481.00  458.90
   0 -19  -6 6214.00  439.10
   0 -19  -6 6555.00  462.90
   0  19  -6 6450.00  455.90
   0  19  -6 6154.00  434.40
   0 -19   6 6202.00  437.90
   0 -19   6 6550.00  464.30
   0  19   6 6897.00  465.90
   0  19   6 6293.00  421.80
   0 -19  -6 6482.00  433.40
   0 -19  -6 6489.00  435.90
   0  19  -6 6392.00  432.10
   0  19  -6 6099.00  414.20
   0 -19   6 6386.00  430.10
   0 -19   6 6398.00  431.60
   0  19   6 6434.00  376.20
   0  19   6 6393.00  374.10
   0 -19  -6 6270.00  366.50
   0 -19  -6 6608.00  386.00
   0  19  -6 6310.00  368.30
   0  19  -6 6454.00  376.30
   0 -19   6 6404.00  375.20
   0 -19   6 6240.00  365.70
   0  19   6 5989.00  331.00
   0  19   6 6574.00  362.70
   0 -19  -6 6192.00  342.70
   0 -19  -6 6063.00  335.60
   0  19  -6 6084.00  336.60
   0  19  -6 6257.00  344.50
   0 -19   6 6477.00  357.10
   0 -19   6 6396.00  353.20
   0  19   6 6659.00  352.40
   0  19   6 6500.00  345.00
   0 -19  -6 6221.00  330.60
   0 -19  -6 6558.00  348.50
   0  19  -6 6613.00  350.00
   0  19  -6 6344.00  336.20
   0 -19   6 6243.00  330.50
   0 -19   6 6869.00  365.50
   0  19  -7 1811.00  146.70
   0  19  -7 1778.00  146.80
   0 -19   7 1665.00  137.90
   0 -19   7 1764.00  148.70
   0  19   7 1670.00  131.50
   0  19   7 1654.00  140.60
   0 -19  -7 1710.00  134.30
   0 -19  -7 1645.00  132.00
   0  19  -7 1573.00  129.50
   0  19  -7 1671.00  135.30
   0 -19   7 1745.00  141.80
   0 -19   7 1616.00  133.10
   0  19   7 1862.00  117.10
   0  19   7 1841.00  115.90
   0  19  -7 1945.00  118.70
   0  19  -7 1943.00  118.40
   0 -19   7 1861.00  115.50
   0 -19   7 1910.00  118.60
   0  19   7 1858.00  108.80
   0  19   7 1992.00  115.40
   0 -19  -7 2071.00  120.10
   0 -19  -7 2031.00  117.90
   0  19  -7 1758.00  103.50
   0  19  -7 1889.00  108.90
   0 -19   7 1836.00  106.70
   0 -19   7 1835.00  106.90
   0  19   7 1867.00  105.60
   0  19   7 1810.00  102.30
   0 -19  -7 1905.00  107.60
   0 -19  -7 2050.00  115.30
   0  19  -7 1856.00  104.80
   0 -19   7 1784.00   99.41
   0  19   8  125.40   61.77
   0  19   8  202.00   53.74
   0 -19  -8  150.00   52.40
   0 -19  -8  171.40   54.30
   0  19  -8  173.20   51.93
   0  19  -8  194.40   61.26
   0 -19   8  152.40   63.60
   0 -19   8  180.10   55.02
   0  19   8  216.20   58.60
   0  19   8  169.30   69.43
   0 -19  -8  157.40   54.61
   0 -19  -8  185.20   57.20
   0  19  -8  177.00   63.32
   0  19  -8  156.50   58.70
   0 -19   8   60.13   57.64
   0 -19   8  151.00   63.55
   0  19   8  191.10   23.33
   0  19   8  184.00   25.58
   0 -19  -8  190.40   22.47
   0 -19  -8  180.20   21.50
   0  19  -8  167.20   20.00
   0  19  -8  173.70   21.16
   0 -19   8  171.40   22.94
   0 -19   8  167.80   23.43
   0  19   8  184.60   22.79
   0  19   8  176.00   22.44
   0 -19  -8  213.90   23.01
   0 -19  -8  175.40   21.95
   0  19  -8  158.60   20.09
   0  19  -8  138.00   17.96
   0 -19   8  171.80   20.48
   0 -19   8  183.10   20.62
   0  19   8  178.40   22.00
   0  19   8  202.20   23.01
   0 -19  -8  175.80   21.35
   0 -19  -8  192.90   22.52
   0  19   9  282.80   70.77
   0  19   9  221.10   59.39
   0 -19  -9  232.30   59.17
   0 -19  -9  220.30   59.01
   0  19  -9  240.80   66.24
   0  19  -9  241.60   55.16
   0 -19   9  221.70   68.10
   0 -19   9  247.50   56.47
   0  19   9  240.10   61.08
   0  19   9  205.20   77.64
   0 -19  -9  188.70   57.85
   0 -19  -9  314.10   65.81
   0  19  -9  173.80   63.62
   0  19  -9  235.60   70.27
   0 -19   9  220.50   74.44
   0 -19   9  198.60   63.13
   0  19   9   90.95   19.27
   0  19   9  131.60   23.26
   0 -19  -9  118.30   18.93
   0 -19  -9  102.30   18.72
   0  19  -9   83.25   17.36
   0  19  -9  118.20   18.32
   0 -19   9  104.80   20.99
   0 -19   9  116.30   19.42
   0  19   9  127.10   19.89
   0  19   9   91.59   18.82
   0 -19  -9  165.20   20.24
   0 -19  -9  111.80   18.96
   0  19  -9  134.50   19.75
   0  19  -9  143.20   18.21
   0 -19   9  137.50   17.75
   0 -19   9  118.30   18.61
   0  19   9   81.17   19.74
   0  19   9   95.92   19.21
   0 -19  -9  128.70   19.92
   0 -19  -9   98.35   18.91
   0  19  10  346.70   76.09
   0  19  10  315.90   64.05
   0 -19 -10  350.00   66.84
   0 -19 -10  353.40   67.33
   0  19 -10  293.30   59.59
   0  19 -10  289.00   65.83
   0 -19  10  321.70   73.07
   0 -19  10  341.60   61.64
   0  19  10  263.00   63.72
   0  19  10  328.60   80.17
   0 -19 -10  311.20   65.75
   0 -19 -10  312.50   68.45
   0  19 -10  292.60   71.64
   0  19 -10  346.30   70.88
   0 -19  10  292.80   67.64
   0 -19  10  383.20   80.93
   0  19  10  387.50   37.18
   0  19  10  337.60   31.85
   0 -19 -10  341.80   30.92
   0 -19 -10  352.50   30.88
   0  19 -10  357.50   30.37
   0  19 -10  350.40   30.73
   0 -19  10  364.50   34.25
   0 -19  10  345.80   30.23
   0  19  10  394.30   34.95
   0  19  10  387.50   32.85
   0 -19 -10  333.90   30.81
   0 -19 -10  402.10   31.91
   0  19 -10  320.90   27.42
   0  19 -10  321.10   29.32
   0 -19  10  319.70   26.11
   0 -19  10  418.00   32.52
   0  19  11  305.30   63.89
   0  19  11  243.00   70.67
   0 -19 -11  319.30   62.54
   0 -19 -11  299.90   66.30
   0  19 -11  332.80   62.68
   0  19 -11  367.30   71.42
   0 -19  11  257.30   58.44
   0 -19  11  349.20   75.22
   0  19  11  262.40   69.53
   0  19  11  277.00   79.73
   0 -19 -11  329.60   67.34
   0 -19 -11  294.00   66.27
   0  19 -11  304.60   72.88
   0  19 -11  218.50   67.44
   0 -19  11  328.00   67.87
   0 -19  11  349.80   77.06
   0  19  11  174.00   26.73
   0  19  11  219.20   26.97
   0 -19 -11  223.10   25.38
   0 -19 -11  217.10   25.48
   0  19 -11  221.50   24.86
   0  19 -11  203.70   23.26
   0 -19  11  239.70   27.81
   0 -19  11  259.30   25.46
   0  19 -11  229.90   24.62
   0  19 -11  241.00   23.56
   0 -19  11  238.50   21.67
   0 -19  11  249.20   25.39
   0  19  11  250.10   28.99
   0  19  11  238.40   26.10
   0 -19 -11  218.40   24.92
   0 -19 -11  240.10   25.51
   0  19  12  -23.79   67.56
   0  19  12   50.66   56.52
   0 -19 -12   25.58   57.09
   0 -19 -12    6.92   54.24
   0  19 -12   32.76   61.54
   0  19 -12   18.10   54.54
   0 -19  12   81.36   51.34
   0 -19  12   20.49   62.96
   0  19  12    7.95   76.45
   0  19  12   31.19   63.96
   0 -19 -12   72.11   60.27
   0 -19 -12   62.22   63.44
   0  19 -12   39.12   66.37
   0  19 -12   -1.98   67.93
   0 -19  12    3.52   60.65
   0 -19  12   31.07   70.06
   0  19  12   -1.95   19.72
   0  19  12    9.22   18.12
   0 -19 -12    9.91   14.81
   0 -19 -12  -14.57   15.44
   0  19 -12   -3.15   14.95
   0  19 -12   20.87   16.48
   0 -19  12   10.54   12.87
   0 -19  12  -11.90   17.56
   0  19  12    6.71   16.76
   0  19  12  -23.89   19.63
   0 -19 -12  -12.93   15.33
   0 -19 -12   -0.07   14.75
   0  19 -12   -6.14   13.63
   0  19 -12   -1.60   14.57
   0 -19  12   -0.21   15.80
   0 -19  12   13.64   11.59
   0  19  12   -7.35   19.05
   0  19  12   18.51   16.82
   0 -19 -12    5.07   15.20
   0 -19 -12   -4.89   15.70
   0  19  13 1065.00  117.90
   0 -19 -13 1030.00  107.90
   0 -19 -13  987.40  101.90
   0  19 -13  973.20  108.20
   0  19 -13 1014.00  102.60
   0 -19  13 1036.00  115.30
   0 -19  13  910.40   90.93
   0  19  13  924.50  116.20
   0  19  13 1019.00  106.70
   0 -19 -13  995.60  105.60
   0 -19 -13 1088.00  108.70
   0  19 -13  987.80  110.00
   0  19 -13  987.10  106.70
   0 -19  13 1007.00  102.70
   0 -19  13 1070.00  114.30
   0  19  13  859.20   64.65
   0  19  13  891.80   63.67
   0 -19 -13  899.60   64.89
   0 -19 -13  959.10   65.28
   0  19 -13  890.10   62.41
   0  19 -13  943.00   64.41
   0 -19  13  961.40   67.17
   0 -19  13  979.50   64.56
   0  19  13  917.40   64.01
   0  19  13  931.70   62.06
   0 -19 -13  848.40   59.09
   0 -19 -13  893.90   58.77
   0  19 -13  977.60   62.38
   0  19 -13  935.50   59.32
   0 -19  13 1016.00   65.48
   0 -19  13  936.20   57.72
   0  19  13  882.00   58.58
   0  19  13  896.00   62.37
   0 -19 -13  906.20   58.62
   0 -19 -13  940.30   62.04
   0  19  14   15.02   59.27
   0  19  14   43.61   78.37
   0 -19 -14   36.53   56.44
   0 -19 -14   82.80   68.43
   0  19 -14   -7.46   69.96
   0  19 -14  139.70   59.84
   0 -19  14  100.80   52.23
   0 -19  14  124.10   74.39
   0  19  14  138.90   88.76
   0  19  14   56.62   64.34
   0 -19 -14   62.14   59.22
   0 -19 -14   94.90   72.30
   0  19  14   12.41   19.97
   0  19  14   35.31   20.92
   0 -19 -14   11.39   21.43
   0 -19 -14   47.36   18.34
   0  19  14    3.22   18.49
   0  19  14   18.00   19.75
   0 -19 -14   35.10   18.03
   0 -19 -14   44.00   17.03
   0  19 -14   56.88   17.45
   0  19 -14   22.11   15.72
   0 -19  14   61.49   13.30
   0 -19  14   27.69   16.83
   0  19  14   44.51   19.24
   0  19  14    8.54   22.49
   0 -19 -14   15.45   16.75
   0 -19 -14   29.70   17.94
   0  19 -14   35.61   14.75
   0  19 -14   18.51   10.75
   0 -19  14   50.24   17.30
   0 -19  14   49.57   13.36
   0  19  15  -16.68   77.37
   0  19  15  -33.91   55.97
   0 -19 -15  -22.47   68.19
   0  19 -15  -21.10   57.20
   0  19 -15    2.37   69.91
   0 -19  15   15.11   50.75
   0 -19  15   -7.76   72.24
   0  19  15  -85.09   76.56
   0  19  15  -56.73   63.99
   0 -19 -15  -24.52   68.12
   0 -19 -15   24.82   57.51
   0  19 -15   40.43   69.46
   0  19 -15  -87.33   71.57
   0 -19  15   10.71   69.89
   0 -19  15   11.29   62.42
   0  19 -15   -9.32   16.38
   0  19 -15    4.19   18.43
   0 -19  15   -4.29   11.66
   0 -19  15  -24.43   18.64
   0  19  15  -16.24   21.94
   0  19  15   15.79   19.44
   0 -19 -15   -6.37   17.78
   0 -19 -15   -1.87   16.05
   0  19 -15   23.86   15.75
   0  19 -15   -7.25   13.03
   0 -19  15    8.28   18.63
   0 -19  15    7.71   11.56
   0  19  15  -16.14   19.55
   0  19  15   15.66   22.14
   0 -19 -15   19.34   18.23
   0 -19 -15    4.87   17.63
   0  19 -15    4.75    8.74
   0  19 -15   58.88   51.42
   0 -19  15    5.80   16.50
   0 -19  15    8.07   12.59
   0  20   0   58.42   52.60
   0  20   0    0.39   46.83
   0 -20   0   55.27   44.56
   0 -20   0   67.54   53.82
   0  20   0   35.01   53.29
   0  20   0   72.13   55.19
   0 -20   0   99.17   55.82
   0 -20   0   72.33   51.72
   0  20   0   26.44   13.12
   0  20   0   14.20   13.41
   0 -20   0   16.02   15.02
   0 -20   0   28.93   14.30
   0  20   0   52.52   13.69
   0  20   0   43.00   13.41
   0 -20   0   58.63   15.47
   0 -20   0   44.27   14.56
   0  20   0   41.81   13.99
   0  20   0   31.27   12.47
   0 -20   0   16.18   14.78
   0 -20   0   43.66   15.00
   0  20   1   46.07   52.92
   0  20   1   53.69   47.43
   0 -20  -1   80.58   46.02
   0 -20  -1  101.80   55.47
   0  20  -1   82.54   47.03
   0  20  -1   48.17   49.99
   0 -20   1   55.93   53.45
   0 -20   1   49.12   43.44
   0  20   1   50.16   53.78
   0  20   1  112.40   56.31
   0 -20  -1   75.23   55.83
   0 -20  -1   42.53   50.33
   0  20  -1  107.10   55.85
   0  20  -1   34.65   52.22
   0 -20   1  108.80   53.59
   0 -20   1   -7.02   54.96
   0  20   1   29.20   14.79
   0  20   1   -1.48   12.82
   0 -20  -1   10.89   14.61
   0 -20  -1   34.02   13.83
   0  20  -1   24.42   13.29
   0  20  -1   36.33   13.51
   0 -20   1   19.59   14.60
   0 -20   1   26.65   15.12
   0  20   1   15.40   12.46
   0  20   1   20.00   13.48
   0 -20  -1   15.49   13.99
   0 -20  -1   43.53   15.12
   0  20  -1   40.42   12.77
   0  20  -1   26.38   12.93
   0 -20   1   32.64   14.76
   0 -20   1   18.17   14.04
   0  20   1   40.68   12.51
   0  20   1   26.27   12.42
   0 -20  -1   34.60   14.50
   0 -20  -1   33.25   14.42
   0  20  -1   33.38   12.63
   0  20  -1   34.22   12.54
   0 -20   1   21.67   14.29
   0 -20   1   39.17   14.31
   0  20   2 1175.00  108.50
   0  20   2 1108.00  103.80
   0 -20  -2 1188.00  109.70
   0 -20  -2 1172.00  105.90
   0  20  -2 1161.00  106.50
   0  20  -2 1102.00  100.70
   0 -20   2 1153.00  108.10
   0 -20   2 1075.00   98.77
   0  20   2 1166.00  108.00
   0  20   2 1200.00  106.20
   0 -20  -2 1246.00  110.90
   0 -20  -2 1154.00  103.30
   0  20  -2 1138.00  102.80
   0  20  -2 1141.00  104.00
   0 -20   2 1169.00  106.50
   0 -20   2 1134.00  102.40
   0  20   2 1337.00   84.29
   0  20   2 1320.00   83.65
   0 -20  -2 1290.00   82.28
   0 -20  -2 1223.00   78.50
   0  20  -2 1249.00   78.54
   0  20  -2 1220.00   77.80
   0 -20   2 1272.00   82.07
   0 -20   2 1274.00   81.43
   0  20   2 1197.00   72.03
   0  20   2 1216.00   73.46
   0 -20  -2 1249.00   75.54
   0 -20  -2 1259.00   76.76
   0  20  -2 1176.00   70.14
   0  20  -2 1225.00   74.13
   0 -20   2 1187.00   72.38
   0 -20   2 1139.00   70.78
   0  20   2 1246.00   72.10
   0  20   2 1182.00   68.89
   0 -20  -2 1250.00   74.11
   0 -20  -2 1117.00   66.76
   0  20  -2 1276.00   73.78
   0  20  -2 1169.00   67.67
   0 -20   2 1248.00   73.97
   0 -20   2 1213.00   71.50
   0  20   3  284.10   59.05
   0  20   3  328.40   58.79
   0 -20  -3  303.50   60.54
   0 -20  -3  341.10   59.08
   0  20  -3  352.20   65.14
   0  20  -3  352.00   59.32
   0 -20   3  305.70   59.04
   0 -20   3  276.70   61.84
   0  20   3  319.30   68.26
   0  20   3  354.20   61.74
   0 -20  -3  323.50   60.09
   0 -20  -3  322.50   61.90
   0  20  -3  335.20   62.36
   0  20  -3  318.60   62.77
   0 -20   3  358.70   63.50
   0 -20   3  269.90   65.83
   0  20   3  387.10   33.48
   0  20   3  341.60   30.24
   0 -20  -3  383.10   33.39
   0 -20  -3  365.60   31.47
   0  20  -3  391.50   31.66
   0  20  -3  348.80   29.05
   0 -20   3  394.40   33.22
   0 -20   3  340.00   31.95
   0  20   3  403.30   31.61
   0  20   3  325.40   28.16
   0 -20  -3  366.90   31.33
   0 -20  -3  374.30   30.73
   0  20  -3  389.10   29.03
   0  20  -3  427.40   32.51
   0 -20   3  394.80   32.12
   0 -20   3  367.60   29.33
   0  20   3  378.60   30.19
   0  20   3  382.50   29.56
   0 -20  -3  378.00   31.21
   0 -20  -3  367.60   30.37
   0  20   4 2786.00  208.90
   0  20   4 2885.00  217.50
   0 -20  -4 2875.00  215.50
   0 -20  -4 2936.00  219.70
   0  20  -4 2869.00  215.00
   0  20  -4 2934.00  221.90
   0 -20   4 2857.00  214.20
   0 -20   4 3003.00  226.90
   0  20   4 2801.00  201.50
   0  20   4 3027.00  220.80
   0 -20  -4 2830.00  205.20
   0 -20  -4 2588.00  189.30
   0  20  -4 2938.00  210.10
   0  20  -4 2764.00  202.00
   0 -20   4 3014.00  216.60
   0 -20   4 2795.00  203.50
   0  20   4 3078.00  184.10
   0  20   4 2945.00  176.40
   0 -20  -4 2932.00  175.80
   0 -20  -4 2987.00  178.90
   0  20  -4 3001.00  178.50
   0  20  -4 2821.00  168.90
   0 -20   4 2802.00  168.90
   0 -20   4 3022.00  181.10
   0  20   4 2961.00  167.20
   0  20   4 2933.00  165.90
   0 -20  -4 3071.00  173.70
   0 -20  -4 3053.00  173.40
   0  20  -4 2872.00  163.30
   0  20  -4 2852.00  160.40
   0 -20   4 2984.00  169.70
   0 -20   4 2880.00  163.10
   0  20   4 2928.00  159.60
   0  20   4 2919.00  158.70
   0 -20  -4 2921.00  160.30
   0 -20  -4 3153.00  171.80
   0  20  -4 2976.00  161.50
   0  20  -4 2833.00  154.00
   0 -20   4 2772.00  152.40
   0 -20   4 2988.00  162.90
   0  20   5  -46.71   52.14
   0  20   5  -18.30   49.87
   0 -20  -5   30.79   49.84
   0 -20  -5  -25.35   44.46
   0  20   5   14.37   61.28
   0  20   5  -91.53   51.45
   0 -20  -5  -18.30   50.68
   0 -20  -5   25.76   51.12
   0  20  -5  -41.52   53.70
   0  20  -5   29.89   57.93
   0 -20   5   47.81   58.25
   0 -20   5   93.11   57.35
   0  20   5   16.86   14.81
   0  20   5   -0.24   15.78
   0 -20  -5   19.22   13.11
   0 -20  -5   19.85   15.30
   0  20  -5   20.69   13.09
   0  20  -5   11.17   13.44
   0 -20   5    1.25   15.03
   0 -20   5    4.90   14.40
   0  20   5    3.69   14.12
   0  20   5   -2.50   13.40
   0 -20  -5   23.15   13.15
   0 -20  -5   31.22   14.94
   0  20  -5  -15.73   12.68
   0  20  -5   19.52   13.05
   0 -20   5    7.34   14.63
   0 -20   5   13.31   13.92
   0  20   5   19.62   13.31
   0  20   5   20.25   13.82
   0 -20  -5   -1.11   14.58
   0 -20  -5   21.10   14.42
   0  20  -5   21.94   12.75
   0  20  -5   13.73   11.67
   0 -20   5   -5.08   12.13
   0 -20   5   -1.12   14.55
   0  20   6  495.00   75.29
   0  20   6  509.00   72.33
   0 -20  -6  413.50   64.04
   0 -20  -6  496.70   72.96
   0  20  -6  434.60   70.45
   0  20  -6  418.60   61.59
   0 -20   6  456.90   65.67
   0 -20   6  442.00   72.19
   0  20   6  504.60   85.08
   0 -20  -6  484.20   68.08
   0 -20  -6  374.90   65.05
   0  20  -6  542.80   73.86
   0  20  -6  480.30   73.33
   0 -20   6  492.50   75.03
   0 -20   6  527.20   75.14
   0  20   6  563.20   43.74
   0  20   6  593.60   44.17
   0 -20  -6  629.90   45.49
   0 -20  -6  574.50   42.97
   0  20  -6  649.70   45.91
   0  20  -6  587.90   42.32
   0 -20   6  564.60   43.86
   0 -20   6  568.60   44.77
   0  20   6  615.40   42.67
   0  20   6  617.30   43.43
   0 -20  -6  591.20   43.02
   0 -20  -6  623.40   43.13
   0  20  -6  597.20   40.62
   0  20  -6  544.70   39.51
   0 -20   6  618.80   42.59
   0 -20   6  599.40   42.18
   0  20   6  575.60   39.79
   0  20   6  618.10   42.77
   0 -20  -6  516.60   38.45
   0 -20  -6  545.00   39.00
   0  20  -6  653.30   42.31
   0  20  -6  587.80   39.78
   0 -20   6  590.20   38.91
   0 -20   6  651.50   44.05
   0  20   7  794.90   88.63
   0  20   7  822.10   98.94
   0 -20  -7  851.70   94.53
   0  20  -7  806.90   85.83
   0  20  -7  761.80   89.72
   0 -20   7  768.40   84.17
   0 -20   7  825.50   95.43
   0  20   7  782.10   84.33
   0  20   7  782.90   94.61
   0 -20  -7  832.60   86.02
   0 -20  -7  742.30   80.16
   0  20  -7  776.10   85.13
   0  20  -7  761.50   87.92
   0 -20   7  810.00   89.42
   0 -20   7  721.60   88.98
   0  20   7  839.70   59.56
   0  20   7  877.80   60.19
   0 -20  -7  834.90   57.38
   0 -20  -7  887.30   60.07
   0  20  -7  875.50   57.86
   0  20  -7  858.30   57.45
   0 -20   7  823.00   58.28
   0 -20   7  845.80   58.22
   0  20   7  809.80   54.45
   0  20   7  805.20   52.79
   0 -20  -7  831.60   54.24
   0 -20  -7  902.80   59.24
   0  20  -7  880.80   55.40
   0  20  -7  807.60   53.05
   0 -20   7  832.90   53.88
   0 -20   7  845.80   54.72
   0  20   7  848.10   53.78
   0  20   7  841.50   53.84
   0 -20  -7  829.80   53.19
   0 -20  -7  878.70   56.01
   0  20  -7  857.70   53.66
   0  20  -7  891.20   54.30
   0 -20   7  819.20   50.20
   0 -20   7  822.00   53.10
   0  20   8  855.70  100.20
   0  20   8  745.90   84.70
   0 -20  -8  898.50   93.49
   0 -20  -8  962.20   96.24
   0  20  -8  899.90   98.80
   0  20  -8  897.90   92.45
   0 -20   8  898.80  102.60
   0 -20   8  865.20   89.94
   0  20   8  944.40  108.00
   0  20   8  886.30   91.90
   0 -20  -8  837.40   89.91
   0 -20  -8  918.30   92.03
   0  20  -8  920.30  100.80
   0  20  -8  782.60   87.57
   0 -20   8  923.30   97.84
   0 -20   8  793.70   96.15
   0  20   8  890.60   61.03
   0  20   8  911.50   64.05
   0 -20  -8 1049.00   68.79
   0 -20  -8  985.00   65.27
   0  20  -8  910.10   60.27
   0  20  -8  888.70   58.91
   0 -20   8  977.30   65.74
   0 -20   8  896.00   62.14
   0  20   8  847.90   55.00
   0  20   8  970.00   63.25
   0 -20  -8  919.70   60.45
   0 -20  -8  877.40   56.66
   0  20  -8  925.80   57.93
   0  20  -8  961.80   61.63
   0 -20   8  979.40   61.32
   0 -20   8  880.50   56.81
   0  20  -8  929.60   57.50
   0  20  -8  987.30   59.43
   0 -20   8  907.30   54.55
   0 -20   8  923.00   57.81
   0  20   9  485.60   71.85
   0  20   9  492.40   80.15
   0 -20  -9  446.30   67.85
   0 -20  -9  540.80   75.68
   0  20  -9  452.50   67.19
   0  20  -9  422.70   75.87
   0 -20   9  522.20   82.70
   0 -20   9  495.00   69.95
   0  20   9  451.70   70.16
   0  20   9  385.90   83.90
   0 -20  -9  496.20   73.62
   0 -20  -9  465.90   71.60
   0  20  -9  457.90   74.50
   0  20  -9  511.70   82.79
   0 -20   9  500.30   74.03
   0 -20   9  386.10   79.78
   0  20   9  432.80   37.07
   0  20   9  407.00   38.56
   0 -20  -9  442.20   36.60
   0 -20  -9  468.20   37.58
   0  20  -9  439.00   35.30
   0  20  -9  482.60   37.39
   0 -20   9  435.90   36.66
   0 -20   9  450.30   38.68
   0  20  -9  492.60   35.65
   0  20  -9  543.70   40.12
   0 -20   9  470.20   34.40
   0  20   9  455.60   36.70
   0  20   9  454.80   35.52
   0 -20  -9  425.70   34.57
   0 -20  -9  452.20   35.02
   0  20  -9  493.60   34.95
   0  20  -9  463.00   34.80
   0 -20   9  444.00   32.00
   0 -20   9  430.50   34.17
   0  20  10  170.70   67.50
   0  20  10  183.10   59.75
   0 -20 -10  104.40   58.94
   0 -20 -10  135.60   57.53
   0  20 -10  150.00   60.60
   0  20 -10   59.92   50.02
   0 -20  10   96.08   53.25
   0 -20  10  150.30   69.07
   0  20  10  132.10   58.91
   0  20  10  144.20   74.62
   0 -20 -10  149.80   61.52
   0 -20 -10  128.10   60.59
   0  20 -10  122.10   67.53
   0  20 -10  162.20   60.25
   0 -20  10  139.60   63.95
   0 -20  10   63.79   69.85
   0  20  10  136.90   22.46
   0  20  10  142.50   25.56
   0 -20 -10  150.50   21.23
   0 -20 -10  176.50   22.57
   0  20 -10  150.20   21.02
   0  20 -10  138.10   20.02
   0 -20  10  155.20   23.29
   0 -20  10  159.70   21.60
   0  20  10  134.80   21.44
   0  20  10   96.49   23.24
   0 -20 -10  109.80   20.74
   0 -20 -10  109.80   19.37
   0  20 -10  118.10   17.90
   0  20 -10  118.80   19.74
   0 -20  10  118.70   19.53
   0 -20  10  150.80   17.89
   0 -20 -10  124.50   22.77
   0 -20 -10  115.40   20.76
   0  20 -10  122.80   19.18
   0  20 -10  154.30   19.36
   0 -20  10  113.90   20.12
   0 -20  10  137.80   17.72
   0  20  11 2188.00  183.20
   0  20  11 2000.00  163.70
   0 -20 -11 2304.00  184.10
   0 -20 -11 2112.00  170.60
   0  20 -11 2108.00  168.70
   0  20 -11 2158.00  175.00
   0 -20  11 2138.00  175.00
   0 -20  11 2213.00  174.00
   0  20  11 2216.00  177.10
   0  20  11 2087.00  172.70
   0 -20 -11 2186.00  170.70
   0 -20 -11 2167.00  169.30
   0  20 -11 2118.00  168.20
   0  20 -11 2256.00  177.50
   0 -20  11 2255.00  178.70
   0 -20  11 1960.00  157.30
   0  20  11 2493.00  155.60
   0  20  11 2399.00  147.90
   0 -20 -11 2410.00  147.90
   0 -20 -11 2395.00  146.10
   0  20 -11 2339.00  142.40
   0  20 -11 2412.00  147.20
   0 -20  11 2375.00  144.30
   0 -20  11 2412.00  149.00
   0  20  11 2249.00  133.00
   0  20  11 2462.00  142.60
   0 -20 -11 2386.00  139.40
   0 -20 -11 2248.00  130.70
   0  20 -11 2399.00  139.10
   0  20 -11 2356.00  134.90
   0 -20  11 2363.00  136.60
   0 -20  11 2200.00  125.60
   0  20  11 2394.00  134.60
   0  20  11 2513.00  142.30
   0 -20 -11 2346.00  133.00
   0 -20 -11 2272.00  127.10
   0  20 -11 2411.00  132.70
   0  20 -11 2487.00  138.40
   0 -20  11 2298.00  126.40
   0 -20  11 2312.00  129.60
   0  20 -12  -34.78   54.63
   0  20 -12   51.82   63.34
   0 -20  12  -47.06   49.26
   0 -20  12  -38.54   66.42
   0  20  12   23.30   79.43
   0  20  12   27.01   64.49
   0 -20 -12   35.50   62.77
   0 -20 -12   71.98   61.93
   0  20 -12  -19.66   69.63
   0  20 -12  -19.85   65.62
   0 -20  12   -9.21   63.50
   0 -20  12   93.50   73.28
   0  20 -12   12.34   16.58
   0  20 -12    8.44   15.61
   0 -20  12   -1.34   14.15
   0 -20  12   -8.68   17.68
   0  20  12  -11.17   16.82
   0  20  12  -12.76   19.91
   0 -20 -12    7.33   16.20
   0 -20 -12   21.31   16.83
   0  20 -12   29.07   15.31
   0  20 -12   26.04   16.22
   0 -20  12   12.37   16.56
   0 -20  12    7.68   12.27
   0  20  12   24.71   17.23
   0  20  12  -14.35   21.42
   0 -20 -12    9.31   16.47
   0 -20 -12  -16.17   16.29
   0  20 -12    9.18   15.42
   0  20 -12   11.14   14.97
   0 -20  12   -2.48   12.30
   0 -20  12  -29.72   16.75
   0  20 -13  -30.88   70.26
   0  20 -13  -21.72   53.33
   0 -20  13   30.12   49.53
   0 -20  13   50.71   71.12
   0  20  13   10.44   64.22
   0  20  13    9.13   83.83
   0 -20 -13   18.90   67.08
   0 -20 -13   70.99   60.79
   0  20 -13   55.06   65.06
   0  20 -13  -16.36   69.30
   0 -20  13   50.32   70.63
   0 -20  13   74.82   63.12
   0  20  13    8.58   20.67
   0 -20 -13    1.26   19.32
   0  20 -13   35.67   17.53
   0  20 -13    6.60   17.54
   0 -20  13   -0.65   20.09
   0 -20  13   -1.25   13.90
   0  20  13   -0.20   20.06
   0  20  13    5.91   18.28
   0 -20 -13   26.38   16.76
   0 -20 -13  -12.80   14.80
   0  20 -13    2.80   15.26
   0  20 -13   16.96   15.18
   0 -20  13   -4.63   11.25
   0 -20  13   33.62   17.50
   0  20  13   15.70   19.71
   0  20  13   34.86   18.64
   0 -20 -13   -9.51   15.99
   0 -20 -13   -1.22   17.10
   0  20 -13   -0.33   12.95
   0  20 -13   18.72   15.37
   0 -20  13   -8.69   17.58
   0 -20  13   19.46   12.57
   0  20  14  -60.92   72.18
   0  20  14   24.42   59.73
   0 -20 -14   15.92   55.41
   0 -20 -14   -8.97   65.82
   0  20 -14   -4.18   57.54
   0  20 -14  -36.53   62.86
   0 -20  14    4.79   46.61
   0 -20  14   52.28   73.67
   0  20  14  -57.42   86.42
   0 -20 -14   -3.31   74.66
   0 -20 -14   66.85   62.34
   0  20 -14   14.01   69.22
   0  20 -14   18.08   76.75
   0 -20  14  -60.82   73.05
   0 -20  14  -54.59   64.29
   0  20  14    4.70   20.73
   0  20  14   -5.40   19.62
   0 -20 -14    8.09   17.49
   0 -20 -14   19.81   21.71
   0  20 -14   16.32   18.49
   0  20 -14   30.02   19.93
   0 -20  14  -21.46   20.25
   0 -20  14    7.70   13.29
   0  20  14    3.97   20.05
   0  20  14   13.51   19.10
   0 -20 -14   -7.89   16.16
   0 -20 -14   -9.40   16.91
   0  20 -14   16.35   15.42
   0  20 -14  -27.70   15.28
   0 -20  14    9.65   16.87
   0 -20  14   14.77   11.85
   0  20  14   12.22   19.97
   0  20  14  -14.91   23.26
   0 -20 -14    3.64   17.98
   0 -20 -14   24.27   17.90
   0  20 -14    5.46   15.08
   0  20 -14    0.54    9.60
   0 -20  14    7.84   11.77
   0  21   1 1749.00  142.90
   0  21   1 1607.00  133.30
   0 -21  -1 1689.00  142.40
   0 -21  -1 1608.00  132.00
   0  21  -1 1526.00  127.70
   0  21  -1 1662.00  138.80
   0 -21   1 1599.00  131.00
   0 -21   1 1603.00  138.10
   0  21   1 1706.00  137.90
   0  21   1 1527.00  124.70
   0 -21  -1 1546.00  125.90
   0 -21  -1 1532.00  125.80
   0  21  -1 1496.00  125.70
   0  21  -1 1540.00  126.00
   0 -21   1 1532.00  124.40
   0 -21   1 1573.00  129.60
   0  21   1 1488.00   93.31
   0  21   1 1567.00   97.94
   0 -21  -1 1521.00   95.77
   0 -21  -1 1433.00   91.18
   0  21  -1 1371.00   86.90
   0  21  -1 1502.00   93.94
   0 -21   1 1491.00   94.71
   0 -21   1 1606.00  100.80
   0  21   1 1521.00   90.29
   0  21   1 1512.00   89.19
   0 -21  -1 1495.00   90.11
   0 -21  -1 1531.00   91.75
   0  21  -1 1414.00   83.53
   0  21  -1 1418.00   84.89
   0 -21   1 1508.00   90.44
   0 -21   1 1492.00   89.11
   0  21   1 1535.00   87.06
   0  21   1 1428.00   81.79
   0 -21  -1 1483.00   86.42
   0 -21  -1 1410.00   82.20
   0  21  -1 1458.00   83.16
   0  21  -1 1440.00   82.15
   0 -21   1 1499.00   86.86
   0 -21   1 1505.00   86.95
   0  21   2  277.10   57.47
   0  21   2  278.60   57.75
   0 -21  -2  289.10   59.93
   0 -21  -2  270.20   54.71
   0  21  -2  255.10   60.47
   0  21  -2  292.40   57.23
   0 -21   2  299.50   65.69
   0 -21   2  323.10   57.94
   0  21   2  321.70   64.36
   0  21   2  250.10   57.17
   0 -21  -2  282.90   58.85
   0 -21  -2  328.60   59.80
   0  21  -2  291.10   59.18
   0  21  -2  286.00   61.58
   0 -21   2  281.70   58.52
   0 -21   2  280.90   62.50
   0  21   2  361.70   31.58
   0  21   2  300.00   27.91
   0 -21  -2  324.50   29.40
   0 -21  -2  322.80   29.81
   0  21  -2  287.70   27.43
   0  21  -2  290.10   27.04
   0 -21   2  326.10   30.56
   0 -21   2  313.40   29.96
   0  21   2  311.70   26.58
   0  21   2  314.60   27.81
   0 -21  -2  339.30   29.50
   0 -21  -2  314.40   29.02
   0  21  -2  322.50   27.73
   0  21  -2  290.10   25.08
   0 -21   2  322.20   28.83
   0 -21   2  310.90   28.22
   0  21   2  312.30   26.04
   0  21   2  327.00   26.91
   0 -21  -2  289.90   26.66
   0 -21  -2  302.90   27.66
   0  21  -2  292.60   24.56
   0  21  -2  329.10   26.72
   0 -21   2  320.80   27.79
   0 -21   2  269.00   25.41
   0  21   3  286.90   59.44
   0  21   3  306.90   61.49
   0 -21  -3  241.30   57.85
   0 -21  -3  275.40   55.31
   0  21  -3  267.30   55.54
   0  21  -3  356.90   66.58
   0 -21   3  261.30   64.66
   0 -21   3  246.50   55.87
   0  21   3  300.40   63.82
   0  21   3  231.30   57.59
   0 -21  -3  320.10   60.81
   0 -21  -3  261.70   57.80
   0  21  -3  224.40   60.96
   0  21  -3  285.50   62.35
   0 -21   3  198.10   62.63
   0 -21   3  287.50   61.28
   0  21   3  318.80   29.79
   0  21   3  294.80   28.76
   0 -21  -3  285.60   28.20
   0 -21  -3  299.80   29.27
   0  21  -3  302.90   27.53
   0  21  -3  285.70   27.50
   0 -21   3  273.30   28.77
   0 -21   3  339.80   31.56
   0  21   3  319.40   27.75
   0  21   3  298.90   26.76
   0 -21  -3  332.20   28.32
   0 -21  -3  277.40   26.84
   0  21  -3  268.40   24.37
   0  21  -3  323.20   27.02
   0 -21   3  294.70   27.83
   0 -21   3  305.90   27.58
   0  21   3  339.70   27.78
   0  21   3  299.80   25.54
   0 -21  -3  284.70   26.90
   0 -21  -3  281.50   26.84
   0  21  -3  296.60   24.67
   0  21  -3  317.50   26.03
   0 -21   3  268.00   26.67
   0 -21   3  229.40   23.53
   0  21   4  173.30   55.92
   0  21   4  191.00   57.63
   0 -21  -4  231.80   55.03
   0 -21  -4  193.70   56.18
   0  21  -4  186.80   62.45
   0  21  -4  186.30   52.14
   0 -21   4  140.90   55.16
   0 -21   4  202.80   65.95
   0  21   4  158.10   62.90
   0  21   4  186.70   60.09
   0 -21  -4  128.70   57.30
   0 -21  -4  183.00   56.52
   0  21  -4  136.40   58.50
   0  21  -4  224.80   60.91
   0 -21   4  201.90   60.40
   0 -21   4  210.10   64.32
   0  21   4  248.60   27.40
   0  21   4  302.70   28.41
   0 -21  -4  298.40   28.47
   0 -21  -4  298.70   28.02
   0  21  -4  265.60   25.49
   0  21  -4  311.00   28.41
   0 -21   4  205.70   24.61
   0 -21   4  274.60   27.79
   0  21   4  250.10   24.93
   0  21   4  257.90   25.24
   0 -21  -4  248.00   25.95
   0 -21  -4  226.40   24.20
   0  21   4  272.00   25.27
   0  21   4  241.90   23.28
   0 -21  -4  274.70   25.91
   0 -21  -4  241.80   25.07
   0  21  -4  281.00   24.28
   0  21  -4  207.30   21.43
   0 -21   4  230.80   24.72
   0 -21   4  248.30   24.19
   0  21   5  -24.60   53.62
   0  21   5   24.22   53.68
   0 -21  -5   47.56   53.26
   0 -21  -5   10.53   46.91
   0  21  -5   29.41   50.81
   0 -21   5  -15.76   52.90
   0 -21   5  -12.45   61.27
   0  21   5   69.04   61.16
   0  21   5   -0.22   51.24
   0 -21  -5   -8.05   52.86
   0 -21  -5   -1.65   50.20
   0  21  -5    4.30   56.16
   0  21  -5   75.55   56.44
   0 -21   5   21.60   56.85
   0 -21   5  -38.30   60.27
   0  21   5   -0.92   14.56
   0  21   5    4.15   17.09
   0 -21  -5   24.67   13.83
   0 -21  -5   10.80   16.11
   0  21  -5   -6.90   13.78
   0  21  -5   11.29   13.22
   0 -21   5   15.74   17.55
   0 -21   5    5.27   15.84
   0  21   5    6.99   14.75
   0  21   5   11.78   14.32
   0 -21  -5    9.09   13.22
   0 -21  -5   -0.25   14.74
   0  21  -5   33.60   13.34
   0  21  -5    7.44   12.09
   0 -21   5   21.05   14.14
   0 -21   5   13.95   14.67
   0  21   5   -1.56   14.37
   0  21   5   34.10   13.83
   0 -21  -5   -1.16   14.57
   0 -21  -5   40.74   15.10
   0  21  -5    9.76   11.56
   0  21  -5    2.45   13.07
   0 -21   5    5.88   15.19
   0 -21   5   18.70   13.42
   0  21   6    1.74   53.49
   0  21   6   18.61   59.63
   0 -21  -6   -3.07   49.17
   0 -21  -6  -13.32   56.00
   0  21  -6  -73.59   57.84
   0  21  -6  -19.35   44.55
   0 -21   6    5.06   50.32
   0 -21   6   -6.91   59.62
   0  21  -6   10.78   51.46
   0  21  -6    1.90   62.23
   0 -21   6  -29.27   63.72
   0 -21   6   28.51   57.81
   0  21   6    3.96   16.59
   0  21   6   -8.10   16.18
   0 -21  -6  -18.93   14.96
   0 -21  -6   17.03   14.63
   0  21  -6   -0.62   14.03
   0  21  -6   13.22   13.06
   0 -21   6    4.77   16.51
   0 -21   6   21.71   16.58
   0  21   6    5.47   13.81
   0  21   6    3.29   15.44
   0 -21  -6    8.72   16.27
   0 -21  -6    8.02   13.61
   0  21  -6   -7.58   12.64
   0  21  -6    7.09   13.11
   0 -21   6   -9.35   13.67
   0 -21   6   40.64   15.52
   0  21  -6    2.03   12.18
   0  21  -6   19.47   13.44
   0 -21   6   28.61   12.78
   0 -21   6   11.04   14.83
   0  21   7   -1.65   54.63
   0  21   7   25.24   65.17
   0 -21  -7   62.95   58.45
   0 -21  -7   83.85   54.28
   0  21  -7  -11.92   59.77
   0  21  -7   55.50   46.42
   0 -21   7   72.64   64.02
   0 -21   7   84.85   52.43
   0  21   7   20.56   70.31
   0  21   7   59.90   55.76
   0 -21  -7  -19.69   53.19
   0 -21  -7    7.55   51.67
   0  21  -7   70.53   63.04
   0  21  -7   47.90   52.95
   0 -21   7  -44.13   67.51
   0 -21   7   18.32   59.18
   0  21   7   48.65   19.56
   0  21   7   64.91   18.35
   0 -21  -7   61.98   15.42
   0 -21  -7   34.50   16.10
   0  21  -7   42.91   15.50
   0  21  -7   56.56   14.73
   0 -21   7   54.11   17.73
   0 -21   7   43.61   17.15
   0  21  -7   34.15   13.85
   0  21  -7   64.11   15.07
   0 -21   7   38.92   15.66
   0 -21   7   39.61   14.30
   0  21   7   44.39   15.69
   0  21   7   56.73   17.46
   0 -21  -7   20.65   15.82
   0 -21  -7   41.67   15.48
   0  21  -7   47.60   14.55
   0  21  -7   63.90   15.62
   0 -21   7   25.95   17.36
   0 -21   7   65.05   14.24
   0  21   8  290.40   76.51
   0  21   8  301.40   66.71
   0 -21  -8  290.90   68.57
   0 -21  -8  217.10   61.07
   0  21  -8  272.90   58.37
   0  21  -8  302.50   67.87
   0 -21   8  289.50   74.81
   0 -21   8  288.50   60.21
   0  21   8  302.90   80.63
   0  21   8  281.60   64.75
   0 -21  -8  349.90   68.28
   0 -21  -8  321.50   64.95
   0  21  -8  218.80   61.90
   0  21  -8  337.70   75.52
   0 -21   8  286.00   67.99
   0 -21   8  338.00   74.90
   0  21   8  247.60   30.34
   0  21   8  245.30   27.78
   0 -21  -8  247.80   26.99
   0 -21  -8  212.50   24.72
   0  21  -8  238.70   24.49
   0  21  -8  262.20   26.14
   0 -21   8  237.80   27.71
   0 -21   8  239.20   27.44
   0  21   8  192.40   25.45
   0  21   8  244.60   26.27
   0 -21  -8  225.90   25.89
   0 -21  -8  252.80   26.28
   0  21  -8  214.20   22.47
   0  21  -8  193.90   22.32
   0 -21   8  275.70   25.83
   0 -21   8  216.70   24.14
   0  21   8  234.80   24.98
   0  21   8  230.50   25.76
   0 -21  -8  265.70   26.78
   0 -21  -8  239.70   25.80
   0  21  -8  241.90   23.36
   0  21  -8  221.60   24.23
   0 -21   8  237.60   22.17
   0 -21   8  242.40   25.81
   0  21  -9   19.67   46.31
   0  21  -9   21.82   61.78
   0 -21   9   15.45   64.54
   0 -21   9   29.84   50.34
   0  21   9  -60.56   71.03
   0  21   9  -53.12   59.08
   0 -21  -9  -31.91   55.16
   0 -21  -9  -22.37   56.98
   0  21  -9  -22.68   66.82
   0  21  -9   13.80   57.02
   0 -21   9   46.67   60.05
   0 -21   9   62.13   69.42
   0  21  -9  -11.40   12.51
   0  21  -9   -6.73   14.43
   0 -21   9   13.12   15.84
   0 -21   9  -10.91   16.68
   0  21   9  -18.13   15.79
   0  21   9   -0.45   17.46
   0 -21  -9   -9.54   15.72
   0 -21  -9   18.82   14.59
   0  21  -9   -5.25   12.93
   0  21  -9  -14.40   12.91
   0 -21   9   -7.56   14.42
   0 -21   9   -1.91   11.79
   0  21   9    5.97   16.52
   0  21   9    8.41   16.20
   0 -21  -9  -23.55   15.43
   0 -21  -9   23.59   15.90
   0  21  -9   -2.36   14.40
   0  21  -9    2.78   14.07
   0 -21   9   16.74   14.90
   0 -21   9    2.26   11.33
   0  21 -10   50.80   47.67
   0  21 -10   23.18   61.44
   0 -21  10   50.44   52.23
   0 -21  10   -0.48   64.51
   0  21  10   64.02   59.73
   0 -21 -10   67.85   63.31
   0 -21 -10   40.19   65.26
   0  21 -10  109.30   60.61
   0  21 -10  106.90   68.01
   0 -21  10   48.06   58.37
   0 -21  10  -35.95   67.09
   0  21 -10   49.96   16.70
   0  21 -10   52.25   17.42
   0 -21  10   62.06   18.34
   0 -21  10   50.97   21.07
   0  21  10   65.26   20.75
   0  21  10   31.06   17.92
   0 -21 -10   50.51   16.38
   0 -21 -10   69.94   17.93
   0  21 -10   40.07   16.69
   0  21 -10   51.19   16.06
   0 -21  10   36.75   17.07
   0 -21  10   44.64   14.37
   0  21  10   41.13   19.25
   0 -21 -10   55.36   17.84
   0 -21 -10   18.02   16.62
   0  21 -10   28.05   16.25
   0  21 -10   39.46   15.77
   0 -21  10   74.72   15.76
   0 -21  10   69.53   19.48
   0  21  11  -17.69   70.88
   0  21  11  107.30   59.07
   0 -21 -11   20.07   55.12
   0 -21 -11  124.50   58.85
   0  21 -11  115.20   55.13
   0  21 -11   73.52   65.48
   0 -21  11  107.40   56.02
   0 -21  11  122.00   69.23
   0  21 -11   34.48   65.36
   0  21 -11  107.70   72.67
   0 -21  11   82.05   63.43
   0 -21  11  158.50   73.14
   0  21  11   46.06   19.37
   0  21  11   60.84   23.55
   0 -21 -11   45.06   17.08
   0 -21 -11   40.13   18.03
   0  21 -11   40.65   17.67
   0  21 -11   60.17   18.25
   0 -21  11   47.92   20.49
   0 -21  11   60.94   17.75
   0  21  11   19.07   20.35
   0  21  11   53.66   18.65
   0 -21 -11   33.50   16.99
   0 -21 -11   55.12   19.01
   0  21 -11   42.66   17.38
   0  21 -11   50.13   15.97
   0 -21  11   54.33   13.94
   0 -21  11   40.58   17.81
   0  21  11   46.83   18.62
   0  21  11   58.41   21.09
   0 -21 -11   41.52   17.55
   0 -21 -11   65.73   17.82
   0  21 -11   45.62   16.84
   0  21 -11   22.69   16.63
   0 -21  11   72.51   15.42
   0 -21  11   61.60   19.10
   0  21  12  447.50   84.01
   0  21  12  434.10   74.80
   0 -21 -12  434.30   73.76
   0 -21 -12  523.60   79.17
   0  21 -12  420.70   72.70
   0  21 -12  377.50   80.38
   0 -21  12  481.60   89.98
   0 -21  12  466.50   72.46
   0  21 -12  504.80   88.36
   0  21 -12  312.30   80.82
   0 -21  12  394.50   79.15
   0 -21  12  483.60   91.95
   0  21  12  338.70   34.79
   0  21  12  365.30   39.05
   0 -21 -12  377.90   33.62
   0 -21 -12  356.40   36.58
   0  21 -12  441.90   38.08
   0  21 -12  390.10   35.68
   0 -21  12  425.00   35.50
   0 -21  12  386.80   38.77
   0  21  12  345.60   34.83
   0  21  12  315.10   32.13
   0 -21 -12  347.00   32.95
   0 -21 -12  366.50   33.90
   0  21 -12  418.20   33.54
   0  21 -12  365.50   32.29
   0 -21  12  435.10   32.27
   0 -21  12  381.70   34.98
   0  21  12  399.30   35.51
   0  21  12  347.00   36.08
   0 -21 -12  413.10   36.47
   0 -21 -12  426.40   36.03
   0  21 -12  366.60   32.68
   0  21 -12  395.30   32.05
   0 -21  12  365.40   33.52
   0 -21  12  380.20   29.67
   0  21  13  206.30   76.11
   0 -21 -13  120.70   59.89
   0 -21 -13  155.80   58.72
   0  21  13  125.30   68.05
   0  21  13  216.40   87.96
   0 -21 -13   54.89   74.41
   0 -21 -13  130.30   64.81
   0  21 -13   64.48   74.62
   0  21 -13  162.40   74.72
   0 -21  13  164.70   69.27
   0 -21  13   74.18   78.09
   0  21  13  143.80   28.65
   0  21  13  166.90   26.61
   0 -21 -13  175.10   27.74
   0 -21 -13  152.20   23.36
   0  21 -13  173.00   26.00
   0  21 -13  172.60   24.78
   0 -21  13  187.50   28.25
   0 -21  13  149.80   21.03
   0  21  13  138.90   25.71
   0  21  13  185.20   26.63
   0 -21 -13  140.10   22.84
   0 -21 -13  144.70   23.60
   0  21 -13  191.50   25.48
   0 -21  13  176.40   20.00
   0 -21  13  192.80   27.28
   0  21  13   98.63   31.97
   0  21 -13  130.30   20.98
   0  21 -13  182.70   22.83
   0 -21  13  159.20   23.35
   0 -21  13  160.00   19.27
   0  21  14  -14.20   71.00
   0  21  14   55.81   60.70
   0 -21 -14   73.28   55.45
   0 -21 -14   43.59   61.40
   0  21 -14   31.88   65.56
   0  21 -14   10.96   54.25
   0 -21  14   56.10   75.06
   0 -21  14  -12.14   44.30
   0  21  14   31.23   85.33
   0  21  14    5.37   67.02
   0 -21 -14  -65.13   62.88
   0 -21 -14   31.57   72.37
   0  21  14   29.92   22.23
   0  21  14   92.09   23.59
   0 -21 -14   31.39   23.69
   0 -21 -14   45.61   19.65
   0  21 -14   53.01   21.75
   0  21 -14   47.17   21.57
   0 -21  14    2.43   22.03
   0 -21  14   23.63   15.37
   0  21  14   22.40   22.94
   0  21  14   21.97   22.41
   0 -21 -14   59.79   19.82
   0 -21 -14   27.19   18.45
   0  21 -14   45.87   17.41
   0  21 -14   34.51   17.58
   0 -21  14   28.98   13.18
   0 -21  14   56.53   20.78
   0  21  14   41.24   21.45
   0  21  14   25.69   23.86
   0 -21 -14   72.51   20.49
   0 -21 -14   58.10   19.62
   0  21 -14   14.06   15.47
   0  21 -14   22.84   11.13
   0 -21  14   35.54   13.83
   0 -21  14   54.43   20.47
   0  22   0  790.50   87.57
   0  22   0  716.40   79.92
   0 -22   0  724.10   85.49
   0 -22   0  707.90   77.48
   0  22   0  703.20   82.45
   0  22   0  758.50   83.27
   0 -22   0  740.60   84.54
   0 -22   0  760.80   81.77
   0  22   0  602.80   44.45
   0  22   0  662.90   48.11
   0 -22   0  637.90   47.35
   0 -22   0  593.60   45.10
   0  22   0  694.20   46.62
   0  22   0  650.40   44.19
   0 -22   0  731.70   50.15
   0 -22   0  642.70   45.49
   0  22   0  681.00   44.39
   0  22   0  719.90   45.75
   0 -22   0  702.00   46.72
   0 -22   0  616.00   42.95
   0  22   1  286.70   60.95
   0  22   1  310.40   58.08
   0 -22  -1  278.60   62.16
   0 -22  -1  254.90   53.17
   0  22  -1  218.10   61.57
   0  22  -1  241.60   57.72
   0 -22   1  294.60   57.26
   0 -22   1  288.80   68.64
   0  22   1  263.40   62.47
   0  22   1  303.00   60.80
   0 -22  -1  229.30   56.81
   0 -22  -1  316.10   62.59
   0  22  -1  288.20   63.13
   0  22  -1  259.90   61.01
   0 -22   1  284.20   66.15
   0 -22   1  329.00   60.28
   0  22   1  320.90   30.73
   0  22   1  349.50   30.31
   0 -22  -1  353.80   32.32
   0 -22  -1  287.30   29.80
   0  22  -1  339.80   30.59
   0  22  -1  317.60   29.06
   0 -22   1  326.50   31.49
   0 -22   1  357.90   32.73
   0  22   1  311.20   27.64
   0  22   1  331.40   28.15
   0 -22  -1  325.30   29.34
   0 -22  -1  335.60   30.56
   0  22  -1  296.90   26.66
   0  22  -1  331.70   28.11
   0 -22   1  308.00   29.26
   0 -22   1  322.90   29.44
   0  22   1  316.70   26.43
   0  22   1  340.90   28.81
   0 -22  -1  323.40   28.88
   0 -22  -1  299.00   28.79
   0  22  -1  300.40   25.65
   0  22  -1  324.80   27.45
   0 -22   1  337.50   29.49
   0 -22   1  358.50   29.98
   0  22   2  850.50   89.08
   0  22   2  840.90   88.35
   0 -22  -2  802.60   86.61
   0 -22  -2  824.10   86.01
   0  22  -2  815.20   90.27
   0  22  -2  861.30   88.13
   0 -22   2  834.10   85.91
   0 -22   2  914.70   99.54
   0  22   2  870.90   94.94
   0  22   2  848.50   88.20
   0 -22  -2  781.80   85.06
   0 -22  -2  881.40   90.27
   0  22  -2  820.60   88.53
   0  22  -2  921.70   94.57
   0 -22   2  886.60   92.40
   0 -22   2  827.60   86.13
   0  22   2  815.90   57.02
   0  22   2  885.10   59.65
   0 -22  -2  801.40   56.15
   0 -22  -2  815.00   56.84
   0  22  -2  852.00   57.95
   0  22  -2  865.30   58.53
   0 -22   2  880.40   61.16
   0 -22   2  851.00   59.20
   0  22   2  859.80   55.83
   0  22   2  843.30   54.31
   0 -22  -2  854.30   55.88
   0 -22  -2  856.80   56.80
   0  22  -2  782.70   51.28
   0  22  -2  848.90   54.12
   0 -22   2  921.40   59.71
   0 -22   2  780.80   52.24
   0  22   2  837.90   52.76
   0  22   2  870.20   54.20
   0 -22  -2  766.60   51.17
   0 -22  -2  879.20   56.51
   0  22  -2  798.60   50.18
   0  22  -2  874.50   53.92
   0 -22   2  777.70   52.47
   0 -22   2  863.90   54.92
   0  22   3 1461.00  128.60
   0  22   3 1552.00  135.80
   0 -22  -3 1459.00  128.90
   0 -22  -3 1461.00  128.40
   0  22  -3 1523.00  129.50
   0  22  -3 1568.00  137.30
   0 -22   3 1512.00  135.90
   0 -22   3 1523.00  129.00
   0  22   3 1413.00  120.30
   0  22   3 1545.00  133.40
   0 -22  -3 1322.00  118.00
   0 -22  -3 1549.00  131.40
   0  22  -3 1438.00  125.50
   0  22  -3 1552.00  132.30
   0 -22   3 1567.00  133.90
   0 -22   3 1550.00  128.60
   0  22   3 1397.00   89.86
   0  22   3 1519.00   95.72
   0 -22  -3 1479.00   94.52
   0 -22  -3 1412.00   90.32
   0  22  -3 1444.00   91.55
   0  22  -3 1529.00   95.66
   0 -22   3 1463.00   93.95
   0 -22   3 1551.00   98.23
   0  22   3 1397.00   84.43
   0  22   3 1457.00   87.77
   0 -22  -3 1421.00   86.16
   0 -22  -3 1649.00   98.39
   0  22  -3 1496.00   88.46
   0  22  -3 1409.00   84.73
   0 -22   3 1510.00   90.92
   0 -22   3 1509.00   91.17
   0  22   3 1380.00   80.13
   0  22   3 1418.00   81.76
   0 -22  -3 1381.00   82.01
   0 -22  -3 1406.00   83.31
   0  22  -3 1344.00   77.29
   0  22  -3 1376.00   79.28
   0 -22   3 1492.00   87.44
   0 -22   3 1469.00   85.17
   0  22   4  213.20   69.97
   0  22   4  258.60   64.63
   0 -22  -4  271.80   66.95
   0 -22  -4  232.00   67.07
   0  22  -4  303.50   68.55
   0  22  -4  256.40   55.69
   0 -22   4  315.70   61.90
   0 -22   4  263.70   70.93
   0  22   4  291.30   75.58
   0  22   4  329.10   68.65
   0 -22  -4  294.60   66.79
   0 -22  -4  280.40   68.62
   0  22  -4  318.20   68.99
   0  22  -4  306.50   69.74
   0 -22   4  252.80   74.86
   0 -22   4  301.40   66.44
   0  22   4  379.50   33.76
   0  22   4  320.50   31.38
   0 -22  -4  305.00   29.58
   0 -22  -4  314.90   30.76
   0  22  -4  391.80   33.35
   0  22  -4  317.80   28.13
   0 -22   4  339.80   32.79
   0 -22   4  361.20   32.43
   0  22  -4  336.20   28.86
   0  22  -4  296.40   26.34
   0 -22   4  320.20   29.53
   0 -22   4  305.50   28.62
   0  22  -4  313.20   26.53
   0  22  -4  371.50   28.19
   0 -22   4  308.90   28.75
   0 -22   4  330.50   27.82
   0  22  -5  438.90   74.49
   0  22  -5  357.80   60.66
   0 -22   5  422.80   76.79
   0 -22   5  401.30   67.44
   0  22   5  361.10   72.92
   0  22   5  388.00   87.10
   0 -22  -5  377.30   74.61
   0 -22  -5  362.30   74.71
   0  22  -5  383.40   71.47
   0  22  -5  378.50   75.70
   0 -22   5  356.00   72.85
   0 -22   5  459.70   87.31
   0  22   5  248.20   33.00
   0  22  -5  384.20   30.95
   0  22  -5  396.90   31.26
   0 -22   5  291.70   27.98
   0 -22   5  348.70   30.79
   0  22   5  334.30   27.96
   0  22   5  285.70   28.14
   0 -22  -5  401.10   33.10
   0 -22  -5  326.70   29.75
   0  22  -5  368.20   29.29
   0  22  -5  325.40   26.56
   0 -22   5  322.60   26.91
   0 -22   5  385.80   31.80
   0  22  -6    3.17   45.71
   0  22  -6   55.02   59.54
   0 -22   6   19.64   51.46
   0 -22   6   34.34   62.90
   0  22  -6  -14.87   57.05
   0  22  -6   30.18   67.88
   0 -22   6   42.68   73.21
   0 -22   6   49.77   62.44
   0  22  -6   54.45   14.02
   0  22  -6   20.66   15.38
   0 -22   6   38.89   17.16
   0 -22   6   62.62   18.88
   0  22   6   34.15   16.12
   0  22   6   49.49   17.33
   0 -22  -6   39.07   17.05
   0 -22  -6   41.14   15.22
   0  22  -6   25.04   13.46
   0  22  -6   42.91   15.34
   0 -22   6   38.69   16.43
   0 -22   6   54.50   15.45
   0  22   6   62.31   16.26
   0  22   6   53.22   17.04
   0 -22  -6   48.97   17.12
   0 -22  -6   29.70   16.70
   0  22  -6   21.33   14.50
   0  22  -6   38.74   12.72
   0 -22   6   35.70   14.28
   0 -22   6   31.60   15.93
   0  22   7   96.41   60.29
   0  22   7  125.30   65.45
   0 -22  -7   74.62   57.21
   0 -22  -7  139.80   60.05
   0  22  -7  101.90   62.96
   0 -22   7  203.80   55.47
   0 -22   7  127.60   64.88
   0  22  -7  209.50   66.87
   0  22  -7  153.30   70.78
   0 -22   7  186.30   76.23
   0 -22   7  188.90   75.13
   0  22   7  109.50   27.77
   0  22   7  100.60   21.37
   0 -22  -7  130.90   22.16
   0 -22  -7  137.30   22.50
   0  22  -7  161.50   21.94
   0  22  -7  156.00   20.23
   0 -22   7  183.90   25.12
   0 -22   7  191.20   25.79
   0  22   7  185.50   24.46
   0  22   7  166.60   22.41
   0 -22  -7  158.20   21.70
   0 -22  -7  138.20   21.63
   0  22  -7  159.60   20.41
   0  22  -7  143.10   19.61
   0 -22   7  162.50   21.08
   0 -22   7  172.30   22.38
   0  22   7  183.40   22.05
   0  22   7  160.70   22.26
   0 -22  -7  176.10   22.40
   0 -22  -7  164.40   22.26
   0  22  -7  150.30   19.72
   0  22  -7  154.60   19.73
   0 -22   7  186.30   20.25
   0 -22   7  150.90   21.86
   0  22   8  100.60   57.49
   0  22   8   97.70   67.95
   0 -22  -8  126.60   55.00
   0 -22  -8   80.79   58.00
   0  22  -8   85.29   60.80
   0  22  -8  161.50   53.75
   0 -22   8  185.50   55.64
   0 -22   8  127.00   68.24
   0  22   8   94.53   84.34
   0 -22  -8  111.90   67.87
   0 -22  -8   87.04   70.82
   0  22   8  179.90   24.03
   0  22   8  173.20   26.40
   0 -22  -8  177.00   23.72
   0 -22  -8  153.50   20.93
   0  22  -8  144.20   20.37
   0  22  -8  159.50   22.54
   0 -22   8  188.40   25.76
   0 -22   8  156.00   24.44
   0  22   8  181.40   25.55
   0  22   8  174.10   23.27
   0 -22  -8  182.20   22.54
   0 -22  -8  169.30   23.92
   0  22  -8  168.20   21.01
   0  22  -8  197.50   22.72
   0 -22   8  175.80   21.34
   0 -22   8  191.00   23.76
   0  22   8  181.90   22.17
   0  22   8  149.60   22.15
   0 -22  -8  151.30   21.38
   0 -22  -8  169.70   22.50
   0  22  -8  186.10   21.13
   0  22  -8  152.40   20.98
   0 -22   8  172.40   19.82
   0 -22   8  189.00   24.05
   0  22   9  262.40   62.42
   0  22   9  272.50   73.63
   0 -22  -9  286.00   60.97
   0 -22  -9  313.90   64.03
   0  22  -9  290.40   70.91
   0  22  -9  234.30   54.53
   0 -22   9  319.10   73.10
   0 -22   9  229.20   58.87
   0  22   9  301.60   81.74
   0  22   9  170.30   62.72
   0 -22  -9  314.80   66.59
   0 -22  -9  246.40   66.24
   0  22   9  226.40   27.31
   0  22   9  220.50   30.36
   0 -22  -9  220.00   25.33
   0 -22  -9  246.90   28.38
   0 -22   9  177.30   28.88
   0  22   9  210.20   26.89
   0  22   9  213.20   25.00
   0 -22  -9  221.30   25.00
   0 -22  -9  200.90   24.72
   0  22  -9  208.10   23.80
   0  22  -9  214.70   23.27
   0 -22   9  211.50   22.68
   0 -22   9  233.00   26.21
   0  22   9  237.40   27.47
   0  22   9  227.90   25.26
   0 -22  -9  213.20   25.48
   0 -22  -9  281.50   27.88
   0  22  -9  242.40   25.99
   0  22  -9  239.60   24.11
   0 -22   9  231.70   22.53
   0 -22   9  190.40   24.00
   0  22  10  314.60   64.42
   0  22  10  359.50   76.44
   0 -22 -10  362.90   67.33
   0 -22 -10  388.30   66.87
   0  22 -10  274.20   74.88
   0  22 -10  324.50   63.23
   0 -22  10  363.00   68.40
   0 -22  10  333.20   81.00
   0  22  10  306.10   67.57
   0  22  10  262.60   82.51
   0 -22 -10  402.80   72.59
   0 -22 -10  344.60   68.35
   0  22  10  342.30   37.70
   0  22  10  360.40   34.94
   0 -22 -10  375.70   35.79
   0 -22 -10  408.70   35.44
   0  22  10  329.70   31.48
   0  22  10  406.20   36.94
   0 -22 -10  340.10   31.56
   0 -22 -10  367.30   33.03
   0  22 -10  370.50   31.41
   0  22 -10  393.50   33.99
   0 -22  10  364.60   33.62
   0 -22  10  356.30   29.62
   0  22  10  269.70   30.05
   0 -22 -10  327.30   30.59
   0 -22 -10  307.70   31.57
   0  22 -10  367.50   30.83
   0  22 -10  350.90   31.34
   0 -22  10  402.90   31.43
   0 -22  10  340.00   31.86
   0  22  11  158.00   58.55
   0  22  11  122.10   68.89
   0 -22 -11  154.50   58.56
   0 -22 -11  199.30   59.41
   0  22 -11  149.40   72.01
   0  22 -11  129.80   58.87
   0 -22  11  155.90   80.27
   0 -22  11   79.58   58.38
   0  22  11   66.52   80.33
   0  22  11  123.10   69.44
   0 -22 -11  201.30   68.72
   0 -22 -11  101.90   62.16
   0  22 -11   28.58   71.44
   0  22 -11  110.80   79.32
   0 -22  11   57.26   69.80
   0 -22  11  120.50   84.02
   0  22  11  113.20   23.16
   0  22  11  113.60   27.06
   0 -22 -11   74.22   19.13
   0 -22 -11  136.00   23.77
   0  22  11  129.60   23.42
   0  22  11  112.10   24.49
   0 -22 -11  117.50   21.56
   0 -22 -11  126.20   22.63
   0  22 -11  132.00   22.24
   0  22 -11  154.80   21.67
   0 -22  11  116.40   17.22
   0 -22  11   80.25   21.44
   0  22  11  106.80   21.80
   0  22  11  136.50   25.66
   0 -22 -11  154.30   23.65
   0 -22 -11  103.50   20.62
   0  22 -11  117.50   20.40
   0  22 -11  125.70   20.05
   0 -22  11  131.00   18.29
   0 -22  11  135.10   22.70
   0  22  12  182.30   60.34
   0  22  12  166.40   71.68
   0 -22 -12  141.60   57.91
   0 -22 -12  159.20   59.60
   0  22 -12  237.00   68.99
   0 -22  12  141.40   61.64
   0 -22  12  154.80   78.89
   0  22  12  166.30   82.37
   0  22  12  160.90   60.90
   0 -22 -12  151.20   65.46
   0 -22 -12  114.20   60.17
   0  22 -12  184.60   73.62
   0  22 -12  198.20   77.01
   0 -22  12   92.03   67.11
   0 -22  12  178.40   82.57
   0  22  12  191.80   27.92
   0  22  12  139.50   27.81
   0 -22 -12  168.60   24.02
   0 -22 -12  168.30   27.03
   0  22 -12  138.90   24.51
   0  22 -12  189.80   27.52
   0 -22  12  153.50   23.89
   0 -22  12  171.70   32.16
   0  22  12  210.50   27.33
   0  22  12  209.20   29.29
   0 -22 -12  140.70   23.86
   0 -22 -12  136.00   23.42
   0  22 -12  153.50   22.46
   0  22 -12  162.50   22.69
   0 -22  12  184.10   26.95
   0 -22  12  150.80   19.86
   0  22 -12  149.90   24.33
   0  22 -12  141.80   22.48
   0 -22  12  167.10   19.90
   0 -22  12  164.70   25.03
   0  22  13  418.20   85.27
   0 -22 -13  346.30   73.04
   0 -22 -13  379.10   69.48
   0 -22  13  271.40   85.82
   0  22  13  383.30   89.26
   0  22  13  340.10   74.42
   0 -22 -13  301.70   76.45
   0 -22 -13  295.30   68.33
   0  22 -13  441.90   89.67
   0  22 -13  337.80   87.93
   0 -22  13  459.80   81.37
   0 -22  13  438.30   87.41
   0  22  13  469.40   42.05
   0  22  13  531.50   48.40
   0 -22 -13  456.80   38.97
   0 -22 -13  499.60   45.70
   0  22 -13  481.40   43.18
   0  22 -13  409.60   39.67
   0 -22  13  448.70   37.94
   0 -22  13  398.40   40.80
   0  22  13  372.10   37.41
   0  22  13  400.60   40.16
   0 -22 -13  366.00   35.00
   0 -22 -13  363.30   36.66
   0  22 -13  435.20   35.91
   0  22 -13  482.90   41.64
   0 -22  13  456.40   40.77
   0  22  13  480.30   42.05
   0  22  13  453.10   43.21
   0 -22 -13  438.90   36.96
   0 -22 -13  465.30   40.43
   0  22 -13  462.10   36.61
   0  22 -13  458.90   37.44
   0 -22  13  414.80   36.98
   0 -22  13  471.80   34.84
   0  23   1  434.80   72.77
   0  23   1  440.60   79.59
   0 -23  -1  393.40   68.71
   0 -23  -1  442.60   83.08
   0  23   1  439.00   82.20
   0  23   1  417.30   80.80
   0 -23  -1  298.40   79.33
   0 -23  -1  368.70   77.00
   0  23  -1  334.90   79.91
   0 -23   1  341.10   74.53
   0  23   1  370.80   36.92
   0 -23  -1  345.20   36.91
   0  23  -1  429.50   31.45
   0  23  -1  457.10   34.25
   0 -23   1  426.90   34.50
   0 -23   1  435.80   34.15
   0  23   2    6.49   54.91
   0  23   2   60.84   55.37
   0 -23  -2   36.29   52.93
   0 -23  -2   48.30   59.93
   0  23   2   50.64   64.30
   0  23   2   36.53   65.94
   0 -23  -2   12.75   66.08
   0 -23  -2   16.74   59.58
   0  23  -2   52.22   65.24
   0 -23   2    1.41   59.99
   0  23   2   25.60   16.50
   0  23   2   -7.99   16.19
   0 -23  -2    9.04   16.27
   0 -23  -2   16.49   15.30
   0  23   2    9.47   14.16
   0  23   2   33.35   16.72
   0 -23  -2   17.78   17.93
   0 -23  -2   17.66   15.05
   0  23  -2   14.81   15.38
   0  23  -2    8.17   14.47
   0 -23   2    7.01   16.54
   0 -23   2   22.04   18.10
   0 -23   2    6.82   16.03
   0 -23   2   16.95   17.36
   0  23   3   58.16   57.63
   0  23   3  133.40   62.47
   0 -23  -3   34.42   57.38
   0 -23  -3  133.40   56.88
   0  23   3   60.29   68.09
   0  23   3   92.37   63.40
   0 -23  -3   76.60   62.85
   0 -23  -3  136.60   67.43
   0  23  -3   25.07   64.48
   0  23  -3   64.36   70.12
   0 -23   3  180.70   63.13
   0 -23   3   61.71   75.51
   0  23   3   64.83   18.95
   0  23   3   72.58   17.24
   0 -23  -3   99.33   18.96
   0 -23  -3  101.40   20.08
   0  23   3  129.90   19.29
   0  23   3  110.80   18.47
   0 -23  -3   80.35   18.68
   0 -23  -3   74.74   17.46
   0  23  -3   60.43   16.04
   0  23  -3   52.01   16.66
   0 -23   3   66.49   17.55
   0 -23   3   70.29   19.38
   0  23   3   90.90   16.62
   0  23   3  102.90   17.63
   0 -23  -3  112.70   19.57
   0 -23  -3   93.22   18.15
   0  23  -3   88.51   16.26
   0  23  -3   67.74   15.37
   0 -23   3  111.60   19.00
   0 -23   3  101.10   18.76
   0  23   4    3.83   57.66
   0  23   4  -21.96   58.89
   0 -23  -4  -45.77   56.10
   0 -23  -4  -34.00   52.98
   0  23   4  -44.00   65.29
   0  23   4    7.38   60.10
   0 -23  -4   13.00   57.73
   0 -23  -4  -25.89   59.50
   0  23  -4   42.09   66.33
   0  23  -4  -33.37   60.68
   0 -23   4  -25.88   70.73
   0 -23   4   59.17   62.30
   0  23   4    1.51   15.90
   0  23   4   20.91   17.34
   0 -23  -4   -4.77   15.24
   0 -23  -4   -6.91   15.50
   0  23   4    2.49   13.56
   0  23   4   12.05   15.02
   0 -23  -4   -1.78   13.22
   0 -23  -4  -14.30   15.54
   0  23  -4   14.95   14.28
   0  23  -4   -6.89   12.34
   0 -23   4   -9.69   14.42
   0 -23   4  -25.23   15.12
   0  23   4   -2.74   12.56
   0  23   4    5.22   14.43
   0 -23  -4   -3.93   13.80
   0 -23  -4   -2.36   15.58
   0  23  -4  -12.01   11.73
   0  23  -4    4.76   13.61
   0 -23   4  -23.07   15.64
   0 -23   4   -4.10   13.98
   0  23   5   75.13   57.98
   0  23   5   29.90   57.97
   0 -23  -5  118.90   58.12
   0 -23  -5   63.86   52.44
   0  23   5  101.40   67.94
   0  23   5   72.33   60.25
   0 -23  -5    2.93   55.16
   0 -23  -5   45.43   58.55
   0  23  -5   45.25   69.78
   0 -23   5   85.39   70.79
   0  23   5   43.75   18.47
   0  23   5   56.65   20.01
   0 -23  -5   66.55   18.76
   0 -23  -5   68.56   19.14
   0 -23   5   23.05   20.86
   0  23   5   84.67   18.69
   0  23   5   87.64   19.18
   0 -23  -5   67.91   19.05
   0 -23  -5   52.36   16.18
   0  23  -5   64.50   16.30
   0  23  -5   67.03   16.46
   0 -23   5   78.44   18.67
   0 -23   5   69.70   19.13
   0  23   5   56.01   15.51
   0  23   5  102.70   18.58
   0 -23  -5   75.62   17.86
   0 -23  -5   46.44   17.26
   0  23  -5   63.69   15.10
   0  23  -5   71.43   17.06
   0 -23   5   45.47   15.18
   0 -23   5   70.07   17.81
   0  23   6  -28.35   58.34
   0  23   6  -49.92   56.00
   0 -23  -6   -2.06   51.09
   0 -23  -6   -4.60   55.27
   0  23   6   27.42   79.79
   0  23   6   18.03   59.87
   0 -23  -6    3.35   62.49
   0  23  -6  -12.71   67.77
   0  23  -6   -8.44   56.90
   0 -23   6  -13.76   65.41
   0 -23   6    1.35   61.99
   0  23   6   10.77   16.25
   0  23   6    3.15   18.26
   0 -23  -6    2.19   16.47
   0 -23  -6   -0.55   14.93
   0  23  -6    0.47   15.99
   0  23  -6  -20.79   12.74
   0 -23   6  -20.90   18.14
   0 -23   6    3.48   16.23
   0  23   6    0.22   14.87
   0  23   6  -13.73   16.23
   0 -23  -6    1.45   14.06
   0 -23  -6   -7.08   15.73
   0  23  -6    6.94   13.34
   0  23  -6   -8.97   13.89
   0 -23   6    0.35   16.61
   0 -23   6   24.41   15.82
   0  23   6    6.01   15.56
   0  23   6    0.60   13.35
   0 -23  -6   20.66   15.69
   0 -23  -6   -2.69   16.26
   0  23  -6    2.67   14.05
   0  23  -6    5.18   13.00
   0 -23   6    0.40   13.33
   0 -23   6  -10.82   16.12
   0  23   7  121.70   57.44
   0  23   7  114.60   66.09
   0 -23  -7  114.50   56.08
   0 -23  -7  170.70   55.65
   0  23  -7  161.50   61.53
   0  23  -7  153.10   70.07
[truncated: 8,554,626 more chars]
