# Supplementary material for: Twist and Shine: The Impact of Halogen Substitution on Thiele Hydrocarbon's Optical Properties
Source: Angew Chem Int Ed Engl. 2025 Dec 17;65(6):e24043. doi: 10.1002/anie.202524043 (PMC12865251; doi:10.1002/anie.202524043)
Supplement: Supplementary file 2 — Supporting Information [file ANIE-65-e24043-s001.zip › F,Cl-TTH.cif]

 
data_shelx
 
_audit_creation_method            'SHELXL-2014/7'
_shelx_SHELXL_version_number      '2014/7'
_chemical_name_systematic         ?
_chemical_name_common             ?
_chemical_melting_point           ?
_chemical_formula_moiety          ?
_chemical_formula_sum
 'C32 H8 Cl4 F12' 
_chemical_formula_weight          762.18

loop_
 _atom_type_symbol
 _atom_type_description
 _atom_type_scat_dispersion_real
 _atom_type_scat_dispersion_imag
 _atom_type_scat_source
 'C'  'C'   0.0033   0.0016
 'International Tables Vol C Tables 4.2.6.8 and 6.1.1.4'
 'H'  'H'   0.0000   0.0000
 'International Tables Vol C Tables 4.2.6.8 and 6.1.1.4'
 'F'  'F'   0.0171   0.0103
 'International Tables Vol C Tables 4.2.6.8 and 6.1.1.4'
 'Cl'  'Cl'   0.1484   0.1585
 'International Tables Vol C Tables 4.2.6.8 and 6.1.1.4'
 
_space_group_crystal_system       triclinic
_space_group_IT_number            2
_space_group_name_H-M_alt         'P -1'
_space_group_name_Hall            '-P 1'
 
_shelx_space_group_comment
;
The symmetry employed for this shelxl refinement is uniquely defined
by the following loop, which should always be used as a source of
symmetry information in preference to the above space-group names.
They are only intended as comments.
;
 
loop_
 _space_group_symop_operation_xyz
 'x, y, z'
 '-x, -y, -z'
 
_cell_length_a                    10.402(2)
_cell_length_b                    12.2670(10)
_cell_length_c                    13.250(10)
_cell_angle_alpha                 106.52(3)
_cell_angle_beta                  98.64(2)
_cell_angle_gamma                 110.42(3)
_cell_volume                      1459.4(12)
_cell_formula_units_Z             2
_cell_measurement_temperature     100(2)
_cell_measurement_reflns_used     6244
_cell_measurement_theta_min       0.98
_cell_measurement_theta_max       34.92
 
_exptl_crystal_description        rod
_exptl_crystal_colour             ?
_exptl_crystal_density_meas       ?
_exptl_crystal_density_method     ?
_exptl_crystal_density_diffrn     1.735          
_exptl_crystal_F_000              752
_exptl_transmission_factor_min    ?
_exptl_transmission_factor_max    ?
_exptl_crystal_size_max           0.15
_exptl_crystal_size_mid           0.1
_exptl_crystal_size_min           0.05
_exptl_absorpt_coefficient_mu     0.455
_shelx_estimated_absorpt_T_min    ?
_shelx_estimated_absorpt_T_max    ?
_exptl_absorpt_correction_type    empirical
_exptl_absorpt_correction_T_min   0.80
_exptl_absorpt_correction_T_max   0.93
_exptl_absorpt_process_details    'Kabsch, W. (2010). Acta Cryst. D66, 133-144.'
_exptl_absorpt_special_details    ?
_diffrn_ambient_temperature       100(2)
_diffrn_radiation_wavelength      0.68693
_diffrn_radiation_type            synchrotron
_diffrn_source                    synchrotron
_diffrn_measurement_device_type   'ESRF BM07 MiniDiff + Kappa'
_diffrn_measurement_method        ?
_diffrn_detector_area_resol_mean  ?
_diffrn_reflns_number             119166
_diffrn_reflns_av_unetI/netI      0.0177
_diffrn_reflns_av_R_equivalents   0.0544
_diffrn_reflns_limit_h_min        -13
_diffrn_reflns_limit_h_max        13
_diffrn_reflns_limit_k_min        -16
_diffrn_reflns_limit_k_max        16
_diffrn_reflns_limit_l_min        -17
_diffrn_reflns_limit_l_max        17
_diffrn_reflns_theta_min          1.838
_diffrn_reflns_theta_max          27.255
_diffrn_reflns_theta_full         24.340
_diffrn_measured_fraction_theta_max   0.962
_diffrn_measured_fraction_theta_full  0.970
_diffrn_reflns_Laue_measured_fraction_max    0.962
_diffrn_reflns_Laue_measured_fraction_full   0.970
_diffrn_reflns_point_group_measured_fraction_max   0.962
_diffrn_reflns_point_group_measured_fraction_full  0.970
_reflns_number_total              6965
_reflns_number_gt                 6724
_reflns_threshold_expression      'I > 2\s(I)'
_reflns_Friedel_coverage          0.000
_reflns_Friedel_fraction_max      .
_reflns_Friedel_fraction_full     .
 
_reflns_special_details
;
 Reflections were merged by SHELXL according to the crystal
 class for the calculation of statistics and refinement.
 
 _reflns_Friedel_fraction is defined as the number of unique
 Friedel pairs measured divided by the number that would be
 possible theoretically, ignoring centric projections and
 systematic absences.
;
 
_computing_data_collection        ?
_computing_cell_refinement        ?
_computing_data_reduction         ?
_computing_structure_solution     ?
_computing_structure_refinement 'SHELXL-2014/7 (Sheldrick, 2014)'
_computing_molecular_graphics     ?
_computing_publication_material   ?
_refine_special_details           ?
_refine_ls_structure_factor_coef  Fsqd
_refine_ls_matrix_type            full
_refine_ls_weighting_scheme       calc
_refine_ls_weighting_details
'w=1/[\s^2^(Fo^2^)+(0.0436P)^2^+0.6659P] where P=(Fo^2^+2Fc^2^)/3'
_atom_sites_solution_primary      ?
_atom_sites_solution_secondary    ?
_atom_sites_solution_hydrogens    geom
_refine_ls_hydrogen_treatment     constr
_refine_ls_extinction_method      none
_refine_ls_extinction_coef        .
_refine_ls_number_reflns          6965
_refine_ls_number_parameters      433
_refine_ls_number_restraints      0
_refine_ls_R_factor_all           0.0291
_refine_ls_R_factor_gt            0.0285
_refine_ls_wR_factor_ref          0.0799
_refine_ls_wR_factor_gt           0.0793
_refine_ls_goodness_of_fit_ref    1.047
_refine_ls_restrained_S_all       1.047
_refine_ls_shift/su_max           0.001
_refine_ls_shift/su_mean          0.000
 
loop_
 _atom_site_label
 _atom_site_type_symbol
 _atom_site_fract_x
 _atom_site_fract_y
 _atom_site_fract_z
 _atom_site_U_iso_or_equiv
 _atom_site_adp_type
 _atom_site_occupancy
 _atom_site_site_symmetry_order  
 _atom_site_calc_flag
 _atom_site_refinement_flags_posn
 _atom_site_refinement_flags_adp
 _atom_site_refinement_flags_occupancy
 _atom_site_disorder_assembly
 _atom_site_disorder_group
Cl1 Cl 0.42952(3) 0.31469(2) 0.85973(2) 0.01895(7) Uani 1 1 d . . . . .
Cl2 Cl 0.70715(3) 0.55277(3) 0.91630(2) 0.02020(7) Uani 1 1 d . . . . .
Cl3 Cl 0.14885(3) 0.59519(3) 0.92842(2) 0.02061(7) Uani 1 1 d . . . . .
Cl4 Cl 0.42382(3) 0.82830(3) 0.96613(3) 0.02391(7) Uani 1 1 d . . . . .
F1 F 0.08026(9) 0.42263(8) 0.57234(6) 0.02799(17) Uani 1 1 d . . . . .
F2 F 0.36136(8) 0.67609(7) 0.66443(7) 0.02588(16) Uani 1 1 d . . . . .
F3 F -0.04765(9) 0.30527(8) 0.86255(7) 0.02759(17) Uani 1 1 d . . . . .
F4 F 0.88956(8) 0.84572(8) 0.98280(6) 0.03038(18) Uani 1 1 d . . . . .
F5 F 0.33401(8) 0.36321(7) 0.60049(6) 0.02470(16) Uani 1 1 d . . . . .
F6 F 0.01787(9) 0.11234(8) 0.74374(8) 0.03264(18) Uani 1 1 d . . . . .
F7 F 0.62641(9) 0.63831(8) 0.61409(6) 0.03094(18) Uani 1 1 d . . . . .
F8 F 0.79074(8) 1.00128(7) 0.90343(8) 0.03384(19) Uani 1 1 d . . . . .
F9 F -0.37192(9) 0.36455(9) 0.62195(10) 0.0456(3) Uani 1 1 d . . . . .
F10 F 0.49657(10) 1.07859(9) 0.65616(11) 0.0543(3) Uani 1 1 d . . . . .
F11 F 0.21073(10) -0.06619(9) 0.47942(8) 0.0426(2) Uani 1 1 d . . . . .
F12 F 1.11894(11) 0.75057(12) 0.71365(11) 0.0558(3) Uani 1 1 d . . . . .
C1 C 0.53147(11) 0.66579(10) 0.86383(9) 0.01534(19) Uani 1 1 d . . . . .
C2 C 0.54265(12) 0.55217(10) 0.87322(9) 0.0160(2) Uani 1 1 d . . . . .
C3 C 0.28092(11) 0.45384(10) 0.82146(9) 0.01486(19) Uani 1 1 d . . . . .
C4 C 0.61804(11) 0.74413(10) 0.82449(9) 0.0162(2) Uani 1 1 d . . . . .
C5 C 0.42216(12) 0.44977(10) 0.84986(9) 0.01545(19) Uani 1 1 d . . . . .
C6 C 0.17478(12) 0.24367(10) 0.67577(9) 0.0180(2) Uani 1 1 d . . . . .
C7 C 0.16455(11) 0.35701(10) 0.74670(9) 0.0155(2) Uani 1 1 d . . . . .
C8 C -0.01724(13) 0.39120(11) 0.62781(10) 0.0207(2) Uani 1 1 d . . . . .
C9 C 0.10167(13) 0.12474(11) 0.67610(11) 0.0236(2) Uani 1 1 d . . . . .
C10 C 0.75201(14) 0.69095(12) 0.69182(10) 0.0230(2) Uani 1 1 d . . . . .
C11 C 0.02237(11) 0.36129(10) 0.71741(9) 0.0169(2) Uani 1 1 d . . . . .
C12 C 0.28698(12) 0.57916(10) 0.87813(9) 0.0160(2) Uani 1 1 d . . . . .
C13 C 0.75165(12) 0.74026(11) 0.79954(10) 0.0181(2) Uani 1 1 d . . . . .
C14 C -0.08033(13) 0.33258(11) 0.77318(11) 0.0214(2) Uani 1 1 d . . . . .
C15 C -0.21299(13) 0.33340(12) 0.74342(13) 0.0272(3) Uani 1 1 d . . . . .
H15 H -0.2804 0.3144 0.7839 0.033 Uiso 1 1 calc R U . . .
C16 C 0.45499(12) 0.79649(11) 0.70387(10) 0.0205(2) Uani 1 1 d . . . . .
C17 C 0.57838(12) 0.83393(10) 0.78689(10) 0.0180(2) Uani 1 1 d . . . . .
C18 C 0.40591(12) 0.67978(10) 0.89486(9) 0.0168(2) Uani 1 1 d . . . . .
C19 C 0.27363(14) 0.14889(13) 0.53604(11) 0.0269(3) Uani 1 1 d . . . . .
H19 H 0.3310 0.1567 0.4868 0.032 Uiso 1 1 calc R U . . .
C20 C 0.25993(12) 0.25083(11) 0.60383(10) 0.0207(2) Uani 1 1 d . . . . .
C21 C 0.67085(13) 0.95951(12) 0.82239(11) 0.0240(2) Uani 1 1 d . . . . .
C22 C -0.14826(14) 0.39257(12) 0.59192(12) 0.0272(3) Uani 1 1 d . . . . .
H22 H -0.1716 0.4126 0.5294 0.033 Uiso 1 1 calc R U . . .
C23 C 1.00905(14) 0.80046(14) 0.85110(13) 0.0309(3) Uani 1 1 d . . . . .
H23 H 1.0979 0.8384 0.9058 0.037 Uiso 1 1 calc R U . . .
C24 C 0.11359(14) 0.01959(12) 0.61288(12) 0.0298(3) Uani 1 1 d . . . . .
H24 H 0.0649 -0.0599 0.6168 0.036 Uiso 1 1 calc R U . . .
C25 C 0.99858(16) 0.74761(15) 0.74206(15) 0.0348(3) Uani 1 1 d . . . . .
C26 C 0.64669(14) 1.04395(12) 0.78208(14) 0.0324(3) Uani 1 1 d . . . . .
H26 H 0.7117 1.1294 0.8100 0.039 Uiso 1 1 calc R U . . .
C27 C -0.24323(13) 0.36299(12) 0.65268(13) 0.0302(3) Uani 1 1 d . . . . .
C28 C 0.87288(17) 0.69260(14) 0.65985(13) 0.0323(3) Uani 1 1 d . . . . .
H28 H 0.8693 0.6576 0.5851 0.039 Uiso 1 1 calc R U . . .
C29 C 0.88380(13) 0.79561(12) 0.87721(11) 0.0230(2) Uani 1 1 d . . . . .
C30 C 0.42417(13) 0.87574(12) 0.65800(12) 0.0277(3) Uani 1 1 d . . . . .
H30 H 0.3392 0.8471 0.6013 0.033 Uiso 1 1 calc R U . . .
C31 C 0.52283(15) 0.99832(13) 0.69868(14) 0.0334(3) Uani 1 1 d . . . . .
C32 C 0.19952(15) 0.03559(13) 0.54389(11) 0.0302(3) Uani 1 1 d . . . . .
 
loop_
 _atom_site_aniso_label
 _atom_site_aniso_U_11
 _atom_site_aniso_U_22
 _atom_site_aniso_U_33
 _atom_site_aniso_U_23
 _atom_site_aniso_U_13
 _atom_site_aniso_U_12
Cl1 0.02137(13) 0.01968(13) 0.01798(13) 0.00777(10) 0.00186(10) 0.01165(10)
Cl2 0.01527(12) 0.02799(14) 0.02289(14) 0.01296(11) 0.00463(10) 0.01251(10)
Cl3 0.01782(13) 0.02371(13) 0.02335(14) 0.00738(10) 0.00934(10) 0.01147(10)
Cl4 0.02357(14) 0.01830(13) 0.02898(15) 0.00411(11) 0.00976(11) 0.01020(11)
F1 0.0325(4) 0.0411(4) 0.0219(4) 0.0179(3) 0.0121(3) 0.0211(4)
F2 0.0185(3) 0.0200(3) 0.0299(4) 0.0105(3) -0.0059(3) 0.0017(3)
F3 0.0286(4) 0.0341(4) 0.0318(4) 0.0210(3) 0.0171(3) 0.0154(3)
F4 0.0214(4) 0.0389(4) 0.0213(4) 0.0038(3) -0.0028(3) 0.0110(3)
F5 0.0248(4) 0.0308(4) 0.0228(4) 0.0114(3) 0.0111(3) 0.0132(3)
F6 0.0318(4) 0.0262(4) 0.0423(5) 0.0178(3) 0.0141(4) 0.0089(3)
F7 0.0333(4) 0.0404(4) 0.0166(3) 0.0073(3) 0.0030(3) 0.0165(4)
F8 0.0212(4) 0.0239(4) 0.0408(5) 0.0081(3) -0.0112(3) 0.0026(3)
F9 0.0173(4) 0.0434(5) 0.0757(7) 0.0220(5) 0.0014(4) 0.0166(4)
F10 0.0335(5) 0.0338(5) 0.0915(9) 0.0397(5) -0.0114(5) 0.0076(4)
F11 0.0448(5) 0.0336(5) 0.0379(5) -0.0083(4) -0.0069(4) 0.0276(4)
F12 0.0358(5) 0.0741(8) 0.0814(8) 0.0362(6) 0.0407(6) 0.0334(5)
C1 0.0137(4) 0.0187(5) 0.0131(5) 0.0049(4) 0.0014(4) 0.0077(4)
C2 0.0162(5) 0.0230(5) 0.0124(5) 0.0076(4) 0.0035(4) 0.0116(4)
C3 0.0154(5) 0.0189(5) 0.0139(5) 0.0082(4) 0.0049(4) 0.0090(4)
C4 0.0135(5) 0.0191(5) 0.0148(5) 0.0053(4) 0.0009(4) 0.0071(4)
C5 0.0179(5) 0.0196(5) 0.0122(5) 0.0064(4) 0.0034(4) 0.0112(4)
C6 0.0158(5) 0.0199(5) 0.0171(5) 0.0053(4) 0.0004(4) 0.0090(4)
C7 0.0154(5) 0.0195(5) 0.0153(5) 0.0088(4) 0.0054(4) 0.0089(4)
C8 0.0201(5) 0.0218(5) 0.0193(5) 0.0063(4) 0.0033(4) 0.0096(4)
C9 0.0194(5) 0.0228(6) 0.0254(6) 0.0083(5) 0.0001(4) 0.0081(4)
C10 0.0256(6) 0.0265(6) 0.0217(6) 0.0119(5) 0.0080(5) 0.0133(5)
C11 0.0137(5) 0.0177(5) 0.0188(5) 0.0062(4) 0.0034(4) 0.0067(4)
C12 0.0160(5) 0.0213(5) 0.0141(5) 0.0069(4) 0.0046(4) 0.0110(4)
C13 0.0152(5) 0.0212(5) 0.0205(5) 0.0098(4) 0.0055(4) 0.0087(4)
C14 0.0192(5) 0.0204(5) 0.0277(6) 0.0110(4) 0.0091(5) 0.0086(4)
C15 0.0170(5) 0.0212(5) 0.0453(8) 0.0124(5) 0.0123(5) 0.0081(4)
C16 0.0146(5) 0.0191(5) 0.0257(6) 0.0095(4) 0.0019(4) 0.0050(4)
C17 0.0143(5) 0.0196(5) 0.0207(5) 0.0085(4) 0.0035(4) 0.0073(4)
C18 0.0178(5) 0.0190(5) 0.0156(5) 0.0060(4) 0.0042(4) 0.0104(4)
C19 0.0244(6) 0.0356(7) 0.0196(6) 0.0021(5) 0.0003(5) 0.0198(5)
C20 0.0186(5) 0.0262(6) 0.0172(5) 0.0057(4) 0.0008(4) 0.0126(4)
C21 0.0147(5) 0.0221(6) 0.0299(6) 0.0087(5) -0.0010(5) 0.0054(4)
C22 0.0248(6) 0.0261(6) 0.0279(6) 0.0080(5) -0.0031(5) 0.0129(5)
C23 0.0160(5) 0.0349(7) 0.0448(8) 0.0176(6) 0.0078(5) 0.0115(5)
C24 0.0258(6) 0.0200(6) 0.0340(7) 0.0043(5) -0.0064(5) 0.0092(5)
C25 0.0271(6) 0.0402(8) 0.0547(9) 0.0256(7) 0.0261(7) 0.0210(6)
C26 0.0209(6) 0.0206(6) 0.0501(9) 0.0160(6) -0.0006(6) 0.0040(5)
C27 0.0152(5) 0.0231(6) 0.0478(8) 0.0088(5) 0.0002(5) 0.0094(5)
C28 0.0400(8) 0.0387(7) 0.0337(7) 0.0187(6) 0.0235(6) 0.0238(6)
C29 0.0172(5) 0.0266(6) 0.0249(6) 0.0096(5) 0.0037(5) 0.0095(4)
C30 0.0178(5) 0.0271(6) 0.0371(7) 0.0166(5) -0.0022(5) 0.0079(5)
C31 0.0242(6) 0.0268(6) 0.0526(9) 0.0237(6) 0.0013(6) 0.0108(5)
C32 0.0277(6) 0.0276(6) 0.0266(6) -0.0036(5) -0.0080(5) 0.0187(5)
 
_geom_special_details
;
 All esds (except the esd in the dihedral angle between two l.s. planes)
 are estimated using the full covariance matrix.  The cell esds are taken
 into account individually in the estimation of esds in distances, angles
 and torsion angles; correlations between esds in cell parameters are only
 used when they are defined by crystal symmetry.  An approximate (isotropic)
 treatment of cell esds is used for estimating esds involving l.s. planes.
;
 
loop_
 _geom_bond_atom_site_label_1
 _geom_bond_atom_site_label_2
 _geom_bond_distance
 _geom_bond_site_symmetry_2
 _geom_bond_publ_flag
Cl1 C5 1.7255(11) . ?
Cl2 C2 1.7173(12) . ?
Cl3 C12 1.7197(12) . ?
Cl4 C18 1.7256(13) . ?
F1 C8 1.3527(15) . ?
F2 C16 1.3444(15) . ?
F3 C14 1.3469(17) . ?
F4 C29 1.3412(18) . ?
F5 C20 1.3416(15) . ?
F6 C9 1.3437(17) . ?
F7 C10 1.3467(17) . ?
F8 C21 1.3452(16) . ?
F9 C27 1.3478(15) . ?
F10 C31 1.3486(16) . ?
F11 C32 1.3517(15) . ?
F12 C25 1.3521(15) . ?
C1 C4 1.3522(16) . ?
C1 C2 1.4762(15) . ?
C1 C18 1.4772(15) . ?
C2 C5 1.3447(17) . ?
C3 C7 1.3508(17) . ?
C3 C12 1.4808(15) . ?
C3 C5 1.4827(15) . ?
C4 C17 1.4830(16) . ?
C4 C13 1.4893(15) . ?
C6 C9 1.3918(17) . ?
C6 C20 1.3957(18) . ?
C6 C7 1.4892(16) . ?
C7 C11 1.4947(15) . ?
C8 C22 1.3820(17) . ?
C8 C11 1.3856(19) . ?
C9 C24 1.3818(19) . ?
C10 C28 1.3812(18) . ?
C10 C13 1.3839(19) . ?
C11 C14 1.3906(16) . ?
C12 C18 1.3415(17) . ?
C13 C29 1.3913(17) . ?
C14 C15 1.3815(17) . ?
C15 C27 1.375(2) . ?
C16 C30 1.3828(17) . ?
C16 C17 1.3948(17) . ?
C17 C21 1.3919(17) . ?
C19 C32 1.377(2) . ?
C19 C20 1.3838(17) . ?
C21 C26 1.3702(18) . ?
C22 C27 1.382(2) . ?
C23 C25 1.375(3) . ?
C23 C29 1.3834(17) . ?
C24 C32 1.378(2) . ?
C25 C28 1.375(2) . ?
C26 C31 1.383(2) . ?
C30 C31 1.379(2) . ?
 
loop_
 _geom_angle_atom_site_label_1
 _geom_angle_atom_site_label_2
 _geom_angle_atom_site_label_3
 _geom_angle
 _geom_angle_site_symmetry_1
 _geom_angle_site_symmetry_3
 _geom_angle_publ_flag
C4 C1 C2 125.15(10) . . ?
C4 C1 C18 122.95(10) . . ?
C2 C1 C18 111.75(10) . . ?
C5 C2 C1 118.88(10) . . ?
C5 C2 Cl2 120.90(9) . . ?
C1 C2 Cl2 120.21(9) . . ?
C7 C3 C12 124.69(10) . . ?
C7 C3 C5 123.44(10) . . ?
C12 C3 C5 111.70(10) . . ?
C1 C4 C17 122.37(10) . . ?
C1 C4 C13 125.31(10) . . ?
C17 C4 C13 111.84(10) . . ?
C2 C5 C3 120.23(10) . . ?
C2 C5 Cl1 120.65(9) . . ?
C3 C5 Cl1 119.02(9) . . ?
C9 C6 C20 115.52(11) . . ?
C9 C6 C7 123.14(11) . . ?
C20 C6 C7 121.34(11) . . ?
C3 C7 C6 121.35(10) . . ?
C3 C7 C11 123.50(10) . . ?
C6 C7 C11 114.61(10) . . ?
F1 C8 C22 117.77(12) . . ?
F1 C8 C11 117.45(11) . . ?
C22 C8 C11 124.77(12) . . ?
F6 C9 C24 118.37(12) . . ?
F6 C9 C6 118.05(11) . . ?
C24 C9 C6 123.55(13) . . ?
F7 C10 C28 118.50(12) . . ?
F7 C10 C13 117.55(11) . . ?
C28 C10 C13 123.95(13) . . ?
C8 C11 C14 115.22(11) . . ?
C8 C11 C7 120.67(10) . . ?
C14 C11 C7 124.07(11) . . ?
C18 C12 C3 118.54(10) . . ?
C18 C12 Cl3 120.63(9) . . ?
C3 C12 Cl3 120.72(9) . . ?
C10 C13 C29 115.81(11) . . ?
C10 C13 C4 119.70(11) . . ?
C29 C13 C4 124.13(11) . . ?
F3 C14 C15 118.13(11) . . ?
F3 C14 C11 118.31(11) . . ?
C15 C14 C11 123.54(12) . . ?
C27 C15 C14 117.06(12) . . ?
F2 C16 C30 117.75(11) . . ?
F2 C16 C17 118.47(11) . . ?
C30 C16 C17 123.77(11) . . ?
C21 C17 C16 115.07(11) . . ?
C21 C17 C4 121.87(10) . . ?
C16 C17 C4 122.59(11) . . ?
C12 C18 C1 120.72(10) . . ?
C12 C18 Cl4 121.05(9) . . ?
C1 C18 Cl4 117.87(9) . . ?
C32 C19 C20 116.27(13) . . ?
F5 C20 C19 117.79(12) . . ?
F5 C20 C6 118.28(10) . . ?
C19 C20 C6 123.93(12) . . ?
F8 C21 C26 117.80(12) . . ?
F8 C21 C17 117.67(12) . . ?
C26 C21 C17 124.51(12) . . ?
C8 C22 C27 115.81(13) . . ?
C25 C23 C29 116.68(13) . . ?
C32 C24 C9 116.80(13) . . ?
F12 C25 C28 117.92(15) . . ?
F12 C25 C23 118.24(15) . . ?
C28 C25 C23 123.84(13) . . ?
C21 C26 C31 116.53(12) . . ?
F9 C27 C15 118.24(13) . . ?
F9 C27 C22 118.18(14) . . ?
C15 C27 C22 123.58(12) . . ?
C25 C28 C10 116.37(14) . . ?
F4 C29 C23 118.45(12) . . ?
F4 C29 C13 118.22(11) . . ?
C23 C29 C13 123.33(13) . . ?
C31 C30 C16 116.67(12) . . ?
F10 C31 C30 118.47(13) . . ?
F10 C31 C26 118.09(13) . . ?
C30 C31 C26 123.43(13) . . ?
F11 C32 C19 118.08(14) . . ?
F11 C32 C24 118.03(14) . . ?
C19 C32 C24 123.89(12) . . ?
 
loop_
 _geom_torsion_atom_site_label_1
 _geom_torsion_atom_site_label_2
 _geom_torsion_atom_site_label_3
 _geom_torsion_atom_site_label_4
 _geom_torsion
 _geom_torsion_site_symmetry_1
 _geom_torsion_site_symmetry_2
 _geom_torsion_site_symmetry_3
 _geom_torsion_site_symmetry_4
 _geom_torsion_publ_flag
C4 C1 C2 C5 -141.01(12) . . . . ?
C18 C1 C2 C5 34.55(14) . . . . ?
C4 C1 C2 Cl2 40.43(15) . . . . ?
C18 C1 C2 Cl2 -144.01(9) . . . . ?
C2 C1 C4 C17 161.77(10) . . . . ?
C18 C1 C4 C17 -13.32(17) . . . . ?
C2 C1 C4 C13 -9.60(18) . . . . ?
C18 C1 C4 C13 175.31(10) . . . . ?
C1 C2 C5 C3 -3.50(15) . . . . ?
Cl2 C2 C5 C3 175.04(8) . . . . ?
C1 C2 C5 Cl1 -179.93(8) . . . . ?
Cl2 C2 C5 Cl1 -1.39(14) . . . . ?
C7 C3 C5 C2 144.09(12) . . . . ?
C12 C3 C5 C2 -31.33(14) . . . . ?
C7 C3 C5 Cl1 -39.42(14) . . . . ?
C12 C3 C5 Cl1 145.16(9) . . . . ?
C12 C3 C7 C6 166.43(10) . . . . ?
C5 C3 C7 C6 -8.39(16) . . . . ?
C12 C3 C7 C11 -4.72(17) . . . . ?
C5 C3 C7 C11 -179.55(10) . . . . ?
C9 C6 C7 C3 119.46(13) . . . . ?
C20 C6 C7 C3 -60.51(16) . . . . ?
C9 C6 C7 C11 -68.64(15) . . . . ?
C20 C6 C7 C11 111.39(13) . . . . ?
C20 C6 C9 F6 -179.90(10) . . . . ?
C7 C6 C9 F6 0.12(18) . . . . ?
C20 C6 C9 C24 1.86(18) . . . . ?
C7 C6 C9 C24 -178.11(11) . . . . ?
F1 C8 C11 C14 178.52(10) . . . . ?
C22 C8 C11 C14 -0.71(18) . . . . ?
F1 C8 C11 C7 -3.50(16) . . . . ?
C22 C8 C11 C7 177.27(11) . . . . ?
C3 C7 C11 C8 95.18(15) . . . . ?
C6 C7 C11 C8 -76.52(14) . . . . ?
C3 C7 C11 C14 -87.03(15) . . . . ?
C6 C7 C11 C14 101.27(14) . . . . ?
C7 C3 C12 C18 -140.47(12) . . . . ?
C5 C3 C12 C18 34.89(14) . . . . ?
C7 C3 C12 Cl3 43.24(15) . . . . ?
C5 C3 C12 Cl3 -141.40(9) . . . . ?
F7 C10 C13 C29 -178.98(11) . . . . ?
C28 C10 C13 C29 1.06(18) . . . . ?
F7 C10 C13 C4 -5.60(17) . . . . ?
C28 C10 C13 C4 174.44(12) . . . . ?
C1 C4 C13 C10 103.64(15) . . . . ?
C17 C4 C13 C10 -68.51(14) . . . . ?
C1 C4 C13 C29 -83.56(16) . . . . ?
C17 C4 C13 C29 104.28(14) . . . . ?
C8 C11 C14 F3 -178.58(10) . . . . ?
C7 C11 C14 F3 3.52(17) . . . . ?
C8 C11 C14 C15 -0.17(18) . . . . ?
C7 C11 C14 C15 -178.07(11) . . . . ?
F3 C14 C15 C27 179.25(11) . . . . ?
C11 C14 C15 C27 0.83(19) . . . . ?
F2 C16 C17 C21 179.21(11) . . . . ?
C30 C16 C17 C21 0.42(19) . . . . ?
F2 C16 C17 C4 7.01(17) . . . . ?
C30 C16 C17 C4 -171.77(12) . . . . ?
C1 C4 C17 C21 130.37(13) . . . . ?
C13 C4 C17 C21 -57.21(15) . . . . ?
C1 C4 C17 C16 -57.96(17) . . . . ?
C13 C4 C17 C16 114.46(13) . . . . ?
C3 C12 C18 C1 -3.85(16) . . . . ?
Cl3 C12 C18 C1 172.44(8) . . . . ?
C3 C12 C18 Cl4 -176.84(8) . . . . ?
Cl3 C12 C18 Cl4 -0.55(14) . . . . ?
C4 C1 C18 C12 144.66(12) . . . . ?
C2 C1 C18 C12 -31.01(15) . . . . ?
C4 C1 C18 Cl4 -42.13(15) . . . . ?
C2 C1 C18 Cl4 142.19(9) . . . . ?
C32 C19 C20 F5 178.13(11) . . . . ?
C32 C19 C20 C6 -1.35(18) . . . . ?
C9 C6 C20 F5 -179.45(10) . . . . ?
C7 C6 C20 F5 0.53(17) . . . . ?
C9 C6 C20 C19 0.02(18) . . . . ?
C7 C6 C20 C19 180.00(11) . . . . ?
C16 C17 C21 F8 179.12(11) . . . . ?
C4 C17 C21 F8 -8.62(18) . . . . ?
C16 C17 C21 C26 0.5(2) . . . . ?
C4 C17 C21 C26 172.81(13) . . . . ?
F1 C8 C22 C27 -178.38(11) . . . . ?
C11 C8 C22 C27 0.85(19) . . . . ?
F6 C9 C24 C32 179.52(11) . . . . ?
C6 C9 C24 C32 -2.25(19) . . . . ?
C29 C23 C25 F12 -179.92(13) . . . . ?
C29 C23 C25 C28 0.6(2) . . . . ?
F8 C21 C26 C31 179.85(14) . . . . ?
C17 C21 C26 C31 -1.6(2) . . . . ?
C14 C15 C27 F9 -179.95(12) . . . . ?
C14 C15 C27 C22 -0.7(2) . . . . ?
C8 C22 C27 F9 179.16(12) . . . . ?
C8 C22 C27 C15 -0.1(2) . . . . ?
F12 C25 C28 C10 179.85(13) . . . . ?
C23 C25 C28 C10 -0.7(2) . . . . ?
F7 C10 C28 C25 179.83(12) . . . . ?
C13 C10 C28 C25 -0.2(2) . . . . ?
C25 C23 C29 F4 179.73(12) . . . . ?
C25 C23 C29 C13 0.4(2) . . . . ?
C10 C13 C29 F4 179.50(11) . . . . ?
C4 C13 C29 F4 6.44(18) . . . . ?
C10 C13 C29 C23 -1.13(18) . . . . ?
C4 C13 C29 C23 -174.19(12) . . . . ?
F2 C16 C30 C31 -179.05(13) . . . . ?
C17 C16 C30 C31 -0.3(2) . . . . ?
C16 C30 C31 F10 -179.93(14) . . . . ?
C16 C30 C31 C26 -0.9(2) . . . . ?
C21 C26 C31 F10 -179.20(15) . . . . ?
C21 C26 C31 C30 1.8(3) . . . . ?
C20 C19 C32 F11 -179.66(11) . . . . ?
C20 C19 C32 C24 0.9(2) . . . . ?
C9 C24 C32 F11 -178.64(11) . . . . ?
C9 C24 C32 C19 0.8(2) . . . . ?
 
loop_
 _geom_hbond_atom_site_label_D 
 _geom_hbond_atom_site_label_H 
 _geom_hbond_atom_site_label_A 
 _geom_hbond_distance_DH 
 _geom_hbond_distance_HA 
 _geom_hbond_distance_DA 
 _geom_hbond_angle_DHA 
 _geom_hbond_site_symmetry_A 
C23 H23 F8  0.95 2.51 3.281(3) 138.2 2_777
C26 H26 F3  0.95 2.50 3.383(2) 154.3 1_665
C28 H28 F1  0.95 2.26 3.187(3) 164.4 2_666
C30 H30 F11  0.95 2.62 3.394(2) 139.4 1_565
 
_refine_diff_density_max    0.427
_refine_diff_density_min   -0.408
_refine_diff_density_rms    0.065

_shelx_res_file
;

    shelx.res created by SHELXL-2014/7


TITL X8_cryo new data- Resol. =0.75
CELL  0.68693  10.402  12.267  13.25  106.52   98.64  110.42
ZERR     2.00   0.002   0.001   0.01    0.03    0.02    0.03
LATT   1
SFAC  C    H    F    CL
UNIT  64 16 24 8
MERG   2
FMAP   2
PLAN   -25 0.5 0.5
temp -173.15
ACTA
L.S.  50
EQIV $1 -x+2, -y+2, -z+2
HTAB C23 F8_$1
EQIV $2 x+1, y+1, z
HTAB C26 F3_$2
EQIV $3 -x+1, -y+1, -z+1
HTAB C28 F1_$3
EQIV $4 x, y+1, z
HTAB C30 F11_$4
conf
omit     0   0   1     !   496.20       1022.51      10.45       0.147      12.2
WGHT    0.043600    0.665900
FVAR       0.90553
CL1   4    0.429519    0.314686    0.859728    11.00000    0.02137    0.01968 =
         0.01798    0.00777    0.00186    0.01165
CL2   4    0.707147    0.552772    0.916303    11.00000    0.01527    0.02799 =
         0.02289    0.01296    0.00463    0.01251
CL3   4    0.148852    0.595194    0.928415    11.00000    0.01782    0.02371 =
         0.02335    0.00738    0.00934    0.01147
CL4   4    0.423819    0.828301    0.966125    11.00000    0.02357    0.01830 =
         0.02898    0.00411    0.00976    0.01020
F1    3    0.080260    0.422632    0.572341    11.00000    0.03245    0.04112 =
         0.02188    0.01793    0.01213    0.02110
F2    3    0.361363    0.676092    0.664426    11.00000    0.01853    0.01999 =
         0.02993    0.01048   -0.00592    0.00165
F3    3   -0.047647    0.305273    0.862551    11.00000    0.02857    0.03410 =
         0.03180    0.02098    0.01706    0.01540
F4    3    0.889561    0.845724    0.982801    11.00000    0.02142    0.03893 =
         0.02125    0.00379   -0.00276    0.01099
F5    3    0.334011    0.363213    0.600488    11.00000    0.02476    0.03080 =
         0.02283    0.01135    0.01109    0.01320
F6    3    0.017874    0.112342    0.743737    11.00000    0.03179    0.02624 =
         0.04227    0.01777    0.01414    0.00887
F7    3    0.626409    0.638309    0.614091    11.00000    0.03332    0.04045 =
         0.01657    0.00734    0.00300    0.01646
F8    3    0.790738    1.001277    0.903429    11.00000    0.02118    0.02389 =
         0.04075    0.00807   -0.01124    0.00265
F9    3   -0.371917    0.364553    0.621947    11.00000    0.01735    0.04339 =
         0.07573    0.02198    0.00142    0.01658
F10   3    0.496570    1.078594    0.656161    11.00000    0.03353    0.03385 =
         0.09152    0.03972   -0.01140    0.00764
F11   3    0.210731   -0.066189    0.479420    11.00000    0.04477    0.03358 =
         0.03791   -0.00828   -0.00686    0.02763
F12   3    1.118941    0.750565    0.713647    11.00000    0.03577    0.07407 =
         0.08138    0.03620    0.04073    0.03335
C1    1    0.531468    0.665786    0.863827    11.00000    0.01373    0.01868 =
         0.01305    0.00495    0.00137    0.00767
C2    1    0.542649    0.552168    0.873224    11.00000    0.01616    0.02302 =
         0.01242    0.00758    0.00349    0.01159
C3    1    0.280919    0.453845    0.821460    11.00000    0.01538    0.01888 =
         0.01393    0.00816    0.00495    0.00903
C4    1    0.618044    0.744135    0.824487    11.00000    0.01351    0.01910 =
         0.01477    0.00529    0.00095    0.00714
C5    1    0.422156    0.449765    0.849858    11.00000    0.01789    0.01958 =
         0.01216    0.00641    0.00337    0.01125
C6    1    0.174781    0.243665    0.675772    11.00000    0.01582    0.01995 =
         0.01707    0.00526    0.00039    0.00898
C7    1    0.164555    0.357011    0.746697    11.00000    0.01536    0.01951 =
         0.01526    0.00878    0.00537    0.00886
C8    1   -0.017239    0.391197    0.627813    11.00000    0.02011    0.02180 =
         0.01928    0.00629    0.00334    0.00961
C9    1    0.101669    0.124736    0.676103    11.00000    0.01940    0.02284 =
         0.02537    0.00829    0.00011    0.00814
C10   1    0.752013    0.690947    0.691823    11.00000    0.02560    0.02654 =
         0.02170    0.01193    0.00799    0.01328
C11   1    0.022365    0.361290    0.717409    11.00000    0.01368    0.01769 =
         0.01885    0.00618    0.00338    0.00675
C12   1    0.286980    0.579162    0.878132    11.00000    0.01605    0.02132 =
         0.01413    0.00691    0.00457    0.01105
C13   1    0.751650    0.740259    0.799543    11.00000    0.01523    0.02123 =
         0.02048    0.00980    0.00548    0.00869
C14   1   -0.080326    0.332579    0.773180    11.00000    0.01916    0.02035 =
         0.02767    0.01102    0.00912    0.00860
C15   1   -0.212990    0.333403    0.743416    11.00000    0.01702    0.02119 =
         0.04525    0.01243    0.01233    0.00812
AFIX  43
H15   2   -0.280354    0.314366    0.783859    11.00000   -1.20000
AFIX   0
C16   1    0.454995    0.796489    0.703866    11.00000    0.01464    0.01906 =
         0.02566    0.00946    0.00189    0.00499
C17   1    0.578382    0.833932    0.786892    11.00000    0.01426    0.01956 =
         0.02071    0.00848    0.00348    0.00725
C18   1    0.405907    0.679781    0.894860    11.00000    0.01780    0.01904 =
         0.01562    0.00596    0.00421    0.01040
C19   1    0.273626    0.148890    0.536038    11.00000    0.02435    0.03564 =
         0.01961    0.00206    0.00032    0.01978
AFIX  43
H19   2    0.330961    0.156651    0.486824    11.00000   -1.20000
AFIX   0
C20   1    0.259934    0.250833    0.603828    11.00000    0.01861    0.02622 =
         0.01718    0.00568    0.00078    0.01256
C21   1    0.670845    0.959507    0.822395    11.00000    0.01471    0.02209 =
         0.02994    0.00866   -0.00104    0.00540
C22   1   -0.148265    0.392575    0.591918    11.00000    0.02481    0.02606 =
         0.02792    0.00796   -0.00306    0.01292
AFIX  43
H22   2   -0.171605    0.412600    0.529395    11.00000   -1.20000
AFIX   0
C23   1    1.009049    0.800460    0.851098    11.00000    0.01601    0.03487 =
         0.04476    0.01764    0.00784    0.01148
AFIX  43
H23   2    1.097882    0.838424    0.905791    11.00000   -1.20000
AFIX   0
C24   1    0.113594    0.019588    0.612875    11.00000    0.02575    0.02004 =
         0.03402    0.00429   -0.00638    0.00922
AFIX  43
H24   2    0.064878   -0.059921    0.616786    11.00000   -1.20000
AFIX   0
C25   1    0.998577    0.747607    0.742056    11.00000    0.02710    0.04018 =
         0.05467    0.02560    0.02606    0.02098
C26   1    0.646691    1.043950    0.782084    11.00000    0.02094    0.02059 =
         0.05013    0.01598   -0.00061    0.00404
AFIX  43
H26   2    0.711669    1.129405    0.809987    11.00000   -1.20000
AFIX   0
C27   1   -0.243227    0.362993    0.652680    11.00000    0.01524    0.02309 =
         0.04776    0.00881    0.00024    0.00944
C28   1    0.872877    0.692597    0.659853    11.00000    0.03999    0.03869 =
         0.03368    0.01867    0.02347    0.02383
AFIX  43
H28   2    0.869336    0.657615    0.585114    11.00000   -1.20000
AFIX   0
C29   1    0.883796    0.795606    0.877208    11.00000    0.01719    0.02664 =
         0.02492    0.00958    0.00372    0.00952
C30   1    0.424171    0.875739    0.658003    11.00000    0.01775    0.02706 =
         0.03705    0.01659   -0.00223    0.00787
AFIX  43
H30   2    0.339248    0.847147    0.601290    11.00000   -1.20000
AFIX   0
C31   1    0.522833    0.998323    0.698684    11.00000    0.02415    0.02680 =
         0.05257    0.02365    0.00135    0.01077
C32   1    0.199525    0.035592    0.543892    11.00000    0.02766    0.02758 =
         0.02660   -0.00356   -0.00798    0.01867
HKLF    4

REM  X8_cryo new data- Resol. =0.75
REM R1 =  0.0285 for    6724 Fo > 4sig(Fo)  and  0.0291 for all    6965 data
REM    433 parameters refined using      0 restraints

END

WGHT      0.0436      0.6659

REM Highest difference peak  0.427,  deepest hole -0.408,  1-sigma level  0.065
Q1    1  -0.0297  0.3406  0.7378  11.00000  0.05    0.43
Q2    1   0.0919  0.3588  0.7385  11.00000  0.05    0.38
Q3    1   0.6914  0.7407  0.8142  11.00000  0.05    0.38
Q4    1   0.4790  0.5045  0.8721  11.00000  0.05    0.36
Q5    1   0.8122  0.7674  0.8358  11.00000  0.05    0.36
Q6    1   0.3535  0.4475  0.8321  11.00000  0.05    0.36
Q7    1   0.5207  0.8174  0.7532  11.00000  0.05    0.35
Q8    1   0.5375  0.6030  0.8661  11.00000  0.05    0.35
Q9    1   0.6238  0.8913  0.8031  11.00000  0.05    0.34
Q10   1   0.4569  0.6628  0.8667  11.00000  0.05    0.33
Q11   1   0.9420  0.7791  0.8589  11.00000  0.05    0.33
Q12   1   0.5781  0.7014  0.8450  11.00000  0.05    0.32
Q13   1   0.7557  0.7168  0.7524  11.00000  0.05    0.31
Q14   1  -0.1438  0.3447  0.7607  11.00000  0.05    0.31
Q15   1   0.1737  0.3045  0.7142  11.00000  0.05    0.31
Q16   1   0.2833  0.5162  0.8457  11.00000  0.05    0.31
Q17   1   0.1196  0.1786  0.6612  11.00000  0.05    0.30
Q18   1   0.8159  0.6854  0.6846  11.00000  0.05    0.30
Q19   1   0.2731  0.2016  0.5764  11.00000  0.05    0.29
Q20   1   0.2177  0.3959  0.7913  11.00000  0.05    0.29
Q21   1   0.3574  0.6222  0.9067  11.00000  0.05    0.29
Q22   1   0.2200  0.2430  0.6419  11.00000  0.05    0.28
Q23   1   0.6011  0.7922  0.8088  11.00000  0.05    0.28
Q24   1   0.0252  0.3980  0.6960  11.00000  0.05    0.27
Q25   1   0.4772  0.9356  0.6859  11.00000  0.05    0.26
;
_shelx_res_checksum   53867

_shelx_hkl_file
;
   0   0  -1  423.90   38.52
   0   0  -1  426.30   38.73
   0   0   1  354.30   32.20
   0   0   1  432.30   39.27
   0   0  -2 2257.00  204.80
   0   0  -2 2583.00  234.30
   0   0   2 2971.00  269.50
   0   0   2 2549.00  231.20
   0   0  -2 2508.00  258.30
   0   0  -2 2319.00  238.90
   0   0   2 2668.00  274.80
   0   0   2 2575.00  265.20
   0   0  -2 2559.00  135.90
   0   0  -2 2513.00  133.40
   0   0   2 2695.00  143.00
   0   0   2 3101.00  164.60
   0   0  -2 2996.00  160.10
   0   0  -2 2548.00  136.20
   0   0   2 2787.00  149.00
   0   0   2 2844.00  152.10
   0   0  -2 2986.00  179.90
   0   0  -2 2805.00  169.10
   0   0   2 3067.00  184.80
   0   0   2 2848.00  171.70
   0   0  -3  564.50   51.43
   0   0  -3  534.70   48.70
   0   0   3  502.90   45.82
   0   0   3  535.80   48.78
   0   0  -3  471.90   48.85
   0   0  -3  507.20   52.42
   0   0   3  549.30   56.79
   0   0   3  523.30   54.08
   0   0  -3  501.60   26.78
   0   0  -3  502.70   26.82
   0   0   3  487.90   26.03
   0   0  -3  490.40   26.40
   0   0  -3  458.30   24.66
   0   0   3  454.10   24.42
   0   0  -3  478.00   29.00
   0   0  -3  478.50   29.06
   0   0   3  435.40   26.42
   0   0   3  440.20   26.74
   0   0  -4 8561.00  776.10
   0   0  -4 8871.00  804.60
   0   0   4 8472.00  768.20
   0   0   4 8767.00  795.10
   0   0  -4 9842.00 1014.00
   0   0  -4 9660.00  994.60
   0   0   4 8674.00  893.20
   0   0   4 9105.00  937.50
   0   0  -4 8978.00  476.30
   0   0  -4 9299.00  493.60
   0   0   4 8619.00  457.30
   0   0   4 9358.00  496.60
   0   0  -4 9681.00  517.30
   0   0  -4 9193.00  491.20
   0   0   4 8969.00  479.30
   0   0   4 9266.00  495.30
   0   0  -4 8650.00  521.30
   0   0  -4 9136.00  550.50
   0   0   4 8687.00  523.40
   0   0  -5  763.60   69.60
   0   0  -5  793.10   72.29
   0   0   5  776.00   70.71
   0   0   5  850.10   77.45
   0   0  -5  844.70   87.32
   0   0  -5  786.70   81.40
   0   0   5  869.50   89.86
   0   0   5  803.30   83.07
   0   0  -5  755.30   40.34
   0   0   5  810.60   43.24
   0   0   5  898.20   47.87
   0   0  -5  832.50   44.73
   0   0  -5  797.50   42.88
   0   0   5  793.80   42.69
   0   0   5  819.20   44.07
   0   0  -5  841.70   51.04
   0   0  -5  859.30   52.12
   0   0   5  713.00   43.30
   0   0   5  787.60   47.80
   0   0  -6   32.15    3.48
   0   0  -6   30.48    3.31
   0   0   6   30.23    3.31
   0   0   6   28.58    3.15
   0   0  -6   31.43    3.85
   0   0   6   34.88    4.11
   0   0   6   30.55    3.67
   0   0  -6   41.71    2.60
   0   0  -6   42.57    2.66
   0   0   6   45.80    2.75
   0   0   6   39.21    2.39
   0   0  -6   42.03    2.66
   0   0  -6   37.30    2.40
   0   0   6   39.92    2.61
   0   0   6   41.62    2.62
   0   0  -6   39.59    2.92
   0   0  -6   44.50    3.20
   0   0   6   48.91    3.46
   0   0   6   44.30    3.22
   0   0  -7   90.19    8.83
   0   0  -7   90.61    8.79
   0   0   7   97.89    9.46
   0   0   7   79.44    7.76
   0   0  -7   84.39    9.26
   0   0  -7   94.27   10.39
   0   0   7   90.91    9.91
   0   0   7   78.58    8.66
   0   0  -7   77.03    4.54
   0   0  -7   86.97    5.05
   0   0   7   79.05    4.55
   0   0   7   87.17    4.97
   0   0  -7   84.04    4.97
   0   0  -7   96.39    5.60
   0   0   7   84.71    5.01
   0   0   7   84.86    4.96
   0   0  -7   77.14    5.23
   0   0  -7   89.07    6.00
   0   0   7   83.00    5.55
   0   0   7   78.69    5.33
   0   0  -8  355.20   32.91
   0   0  -8  366.80   33.92
   0   0   8  274.30   25.51
   0   0   8  340.20   31.44
   0   0  -8  315.40   33.08
   0   0  -8  328.40   34.53
   0   0   8  296.10   31.09
   0   0   8  375.40   39.21
   0   0  -8  331.40   18.04
   0   0  -8  331.00   18.02
   0   0   8  309.50   16.81
   0   0   8  309.20   16.78
   0   0  -8  340.20   18.65
   0   0  -8  313.70   17.28
   0   0   8  363.90   19.91
   0   0   8  330.30   18.15
   0   0  -8  335.60   20.83
   0   0  -8  314.60   19.65
   0   0   8  337.10   20.97
   0   0   8  316.10   19.61
   0   0  -9   51.20    5.46
   0   0  -9   45.89    4.96
   0   0   9   45.75    4.92
   0   0   9   45.45    4.86
   0   0  -9   45.85    2.98
   0   0  -9   43.15    2.85
   0   0   9   45.60    2.90
   0   0   9   40.83    2.67
   0   0  -9   42.75    3.01
   0   0  -9   40.23    2.72
   0   0   9   45.46    3.08
   0   0   9   40.45    2.77
   0   0   9   52.30    4.14
   0   0   9   44.06    3.43
   0   0 -10   27.69    3.72
   0   0 -10   27.60    3.83
   0   0  10   28.16    3.70
   0   0  10   20.36    2.94
   0   0 -10   19.52    1.66
   0   0 -10   17.41    1.60
   0   0  10   20.34    1.69
   0   0  10   18.75    1.62
   0   0 -10   18.24    2.03
   0   0  10   16.40    1.82
   0   0  10   17.66    2.08
   0   0 -11  147.00   14.28
   0   0 -11  140.00   13.70
   0   0  11  161.80   15.63
   0   0  11  133.30   12.98
   0   0 -11  155.90   16.97
   0   0 -11  176.40   19.19
   0   0  11  164.40   17.80
   0   0  11  171.10   18.47
   0   0 -11  193.30   10.96
   0   0 -11  170.80   10.00
   0   0  11  178.00   10.24
   0   0  11  171.30    9.93
   0   0 -11  176.90   11.62
   0   0 -11  205.90   13.46
   0   0  11  174.40   11.31
   0   0  11  166.60   11.19
   0   0 -12    2.39    1.31
   0   0 -12    2.65    1.26
   0   0  12    3.78    1.44
   0   0  12    4.18    1.39
   0   0 -12    6.44    1.82
   0   0 -12    4.01    1.51
   0   0  12    2.94    1.33
   0   0  12    5.04    1.63
   0   0 -12    2.28    0.86
   0   0 -12    3.26    0.98
   0   0  12    2.48    0.91
   0   0  12    1.71    0.84
   0   0 -12    1.96    0.97
   0   0 -12    2.22    1.15
   0   0  12    2.70    1.07
   0   0  12    1.29    0.93
   0   0 -12    0.89    1.17
   0   0 -12    0.87    1.22
   0   0  12    0.45    1.05
   0   0  12    3.80    1.21
   0   0 -13  146.10   14.33
   0   0 -13  160.70   15.76
   0   0  13  188.50   18.19
   0   0  13  133.30   13.15
   0   0 -13  153.70   17.07
   0   0 -13  156.30   17.15
   0   0  13  179.40   19.51
   0   0  13  143.90   15.86
   0   0 -13  174.80   10.02
   0   0 -13  154.40    9.02
   0   0  13  150.10    8.82
   0   0  13  153.20    8.92
   0   0 -13  152.90    8.98
   0   0 -13  168.20   10.10
   0   0  13  150.10    8.96
   0   0  13  164.30    9.72
   0   0 -13  170.70   11.58
   0   0 -13  168.60   11.45
   0   0  13  160.50   10.80
   0   0 -14    0.70    1.16
   0   0 -14    0.68    1.19
   0   0  14    0.67    1.25
   0   0  14    0.77    1.22
   0   0 -14    0.62    1.46
   0   0 -14    0.37    1.31
   0   0  14    1.39    1.32
   0   0  14    0.77    1.39
   0   0 -14   -0.04    0.84
   0   0 -14   -0.32    0.96
   0   0  14    1.15    0.95
   0   0  14   -0.50    0.92
   0   0 -14    0.12    1.22
   0   0 -14    1.18    0.99
   0   0  14    0.20    0.93
   0   0  14    0.53    1.02
   0   0 -14   -0.52    1.45
   0   0 -14   -0.26    1.42
   0   0  14    0.70    1.14
   0   0 -15  275.40   26.18
   0   0 -15  257.20   24.67
   0   0  15  220.80   21.41
   0   0  15  294.60   27.84
   0   0 -15  280.60   30.05
   0   0 -15  347.40   37.09
   0   0  15  253.80   27.55
   0   0  15  263.60   28.33
   0   0 -15  276.50   15.45
   0   0 -15  268.30   15.19
   0   0  15  304.90   17.25
   0   0  15  287.20   16.19
   0   0 -15  277.00   15.78
   0   0 -15  259.10   15.15
   0   0  15  281.30   16.16
   0   0  15  287.60   16.65
   0   0 -15  280.80   18.33
   0   0 -15  283.20   18.41
   0   0  15  295.40   19.58
   0   0 -16    9.06    2.18
   0   0 -16   12.97    2.65
   0   0  16    8.51    1.98
   0   0  16    5.75    1.87
   0   0 -16    8.80    2.64
   0   0 -16   10.81    2.41
   0   0  16   10.89    2.40
   0   0  16    7.07    2.16
   0   0 -16    3.45    1.21
   0   0 -16    3.73    1.22
   0   0  16    2.13    1.05
   0   0 -16    5.05    1.70
   0   0 -16    4.84    1.47
   0   0  16    5.75    1.46
   0   0 -16    2.91    1.96
   0   0 -16    3.71    1.80
   0   0  16    0.97    1.49
   0  -1  16  152.80   16.78
   0  -1  16  184.50   20.31
   0   1 -16  144.10   16.22
   0   1 -16  196.60   21.32
   0  -1  16  123.70    7.40
   0   1 -16  140.90    8.22
   0   1 -16  139.80    9.84
   0   1 -16  137.40    9.57
   0  -1  15  105.20   10.71
   0  -1  15   96.79    9.71
   0   1 -15  115.90   11.64
   0   1 -15  103.10   10.38
   0  -1  15   97.61   11.09
   0  -1  15   89.83   10.45
   0   1 -15   84.03    9.96
   0   1 -15   97.07   11.07
   0  -1  15   97.21    6.05
   0  -1  15   96.77    5.86
   0   1 -15  111.40    6.69
   0   1 -15   99.08    5.92
   0   1 -15   97.06    6.36
   0  -1  15  125.10    9.21
   0   1 -15  101.60    7.16
   0   1 -15  100.60    7.46
   0  -1  14  179.40   17.31
   0  -1  14  181.30   17.36
   0   1 -14  173.80   16.71
   0   1 -14  162.10   15.78
   0  -1  14  181.60   19.66
   0  -1  14  158.60   17.36
   0   1 -14  175.30   19.24
   0   1 -14  225.30   24.14
   0  -1  14  182.30   10.52
   0   1 -14  194.00   10.95
   0  -1  14  153.50    9.37
   0  -1  14  158.90    9.33
   0   1 -14  182.40   11.91
   0   1 -14  161.70   10.82
   0  -1  13   53.93    5.91
   0  -1  13   59.66    6.34
   0   1 -13   59.04    6.38
   0  -1  13   48.79    6.01
   0  -1  13   54.50    6.52
   0   1 -13   48.16    5.95
   0   1 -13   52.72    6.60
   0  -1  13   59.34    3.84
   0  -1  13   59.21    3.96
   0   1 -13   57.80    3.93
   0   1 -13   57.82    3.67
   0   1 -13   57.71    4.63
   0  -1  12   48.91    5.91
   0  -1  12   48.62    5.90
   0   1 -12   59.47    7.03
   0   1 -12   39.51    5.14
   0  -1  12   47.33    3.14
   0  -1  12   51.10    3.30
   0   1 -12   48.18    3.23
   0   1 -12   43.42    2.88
   0  -1  12   46.92    3.40
   0   1 -12   40.70    2.85
   0  -1  11  321.10   29.86
   0  -1  11  319.90   29.77
   0   1 -11  323.50   30.16
   0   1 -11  312.10   29.12
   0  -1  11  331.40   34.84
   0  -1  11  240.90   25.55
   0   1 -11  318.80   33.61
   0   1 -11  323.90   34.24
   0  -1  11  328.80   17.94
   0  -1  11  288.40   15.85
   0   1 -11  331.70   18.18
   0   1 -11  298.10   16.30
   0  -1  11  298.20   16.52
   0  -1  11  290.50   16.10
   0   1 -11  335.70   18.64
   0   1 -11  287.90   15.95
   0  -1  11  295.70   18.48
   0  -1  11  301.60   19.04
   0   1 -11  299.20   18.78
   0   1 -11  283.20   17.84
   0  -1  10    8.07    1.55
   0  -1  10   10.03    1.68
   0   1 -10    9.75    1.71
   0   1 -10    7.78    1.58
   0  -1  10    5.29    0.85
   0  -1  10    3.65    0.72
   0   1 -10    4.53    0.86
   0   1 -10    5.43    0.82
   0  -1  10    4.66    0.87
   0  -1  10    3.52    0.81
   0   1 -10    4.60    0.85
   0  -1  10    2.73    0.85
   0  -1  10    4.22    0.97
   0   1 -10    2.89    1.04
   0   1 -10    3.97    1.07
   0  -1   9   15.05    2.04
   0  -1   9   15.17    2.05
   0   1  -9   15.89    2.21
   0   1  -9   15.93    2.17
   0  -1   9   16.93    2.43
   0  -1   9   19.81    2.70
   0   1  -9   14.36    2.22
   0   1  -9   19.04    2.81
   0  -1   9   23.10    1.71
   0  -1   9   17.96    1.36
   0   1  -9   19.00    1.53
   0   1  -9   23.92    1.73
   0  -1   9   19.06    1.60
   0  -1   9   21.26    1.62
   0   1  -9   17.40    1.48
   0   1  -9   20.34    1.56
   0  -1   9   21.95    1.89
   0  -1   9   23.88    2.03
   0   1  -9   17.77    1.71
   0   1  -9   22.95    2.09
   0  -1   8   82.66    8.05
   0  -1   8   85.34    8.32
   0   1  -8   84.80    8.31
   0  -1   8   79.82    8.73
   0   1  -8   78.86    8.68
   0   1  -8   81.37    9.01
   0  -1   8  111.40    6.27
   0  -1   8  108.70    6.08
   0   1  -8  101.50    5.74
   0   1  -8  109.20    6.19
   0  -1   8  113.10    6.47
   0  -1   8  113.30    6.47
   0   1  -8  113.20    6.42
   0   1  -8  114.30    6.53
   0  -1   8  110.00    7.10
   0  -1   8  116.80    7.45
   0   1  -8  127.00    8.18
   0  -1   7  973.20   88.69
   0  -1   7  920.00   83.84
   0   1  -7  980.80   89.35
   0   1  -7 1026.00   93.52
   0   1  -7 1015.00  104.90
   0  -1   7  986.00   52.61
   0  -1   7  907.50   48.40
   0   1  -7  927.80   49.53
   0   1  -7 1032.00   55.05
   0  -1   7 1019.00   54.80
   0  -1   7  944.30   50.76
   0   1  -7  836.30   44.97
   0   1  -7  895.40   48.15
   0  -1   7  918.90   55.66
   0  -1   7  945.00   57.28
   0   1  -7 1123.00   68.08
   0   1  -7  908.80   55.14
   0  -1   6 5831.00  529.00
   0  -1   6 5249.00  476.10
   0   1  -6 6028.00  546.80
   0   1  -6 5902.00  535.30
   0  -1   6 5340.00  550.00
   0  -1   6 5475.00  563.90
   0   1  -6 5510.00  567.50
   0   1  -6 5322.00  548.30
   0  -1   6 5185.00  275.30
   0  -1   6 5563.00  295.40
   0   1  -6 5421.00  287.70
   0   1  -6 5988.00  317.80
   0  -1   6 5440.00  291.00
   0  -1   6 5573.00  298.00
   0   1  -6 5428.00  290.20
   0   1  -6 5170.00  276.40
   0  -1   6 6219.00  374.80
   0  -1   6 5505.00  331.90
   0   1  -6 5576.00  336.10
   0   1  -6 5020.00  302.70
   0  -1   5  310.60   28.48
   0  -1   5  356.40   32.60
   0   1  -5  355.30   32.51
   0   1  -5  349.00   31.95
   0  -1   5  355.10   36.86
   0  -1   5  337.90   35.08
   0   1  -5  365.00   37.90
   0   1  -5  330.90   34.37
   0  -1   5  364.70   19.56
   0  -1   5  379.60   20.34
   0   1  -5  385.60   20.65
   0   1  -5  367.20   19.67
   0  -1   5  366.40   19.81
   0  -1   5  343.90   18.60
   0   1  -5  367.10   19.78
   0   1  -5  369.60   19.94
   0  -1   5  374.10   22.76
   0   1  -5  402.70   24.53
   0  -1   426200.00 2375.00
   0  -1   425210.00 2286.00
   0   1  -429530.00 2678.00
   0   1  -430660.00 2780.00
   0  -1   425940.00 2670.00
   0  -1   425800.00 2656.00
   0   1  -428600.00 2944.00
   0   1  -431470.00 3239.00
   0  -1   425780.00 1368.00
   0  -1   425720.00 1365.00
   0   1  -426530.00 1408.00
   0   1  -423450.00 1244.00
   0  -1   424570.00 1313.00
   0  -1   420950.00 1119.00
   0   1  -420800.00 1111.00
   0  -1   423170.00 1396.00
   0   1  -426900.00 1620.00
   0   1  -424620.00 1483.00
   0  -1   3  693.30   63.02
   0  -1   3  688.60   62.59
   0   1  -3  658.00   59.86
   0   1  -3  703.50   63.99
   0  -1   3  690.60   71.28
   0  -1   3  743.90   76.75
   0   1  -3  671.20   69.27
   0   1  -3  681.40   70.32
   0  -1   3  719.60   38.31
   0  -1   3  686.80   36.54
   0   1  -3  703.80   37.45
   0   1  -3  651.90   34.71
   0  -1   3  641.60   34.36
   0  -1   3  697.30   37.35
   0   1  -3  791.00   42.37
   0   1  -3  640.00   34.30
   0  -1   3  713.20   43.07
   0  -1   3  707.40   42.71
   0   1  -3  619.00   37.39
   0   1  -3  734.40   44.33
   0  -1   2 5652.00  512.50
   0  -1   2 5159.00  467.70
   0   1  -2 4884.00  442.80
   0   1  -2 4703.00  426.40
   0  -1   2 5262.00  541.80
   0  -1   2 5963.00  614.10
   0   1  -2 5407.00  556.80
   0   1  -2 4475.00  460.70
   0  -1   2 5317.00  282.20
   0  -1   2 5190.00  275.40
   0   1  -2 5090.00  270.10
   0   1  -2 4637.00  246.00
   0  -1   2 4891.00  261.30
   0  -1   2 4993.00  266.80
   0   1  -2 4550.00  243.20
   0  -1   2 5363.00  323.30
   0  -1   2 5433.00  327.50
   0  -1   1  700.20   63.60
   0  -1   1  728.80   66.21
   0   1  -1  684.70   62.21
   0   1  -1  626.90   56.96
   0  -1   1  742.50   76.56
   0  -1   1  681.40   70.28
   0   1  -1  632.40   65.22
   0   1  -1  634.00   65.42
   0  -1   1  702.00   37.33
   0  -1   1  699.00   37.16
   0   1  -1  668.00   35.53
   0   1  -1  682.80   36.30
   0   1  -1  549.90   29.46
   0   1  -1  576.00   30.85
   0  -1   1  709.30   42.80
   0  -1   1  740.30   44.68
   0  -1   0 3513.00  318.60
   0  -1   0 2898.00  262.80
   0   1   0 3174.00  287.80
   0   1   0 3017.00  273.70
   0  -1   0 3574.00  368.10
   0  -1   0 2904.00  299.10
   0   1   0 2870.00  295.70
   0   1   0 2959.00  304.80
   0  -1   0 3184.00  169.00
   0  -1   0 2904.00  154.10
   0   1   0 2877.00  152.80
   0   1   0 3113.00  165.20
   0  -1   0 3090.00  165.20
   0  -1   0 3105.00  165.90
   0   1   0 3185.00  170.30
   0   1   0 2683.00  143.40
   0  -1   0 3230.00  194.70
   0  -1   0 3110.00  187.40
   0   1   0 3180.00  191.70
   0  -1  -1 2212.00  200.80
   0  -1  -1 1860.00  168.80
   0   1   1 1980.00  179.70
   0   1   1 2159.00  195.90
   0  -1  -1 1893.00  195.10
   0  -1  -1 2311.00  238.10
   0   1   1 2471.00  254.50
   0   1   1 2320.00  239.10
   0  -1  -1 2204.00  117.10
   0  -1  -1 2198.00  116.80
   0   1   1 1966.00  104.50
   0   1   1 2072.00  110.10
   0  -1  -1 2090.00  111.80
   0  -1  -1 2122.00  113.50
   0   1   1 2071.00  110.80
   0   1   1 2030.00  108.60
   0  -1  -1 2130.00  128.50
   0  -1  -1 2062.00  124.40
   0   1   1 1987.00  119.90
   0   1   1 1952.00  117.80
   0  -1  -2 4438.00  402.70
   0  -1  -2 4330.00  392.80
   0   1   2 4447.00  403.30
   0   1   2 4836.00  438.70
   0  -1  -2 4762.00  490.30
   0  -1  -2 3409.00  351.20
   0   1   2 4037.00  415.80
   0  -1  -2 5277.00  280.10
   0  -1  -2 4641.00  246.40
   0   1   2 4657.00  247.10
   0   1   2 4765.00  252.90
   0  -1  -2 4748.00  253.80
   0  -1  -2 4729.00  252.80
   0   1   2 4769.00  255.00
   0   1   2 4848.00  259.10
   0  -1  -2 4649.00  280.30
   0  -1  -2 4631.00  279.10
   0   1   2 4809.00  290.00
   0   1   2 4988.00  300.60
   0  -1  -3   39.21    3.99
   0  -1  -3   34.68    3.58
   0   1   3   39.61    4.01
   0   1   3   41.52    4.20
   0  -1  -3   41.06    4.60
   0  -1  -3   43.63    4.94
   0   1   3   35.41    4.14
   0  -1  -3   35.21    2.19
   0  -1  -3   37.05    2.24
   0   1   3   35.25    2.15
   0   1   3   34.52    2.17
   0  -1  -3   30.34    1.98
   0  -1  -3   34.20    2.23
   0   1   3   33.72    2.16
   0   1   3   34.51    2.18
   0  -1  -3   34.16    2.48
   0  -1  -3   37.46    2.70
   0   1   3   34.68    2.54
   0   1   3   37.45    2.77
   0  -1  -4  360.50   33.12
   0   1   4  311.50   28.68
   0   1   4  307.80   28.35
   0  -1  -4  304.20   31.77
   0  -1  -4  331.30   34.52
   0   1   4  320.40   33.43
   0   1   4  237.60   24.83
   0  -1  -4  372.20   20.04
   0  -1  -4  337.80   18.24
   0   1   4  331.00   17.83
   0   1   4  341.00   18.40
   0  -1  -4  373.70   20.34
   0  -1  -4  313.30   17.09
   0   1   4  371.70   20.19
   0   1   4  357.20   19.42
   0  -1  -4  370.30   22.74
   0  -1  -4  372.50   22.86
   0   1   4  359.00   22.12
   0   1   4  368.60   22.63
   0  -1  -5   99.91    9.60
   0  -1  -5  127.90   12.14
   0   1   5  110.20   10.53
   0   1   5   95.33    9.20
   0  -1  -5  115.40   12.40
   0  -1  -5  119.60   12.87
   0   1   5  110.30   11.91
   0   1   5   84.99    9.20
   0  -1  -5  108.20    6.14
   0  -1  -5   96.53    5.49
   0   1   5  109.00    6.15
   0   1   5  101.90    5.75
   0  -1  -5  102.30    5.94
   0  -1  -5  102.40    5.91
   0   1   5   98.71    5.70
   0   1   5  112.70    6.44
   0  -1  -5  101.40    6.66
   0  -1  -5  104.10    6.79
   0   1   5   96.86    6.45
   0   1   5  104.60    6.86
   0  -1  -6  503.60   46.27
   0  -1  -6  507.70   46.62
   0   1   6  578.10   53.01
   0   1   6  485.90   44.64
   0  -1  -6  520.00   54.15
   0  -1  -6  514.80   53.56
   0   1   6  546.10   56.79
   0   1   6  496.00   51.65
   0  -1  -6  466.70   25.19
   0  -1  -6  481.60   25.97
   0   1   6  451.90   24.36
   0   1   6  430.00   23.20
   0  -1  -6  422.10   23.10
   0  -1  -6  487.00   26.52
   0   1   6  495.90   26.94
   0   1   6  464.10   25.28
   0  -1  -6  440.90   27.15
   0  -1  -6  440.20   27.10
   0   1   6  449.20   27.68
   0  -1  -7 1292.00  117.80
   0  -1  -7 1265.00  115.40
   0   1   7 1374.00  125.20
   0   1   7 1204.00  109.80
   0  -1  -7 1378.00  142.40
   0  -1  -7 1633.00  168.90
   0   1   7 1642.00  169.70
   0   1   7 1458.00  150.70
   0  -1  -7 1423.00   75.98
   0  -1  -7 1540.00   82.23
   0   1   7 1363.00   72.70
   0   1   7 1300.00   69.41
   0  -1  -7 1436.00   77.34
   0  -1  -7 1388.00   74.76
   0   1   7 1255.00   67.53
   0   1   7 1334.00   71.76
   0  -1  -7 1403.00   85.21
   0  -1  -8   26.53    3.30
   0  -1  -8   27.71    3.85
   0   1   8   24.52    3.33
   0  -1  -8   24.09    1.93
   0  -1  -8   28.72    2.15
   0   1   8   30.99    2.16
   0   1   8   28.58    2.10
   0  -1  -8   27.48    2.56
   0  -1  -8   25.82    2.40
   0   1   8   28.75    2.70
   0   1   8   32.09    2.74
   0  -1  -9 1218.00  111.20
   0  -1  -9 1543.00  140.80
   0   1   9 1230.00  112.30
   0   1   9 1216.00  111.00
   0  -1  -9 1326.00  137.30
   0  -1  -9 1210.00  125.40
   0   1   9 1204.00  124.70
   0   1   9 1060.00  109.80
   0  -1  -9 1107.00   59.95
   0  -1  -9 1008.00   54.51
   0   1   9 1037.00   56.09
   0   1   9 1085.00   58.62
   0  -1  -9 1083.00   66.11
   0  -1  -9 1118.00   68.19
   0   1   9 1059.00   64.85
   0   1   9  937.80   57.32
   0  -1 -10   -0.11    1.06
   0  -1 -10    0.22    1.06
   0   1  10    0.03    0.91
   0   1  10    0.80    1.04
   0  -1 -10   -1.37    0.95
   0  -1 -10    0.67    1.08
   0   1  10   -0.16    1.08
   0   1  10    0.56    1.11
   0  -1 -10   -0.11    0.77
   0  -1 -10   -0.46    0.73
   0   1  10   -0.35    0.71
   0   1  10    0.08    0.78
   0  -1 -10    1.39    1.03
   0  -1 -10    0.51    0.78
   0   1  10    0.33    0.88
   0   1  10   -0.35    0.90
   0  -1 -10   -0.62    0.99
   0   1  10    0.03    1.11
   0   1  10    1.37    0.96
   0  -1 -11   95.55    9.79
   0  -1 -11  118.70   11.93
   0   1  11  115.70   11.58
   0   1  11  113.20   11.32
   0  -1 -11  123.30   13.71
   0  -1 -11  135.10   15.06
   0   1  11  114.70   12.80
   0   1  11  105.50   11.87
   0  -1 -11  109.10    6.60
   0  -1 -11  122.30    7.24
   0   1  11  102.80    6.17
   0   1  11  107.20    6.51
   0  -1 -11  108.20    6.80
   0  -1 -11  120.60    7.28
   0   1  11  111.40    6.91
   0   1  11  108.40    6.72
   0  -1 -11  101.80    7.31
   0  -1 -11  110.40    7.85
   0   1  11  100.30    7.15
   0   1  11  114.40    8.24
   0  -1 -12 1157.00  106.20
   0  -1 -12 1064.00   97.62
   0   1  12 1133.00  103.80
   0   1  12 1104.00  101.20
   0  -1 -12 1062.00  110.60
   0  -1 -12  979.60  101.90
   0   1  12 1075.00  111.70
   0   1  12  956.50   99.45
   0  -1 -12  975.70   52.57
   0  -1 -12 1055.00   56.79
   0   1  12 1016.00   54.67
   0   1  12  916.10   49.50
   0  -1 -12  962.30   52.26
   0  -1 -12  908.20   49.63
   0   1  12 1057.00   57.40
   0   1  12 1000.00   54.45
   0  -1 -12  962.30   59.34
   0  -1 -12 1053.00   64.63
   0   1  12 1015.00   62.20
   0   1  12 1071.00   65.97
   0  -1 -13  148.50   14.72
   0  -1 -13  139.20   14.00
   0   1  13  118.00   12.01
   0   1  13  141.80   14.05
   0  -1 -13  217.80   23.79
   0  -1 -13  145.90   16.19
   0   1  13  158.10   17.43
   0   1  13  147.20   16.30
   0  -1 -13  160.60    9.51
   0  -1 -13  141.40    8.36
   0   1  13  167.40   10.03
   0   1  13  165.70    9.72
   0  -1 -13  159.00    9.45
   0  -1 -13  153.50    9.51
   0   1  13  172.20   10.41
   0   1  13  153.50    9.32
   0  -1 -13  169.10   11.70
   0  -1 -13  159.10   11.22
   0   1  13  158.70   10.84
   0  -1 -14  582.30   54.20
   0  -1 -14  482.10   45.09
   0   1  14  574.80   53.43
   0   1  14  557.40   51.86
   0  -1 -14  553.80   58.44
   0  -1 -14  566.90   59.64
   0   1  14  495.30   52.27
   0   1  14  490.10   51.68
   0  -1 -14  534.30   29.60
   0  -1 -14  515.50   28.98
   0   1  14  573.40   31.88
   0   1  14  504.40   28.24
   0  -1 -14  486.20   31.02
   0  -1 -14  539.20   34.04
   0   1  14  510.50   32.72
   0   1  14  515.80   32.44
   0  -1 -15   76.26    8.43
   0  -1 -15   62.40    7.34
   0   1  15   58.65    7.03
   0   1  15   69.73    7.81
   0  -1 -15   71.15    8.95
   0  -1 -15   79.72    9.71
   0   1  15   76.23    9.52
   0   1  15   90.24   10.71
   0  -1 -15   65.98    4.78
   0  -1 -15   72.49    4.82
   0   1  15   69.91    4.91
   0   1  15   70.77    5.14
   0  -1 -15   77.57    5.68
   0  -1 -15   67.81    4.85
   0   1  15   72.06    5.45
   0   1  15   70.65    5.23
   0  -1 -15   64.81    5.86
   0   1  15   91.11    7.64
   0  -2  16   18.09    2.53
   0  -2  16   22.04    2.95
   0   2 -16   20.89    2.81
   0   2 -16   16.44    2.36
   0  -2  16   20.98    3.23
   0  -2  16   21.62    3.40
   0   2 -16   20.18    3.11
   0   2 -16   22.26    3.62
   0   2 -16   18.08    1.47
   0   2 -16   15.57    1.35
   0  -2  16   16.52    1.62
   0   2 -16   15.62    1.50
   0  -2  16   22.15    2.12
   0   2 -16   25.61    2.21
   0  -2  15    2.78    1.05
   0  -2  15    4.25    1.35
   0   2 -15    3.96    1.30
   0   2 -15    6.10    1.50
   0  -2  15    3.94    0.87
   0  -2  15    1.22    0.72
   0   2 -15    2.60    0.87
   0   2 -15    1.78    0.85
   0  -2  15    1.42    0.80
   0   2 -15    1.34    0.93
   0  -2  15   -0.23    0.81
   0  -2  15    3.18    1.32
   0   2 -15    1.07    1.04
   0   2 -15    3.47    1.13
   0  -2  14   32.88    3.84
   0  -2  14   29.02    3.43
   0   2 -14   30.38    3.59
   0   2 -14   30.34    3.70
   0  -2  14   31.77    4.31
   0  -2  14   35.02    4.50
   0   2 -14   35.11    4.84
   0   2 -14   33.28    4.36
   0  -2  14   32.47    2.39
   0  -2  14   30.43    2.18
   0   2 -14   27.94    2.16
   0  -2  14   26.26    2.05
   0   2 -14   27.66    2.34
   0   2 -14   30.86    2.42
   0  -2  14   24.66    2.56
   0  -2  14   31.54    2.71
   0   2 -14   33.10    2.74
   0  -2  13    8.81    1.75
   0  -2  13    8.11    1.60
   0   2 -13   10.83    1.94
   0   2 -13    8.04    1.62
   0  -2  13   11.47    2.06
   0  -2  13    7.27    1.78
   0   2 -13   11.94    2.37
   0   2 -13   10.73    2.02
   0  -2  13    6.60    0.98
   0  -2  13    5.13    0.88
   0   2 -13    5.19    1.04
   0   2 -13    8.26    1.07
   0  -2  13    5.26    0.84
   0  -2  13    6.18    0.99
   0   2 -13    7.63    1.16
   0   2 -13    5.26    1.13
   0  -2  13    3.43    1.04
   0  -2  13    7.16    1.24
   0   2 -13    7.40    1.28
   0   2 -13    4.97    1.00
   0  -2  12  736.40   67.47
   0  -2  12  748.20   68.51
   0   2 -12  667.20   61.24
   0   2 -12  789.70   72.39
   0  -2  12  756.80   78.61
   0  -2  12  784.40   81.54
   0   2 -12  748.60   77.85
   0   2 -12  700.20   72.98
   0  -2  12  783.00   41.98
   0  -2  12  730.80   39.22
   0   2 -12  779.60   41.90
   0   2 -12  711.80   38.25
   0  -2  12  728.20   39.36
   0  -2  12  715.20   38.69
   0   2 -12  737.10   39.96
   0   2 -12  652.50   35.49
   0  -2  12  776.90   47.49
   0  -2  12  766.30   46.76
   0   2 -12  712.20   43.41
   0   2 -12  672.10   41.11
   0  -2  11 1788.00  162.70
   0  -2  11 1497.00  136.30
   0   2 -11 1994.00  181.50
   0   2 -11 1690.00  153.90
   0  -2  11 1839.00   98.04
   0  -2  11 1703.00   90.79
   0   2 -11 1739.00   92.76
   0   2 -11 1951.00  104.00
   0  -2  11 1683.00   90.31
   0  -2  11 1874.00  100.60
   0   2 -11 1757.00   94.40
   0  -2  11 1794.00  108.50
   0  -2  11 1633.00   99.03
   0   2 -11 1687.00  102.00
   0   2 -11 1702.00  103.10
   0  -2  10 1960.00  178.30
   0  -2  10 1804.00  164.10
   0   2 -10 1942.00  176.80
   0   2 -10 2137.00  194.40
   0  -2  10 2003.00  206.80
   0  -2  10 1881.00  194.30
   0   2 -10 2101.00  216.90
   0   2 -10 1992.00  205.80
   0  -2  10 1826.00   97.28
   0  -2  10 1895.00  100.90
   0   2 -10 1825.00   97.29
   0   2 -10 1862.00   99.19
   0  -2  10 1902.00  102.00
   0  -2  10 1874.00  100.50
   0   2 -10 1843.00   98.91
   0   2 -10 1717.00   92.15
   0  -2  10 1879.00  113.60
   0  -2  10 1858.00  112.40
   0   2 -10 1822.00  110.20
   0   2 -10 1762.00  106.60
   0  -2   9  899.50   82.07
   0  -2   9  960.50   87.64
   0   2  -9 1068.00   97.37
   0   2  -9  963.70   87.94
   0  -2   9  892.40   92.39
   0  -2   9  996.80  103.10
   0   2  -9  961.50   99.56
   0   2  -9  942.30   97.58
   0  -2   9  965.70   51.58
   0  -2   9  961.40   51.36
   0   2  -9  972.00   51.90
   0   2  -9  939.40   50.21
   0  -2   9  910.00   48.98
   0  -2   9  976.00   52.46
   0   2  -9  927.40   49.95
   0   2  -9 1065.00   57.20
   0  -2   9 1079.00   65.39
   0  -2   9  996.90   60.42
   0   2  -9 1006.00   60.94
   0   2  -9  991.40   60.12
   0  -2   8 2835.00  257.40
   0  -2   8 2801.00  254.40
   0   2  -8 2606.00  236.70
   0   2  -8 2664.00  242.00
   0  -2   8 2584.00  266.40
   0  -2   8 2768.00  285.30
   0   2  -8 2725.00  281.00
   0   2  -8 2887.00  297.70
   0  -2   8 2527.00  134.40
   0  -2   8 2282.00  121.30
   0   2  -8 2475.00  131.60
   0   2  -8 2505.00  133.20
   0  -2   8 2685.00  143.70
   0  -2   8 2631.00  140.90
   0   2  -8 2623.00  140.40
   0   2  -8 2650.00  141.90
   0  -2   8 2517.00  151.90
   0  -2   8 2542.00  153.40
   0   2  -8 2662.00  160.60
   0   2  -8 2522.00  152.30
   0  -2   7 2115.00  192.20
   0  -2   7 1985.00  180.30
   0   2  -7 2053.00  186.60
   0   2  -7 1795.00  163.10
   0  -2   7 1749.00   93.06
   0  -2   7 1996.00  106.20
   0   2  -7 1961.00  104.30
   0   2  -7 2052.00  109.10
   0  -2   7 2010.00  107.60
   0  -2   7 1869.00  100.10
   0   2  -7 1888.00  101.10
   0   2  -7 1886.00  101.00
   0  -2   7 1677.00  101.20
   0  -2   7 1858.00  112.20
   0   2  -7 1886.00  113.90
   0   2  -7 1944.00  117.40
   0  -2   6  254.40   23.42
   0  -2   6  294.40   27.07
   0   2  -6  275.70   25.35
   0   2  -6  249.10   22.95
   0  -2   6  253.90   26.49
   0  -2   6  249.50   26.03
   0   2  -6  248.60   25.94
   0   2  -6  239.50   25.01
   0  -2   6  231.00   12.49
   0  -2   6  238.80   12.91
   0   2  -6  234.10   12.66
   0   2  -6  244.10   13.18
   0  -2   6  229.40   12.47
   0  -2   6  251.10   13.64
   0   2  -6  240.60   13.10
   0   2  -6  238.70   12.99
   0  -2   6  221.80   13.58
   0  -2   6  261.80   15.95
   0   2  -6  242.20   14.81
   0   2  -6  240.50   14.67
   0  -2   5  398.70   36.44
   0  -2   5  433.50   39.63
   0   2  -5  463.60   42.32
   0   2  -5  458.70   41.90
   0  -2   5  445.40   46.15
   0  -2   5  456.10   47.24
   0   2  -5  401.70   41.68
   0   2  -5  462.70   47.94
   0  -2   5  421.60   22.56
   0  -2   5  404.10   21.63
   0   2  -5  426.50   22.86
   0   2  -5  391.30   20.97
   0  -2   5  439.50   23.66
   0  -2   5  440.80   23.69
   0   2  -5  446.00   24.02
   0   2  -5  435.10   23.44
   0  -2   5  434.60   26.33
   0  -2   5  418.20   25.35
   0   2  -5  423.30   25.66
   0   2  -5  428.40   25.96
   0  -2   4 4429.00  401.80
   0  -2   4 5748.00  521.50
   0   2  -4 5135.00  465.80
   0   2  -4 5192.00  471.00
   0  -2   4 5521.00  568.60
   0  -2   4 5576.00  574.20
   0   2  -4 5458.00  562.00
   0   2  -4 6028.00  620.90
   0  -2   4 5865.00  311.40
   0  -2   4 5351.00  284.00
   0   2  -4 5535.00  293.80
   0   2  -4 5644.00  299.60
   0  -2   4 5445.00  291.00
   0  -2   4 5442.00  290.80
   0   2  -4 5707.00  305.20
   0   2  -4 5560.00  297.00
   0  -2   4 5717.00  344.80
   0  -2   4 5612.00  338.20
   0   2  -4 5832.00  351.60
   0   2  -4 5044.00  304.00
   0  -2   3 1903.00  172.80
   0  -2   3 1869.00  169.70
   0   2  -3 1805.00  163.90
   0   2  -3 1999.00  181.50
   0  -2   3 2003.00  206.40
   0  -2   3 1931.00  199.00
   0   2  -3 2031.00  209.30
   0   2  -3 2137.00  220.20
   0  -2   3 1851.00   98.35
   0  -2   3 2188.00  116.20
   0   2  -3 1997.00  106.10
   0   2  -3 2075.00  110.20
   0  -2   3 1895.00  101.40
   0  -2   3 1968.00  105.30
   0   2  -3 2083.00  111.40
   0   2  -3 2142.00  114.60
   0  -2   3 1680.00  101.30
   0  -2   3 2067.00  124.70
   0   2  -3 1853.00  111.70
   0   2  -3 1849.00  111.50
   0  -2   2 3649.00  331.10
   0  -2   2 3420.00  310.30
   0   2  -2 3431.00  311.30
   0   2  -2 3431.00  311.30
   0  -2   2 3753.00  386.60
   0  -2   2 3377.00  347.80
   0   2  -2 3931.00  404.90
   0   2  -2 3340.00  344.00
   0  -2   2 3341.00  177.30
   0  -2   2 3306.00  175.50
   0   2  -2 3660.00  194.40
   0   2  -2 3060.00  162.50
   0  -2   2 3460.00  185.00
   0  -2   2 3819.00  204.20
   0   2  -2 3429.00  183.30
   0   2  -2 3408.00  182.20
   0  -2   2 3469.00  209.00
   0  -2   2 3226.00  194.40
   0   2  -2 3573.00  215.40
   0   2  -2 3492.00  210.50
   0  -2   1  522.00   47.62
   0  -2   1  474.00   43.27
   0   2  -1  462.40   42.21
   0   2  -1  481.70   43.98
   0  -2   1  553.30   57.23
   0  -2   1  541.70   56.06
   0   2  -1  463.30   47.94
   0   2  -1  502.50   52.06
   0  -2   1  502.60   26.87
   0  -2   1  585.10   31.25
   0   2  -1  547.10   29.23
   0   2  -1  545.00   29.11
   0  -2   1  536.20   28.84
   0  -2   1  554.60   29.85
   0   2  -1  450.10   24.27
   0   2  -1  513.40   27.64
   0  -2   1  556.80   33.78
   0  -2   1  542.30   32.90
   0   2  -1  470.80   28.59
   0   2  -1  529.70   32.15
   0  -2   0 2074.00  188.30
   0  -2   0 2110.00  191.70
   0   2   0 2502.00  227.10
   0   2   0 2137.00  194.10
   0  -2   0 2185.00  225.20
   0  -2   0 2154.00  222.00
   0   2   0 2112.00  217.70
   0   2   0 2279.00  234.90
   0  -2   0 2403.00  127.70
   0  -2   0 2281.00  121.20
   0   2   0 2273.00  120.80
   0   2   0 2316.00  123.10
   0  -2   0 2366.00  126.60
   0  -2   0 2120.00  113.50
   0   2   0 2263.00  121.10
   0   2   0 2385.00  127.60
   0  -2   0 2403.00  145.00
   0  -2   0 2327.00  140.30
   0   2   0 2395.00  144.50
   0   2   0 1997.00  120.60
   0  -2  -1 1830.00  166.20
   0  -2  -1 1838.00  167.00
   0   2   1 1736.00  157.80
   0   2   1 1509.00  137.20
   0  -2  -1 1296.00  133.80
   0  -2  -1 1514.00  156.20
   0   2   1 1429.00  147.50
   0   2   1 1496.00  154.30
   0  -2  -1 1686.00   89.72
   0  -2  -1 1776.00   94.44
   0   2   1 1695.00   90.18
   0   2   1 1816.00   96.60
   0  -2  -1 1624.00   87.08
   0  -2  -1 1744.00   93.47
   0   2   1 1590.00   85.17
   0   2   1 1591.00   85.28
   0  -2  -1 1672.00  101.00
   0  -2  -1 1614.00   97.55
   0   2   1 1761.00  106.40
   0   2   1 1693.00  102.30
   0  -2  -2 4840.00  439.30
   0  -2  -2 4088.00  370.90
   0   2   2 4271.00  387.70
   0   2   2 4853.00  440.40
   0  -2  -2 4372.00  450.60
   0   2   2 5304.00  546.40
   0   2   2 4627.00  476.80
   0  -2  -2 4364.00  231.70
   0   2   2 4296.00  228.20
   0   2   2 4849.00  257.50
   0  -2  -2 4957.00  265.10
   0  -2  -2 4806.00  257.00
   0   2   2 4861.00  259.90
   0   2   2 4838.00  258.80
   0  -2  -2 4239.00  255.70
   0  -2  -2 5029.00  303.30
   0   2   2 4631.00  279.30
   0   2   2 4681.00  282.30
   0  -2  -3  313.20   28.94
   0  -2  -3  319.50   29.48
   0   2   3  315.90   29.18
   0   2   3  311.10   28.74
   0  -2  -3  282.20   29.52
   0  -2  -3  333.20   34.85
   0   2   3  346.20   36.21
   0  -2  -3  332.20   17.98
   0   2   3  375.90   20.38
   0   2   3  349.80   18.92
   0  -2  -3  330.20   18.09
   0  -2  -3  343.10   18.78
   0   2   3  356.80   19.45
   0   2   3  322.60   17.65
   0  -2  -3  358.80   22.10
   0  -2  -3  346.80   21.37
   0   2   3  338.30   20.87
   0   2   3  321.30   19.94
   0  -2  -4 1659.00  151.00
   0  -2  -4 1505.00  137.00
   0   2   4 1624.00  147.80
   0   2   4 1595.00  145.20
   0  -2  -4 1233.00  127.50
   0  -2  -4 1705.00  176.00
   0   2   4 1489.00  153.90
   0   2   4 1301.00  134.40
   0  -2  -4 1427.00   76.11
   0  -2  -4 1236.00   65.93
   0   2   4 1265.00   67.58
   0   2   4 1450.00   77.33
   0  -2  -4 1395.00   75.01
   0  -2  -4 1436.00   77.25
   0   2   4 1359.00   73.04
   0   2   4 1377.00   73.98
   0  -2  -4 1376.00   83.35
   0  -2  -4 1529.00   92.62
   0   2   4 1427.00   86.52
   0   2   4 1489.00   90.31
   0  -2  -5   25.53    3.08
   0  -2  -5   21.24    2.72
   0   2   5   20.19    2.62
   0  -2  -5   21.14    2.99
   0  -2  -5   22.71    3.02
   0   2   5   26.76    3.46
   0   2   5   17.81    2.66
   0  -2  -5   34.92    2.34
   0   2   5   31.10    2.19
   0   2   5   28.99    2.10
   0  -2  -5   29.11    2.28
   0  -2  -5   32.34    2.43
   0   2   5   31.34    2.25
   0   2   5   33.13    2.34
   0  -2  -6 3882.00  352.70
   0   2   6 3243.00  294.70
   0  -2  -6 3557.00  189.10
   0  -2  -6 3377.00  179.60
   0   2   6 3357.00  178.70
   0   2   6 3514.00  187.00
   0  -2  -6 3265.00  197.40
   0  -2  -6 3527.00  213.10
   0   2   6 3310.00  200.10
   0   2   6 3593.00  217.20
   0  -2  -7 1234.00  112.70
   0  -2  -7 1124.00  102.70
   0   2   7 1126.00  102.90
   0   2   7 1164.00  106.30
   0  -2  -7  966.20  100.30
   0  -2  -7 1212.00  125.50
   0   2   7 1169.00  121.00
   0   2   7 1202.00  124.50
   0  -2  -7 1151.00   61.69
   0   2   7 1193.00   63.90
   0  -2  -7 1077.00   58.30
   0  -2  -7 1068.00   57.75
   0   2   7 1116.00   60.29
   0   2   7 1139.00   61.43
   0  -2  -7 1237.00   75.38
   0  -2  -8 5405.00  491.00
   0  -2  -8 5779.00  524.80
   0   2   8 5603.00  508.60
   0   2   8 6036.00  548.10
   0  -2  -8 5844.00  602.60
   0  -2  -8 5276.00  543.80
   0   2   8 5852.00  603.10
   0   2   8 5801.00  598.00
   0  -2  -8 5020.00  266.80
   0  -2  -8 4865.00  258.70
   0   2   8 5199.00  276.30
   0   2   8 5487.00  291.70
   0  -2  -8 5755.00  308.20
   0  -2  -8 5354.00  286.80
   0   2   8 5299.00  283.80
   0   2   8 5262.00  281.70
   0  -2  -8 5450.00  329.10
   0  -2  -8 5332.00  322.10
   0   2   8 5184.00  313.00
   0   2   8 5445.00  329.00
   0  -2  -9  774.00   71.12
   0  -2  -9  726.90   66.94
   0   2   9  671.80   61.89
   0   2   9  751.40   69.06
   0  -2  -9  734.50   76.67
   0  -2  -9  846.70   88.02
   0   2   9  736.40   76.66
   0   2   9  771.50   80.38
   0  -2  -9  758.00   40.92
   0  -2  -9  759.90   41.06
   0   2   9  768.70   41.53
   0   2   9  742.70   40.04
   0  -2  -9  724.20   39.47
   0  -2  -9  713.80   39.07
   0   2   9  744.50   40.59
   0   2   9  802.30   43.67
   0  -2  -9  864.80   53.12
   0  -2  -9  765.00   47.12
   0   2   9  771.00   47.37
   0   2   9  768.40   47.51
   0  -2 -10  275.50   26.14
   0  -2 -10  223.80   21.41
   0   2  10  260.80   24.78
   0   2  10  242.50   23.08
   0  -2 -10  207.80   22.56
   0  -2 -10  231.10   24.78
   0   2  10  245.10   26.21
   0   2  10  223.70   24.06
   0  -2 -10  240.30   13.55
   0  -2 -10  235.60   13.37
   0   2  10  212.00   12.11
   0   2  10  235.60   13.19
   0  -2 -10  243.20   13.99
   0  -2 -10  220.00   12.70
   0   2  10  218.10   12.56
   0   2  10  230.30   13.24
   0  -2 -10  201.90   13.42
   0  -2 -10  232.30   15.14
   0   2  10  236.30   15.33
   0   2  10  244.60   16.14
   0  -2 -11  270.80   25.79
   0  -2 -11  245.90   23.58
   0   2  11  220.20   21.15
   0  -2 -11  206.00   22.52
   0  -2 -11  208.70   22.59
   0   2  11  225.40   24.28
   0   2  11  230.60   24.79
   0  -2 -11  228.00   13.05
   0  -2 -11  209.50   12.00
   0   2  11  233.40   13.15
   0   2  11  254.50   14.42
   0  -2 -11  221.40   13.03
   0  -2 -11  205.40   12.02
   0   2  11  222.40   12.92
   0   2  11  237.10   13.67
   0  -2 -11  226.10   15.03
   0  -2 -11  229.60   15.18
   0   2  11  232.30   15.20
   0   2  11  244.00   16.33
   0  -2 -12   12.90    2.67
   0  -2 -12   11.04    2.42
   0   2  12   10.57    2.56
   0   2  12   16.17    2.86
   0  -2 -12   13.95    2.99
   0  -2 -12   11.90    2.63
   0   2  12   13.35    2.69
   0   2  12   16.07    3.00
   0  -2 -12   23.53    2.46
   0  -2 -12   24.16    2.33
   0   2  12   23.18    2.19
   0   2  12   23.89    2.51
   0  -2 -12   21.61    2.52
   0  -2 -12   23.56    2.48
   0   2  12   24.59    2.58
   0   2  12   21.79    2.42
   0  -2 -12   21.38    2.97
   0  -2 -12   21.22    2.86
   0   2  12   17.39    2.73
   0   2  12   24.53    2.96
   0  -2 -13  164.80   16.41
   0  -2 -13  182.10   17.99
   0   2  13  174.40   17.23
   0   2  13  180.00   17.71
   0  -2 -13  143.00   16.22
   0  -2 -13  176.90   19.51
   0   2  13  152.60   17.02
   0   2  13  175.50   19.41
   0  -2 -13  154.40    9.37
   0  -2 -13  177.30   10.52
   0   2  13  163.50    9.95
   0   2  13  160.20    9.53
   0  -2 -13  148.70    9.48
   0  -2 -13  146.40    9.03
   0   2  13  169.30   10.39
   0   2  13  179.80   10.98
   0  -2 -13  215.50   14.98
   0  -2 -14    4.62    1.81
   0  -2 -14    5.54    2.15
   0   2  14    4.60    2.28
   0   2  14    6.86    2.16
   0  -2 -14    8.04    2.55
   0   2  14    3.43    1.92
   0   2  14   10.88    2.65
   0  -2 -14    9.67    1.69
   0  -2 -14    5.54    1.66
   0   2  14    9.83    1.99
   0   2  14    9.14    1.69
   0  -2 -14    5.79    2.08
   0  -2 -14    5.18    2.37
   0   2  14   10.81    2.13
   0  -2 -15  145.50   14.93
   0  -2 -15  123.70   12.94
   0   2  15  148.20   15.18
   0   2  15  115.00   12.05
   0  -2 -15  148.60   17.01
   0  -2 -15  141.20   16.00
   0   2  15  138.10   15.74
   0   2  15  157.70   17.74
   0  -2 -15  136.10    8.71
   0  -2 -15  135.40    8.40
   0   2  15  139.00    9.00
   0   2  15  144.40    9.00
   0  -2 -15  139.40    8.73
   0  -2 -15  142.10    9.36
   0   2  15  144.30    9.39
   0   2  15  143.40    9.56
   0  -2 -15  157.30   11.90
   0  -2 -15  148.30   11.01
   0   2  15  163.00   12.47
   0   2  15  152.80   11.01
   0  -3  17   47.19    5.99
   0  -3  17   38.77    5.07
   0   3 -17   50.41    6.43
   0   3 -17   47.53    5.93
   0  -3  16  532.80   48.95
   0   3 -16  484.10   44.55
   0   3 -16  534.80   49.08
   0  -3  16  640.60   66.95
   0  -3  16  498.80   52.28
   0   3 -16  504.80   52.88
   0   3 -16  586.00   61.48
   0  -3  15  377.00   34.90
   0  -3  15  323.80   30.10
   0   3 -15  407.40   37.63
   0   3 -15  414.30   38.26
   0  -3  15  428.00   44.95
   0  -3  15  380.40   40.07
   0   3 -15  374.50   39.64
   0   3 -15  379.80   39.93
   0  -3  15  366.10   19.93
   0   3 -15  335.90   18.26
   0  -3  14  131.00   12.64
   0  -3  14  138.20   13.22
   0   3 -14  130.20   12.56
   0   3 -14  143.40   13.80
   0  -3  14  153.10   16.61
   0  -3  14  137.20   14.96
   0   3 -14  121.70   13.60
   0   3 -14  142.50   15.50
   0  -3  14  138.20    7.79
   0  -3  14  136.40    7.64
   0   3 -14  137.70    7.87
   0   3 -14  139.10    7.97
   0  -3  14  117.00    6.63
   0   3 -14  140.80    7.92
   0   3 -14  130.80    7.47
   0  -3  13   40.40    4.46
   0  -3  13   41.98    4.54
   0   3 -13   34.49    3.89
   0   3 -13   39.88    4.44
   0  -3  13   35.88    4.57
   0  -3  13   40.53    4.99
   0   3 -13   40.08    4.93
   0   3 -13   40.12    5.17
   0  -3  13   30.19    2.09
   0   3 -13   28.90    2.16
   0   3 -13   35.31    2.48
   0  -3  13   36.84    2.36
   0   3 -13   35.07    2.34
   0  -3  12  358.80   33.16
   0  -3  12  352.20   32.62
   0   3 -12  419.10   38.74
   0   3 -12  364.20   33.72
   0  -3  12  349.90   18.95
   0  -3  12  318.80   17.33
   0   3 -12  343.50   18.78
   0   3 -12  337.90   18.45
   0  -3  12  376.10   20.47
   0  -3  12  358.10   19.50
   0   3 -12  361.10   19.71
   0  -3  12  376.50   22.99
   0  -3  12  313.70   19.24
   0   3 -12  337.50   20.67
   0   3 -12  342.60   20.96
   0  -3  11  375.20   34.60
   0  -3  11  365.40   33.77
   0   3 -11  360.50   33.33
   0   3 -11  393.90   36.39
   0  -3  11  355.00   37.14
   0  -3  11  390.00   40.86
   0   3 -11  359.60   37.68
   0  -3  11  359.60   19.44
   0  -3  11  385.60   20.86
   0   3 -11  377.60   20.52
   0   3 -11  330.90   18.03
   0  -3  11  353.90   19.25
   0  -3  11  368.70   20.16
   0   3 -11  386.30   21.03
   0   3 -11  379.80   20.68
   0  -3  11  323.20   19.81
   0  -3  11  388.10   23.68
   0   3 -11  335.20   20.53
   0   3 -11  367.70   22.47
   0  -3  10   12.89    1.86
   0  -3  10   13.57    1.93
   0   3 -10   15.90    2.15
   0   3 -10   13.24    1.90
   0  -3  10   12.39    2.03
   0   3 -10   13.68    2.18
   0   3 -10   12.77    2.02
   0  -3  10   18.58    1.39
   0  -3  10   21.36    1.58
   0   3 -10   18.43    1.51
   0   3 -10   17.72    1.40
   0  -3  10   19.35    1.41
   0  -3  10   21.88    1.57
   0   3 -10   21.55    1.57
   0   3 -10   19.12    1.40
   0  -3  10   21.94    1.64
   0   3 -10   21.25    1.64
   0  -3   9  482.80   44.31
   0  -3   9  517.00   47.40
   0   3  -9  518.60   47.55
   0   3  -9  488.30   44.86
   0  -3   9  563.60   58.51
   0  -3   9  579.30   60.16
   0   3  -9  602.90   62.65
   0   3  -9  529.90   55.12
   0  -3   9  511.60   27.46
   0  -3   9  496.00   26.70
   0   3  -9  492.50   26.47
   0   3  -9  523.00   28.16
   0  -3   9  482.10   26.08
   0  -3   9  519.70   28.06
   0   3  -9  518.70   28.01
   0   3  -9  490.10   26.51
   0  -3   9  492.20   29.89
   0  -3   9  547.50   33.22
   0   3  -9  559.70   33.99
   0   3  -9  491.30   29.86
   0  -3   8  218.90   20.35
   0  -3   8  207.10   19.25
   0   3  -8  182.10   17.06
   0   3  -8  204.80   19.06
   0  -3   8  203.50   21.41
   0  -3   8  197.20   20.79
   0   3  -8  197.70   20.87
   0   3  -8  229.50   24.13
   0  -3   8  213.00   11.59
   0  -3   8  193.60   10.60
   0   3  -8  196.20   10.79
   0   3  -8  185.70   10.17
   0  -3   8  184.30   10.12
   0  -3   8  212.00   11.60
   0   3  -8  200.30   10.99
   0   3  -8  205.30   11.25
   0  -3   8  211.70   12.93
   0   3  -8  198.60   12.18
   0   3  -8  214.90   13.18
   0   3  -7  375.60   34.53
   0   3  -7  331.00   30.46
   0  -3   7  361.30   19.45
   0  -3   7  342.10   18.42
   0   3  -7  370.00   20.01
   0   3  -7  348.90   18.82
   0  -3   7  337.00   18.26
   0  -3   7  300.40   16.24
   0   3  -7  318.70   17.32
   0   3  -7  347.30   18.81
   0  -3   7  342.70   20.81
   0  -3   7  366.90   22.27
   0   3  -7  351.90   21.38
   0   3  -7  357.50   21.73
   0  -3   6   71.63    6.94
   0  -3   6   65.32    6.38
   0   3  -6   67.99    6.64
   0   3  -6   68.43    6.61
   0  -3   6   82.18    8.87
   0  -3   6   85.88    9.26
   0   3  -6   74.09    8.05
   0   3  -6   71.09    7.76
   0  -3   6   77.84    4.40
   0  -3   6   80.73    4.56
   0   3  -6   76.41    4.40
   0   3  -6   79.49    4.55
   0  -3   6   85.17    4.83
   0  -3   6   83.92    4.72
   0   3  -6   82.83    4.68
   0   3  -6   74.81    4.24
   0  -3   6   81.24    5.07
   0  -3   6   79.84    4.99
   0   3  -6   84.41    5.27
   0   3  -6   83.56    5.22
   0  -3   5  430.50   39.41
   0  -3   5  496.70   45.43
   0   3  -5  451.60   41.32
   0   3  -5  489.10   44.76
   0  -3   5  465.00   48.24
   0  -3   5  470.70   48.82
   0   3  -5  439.90   45.64
   0   3  -5  472.20   49.02
   0  -3   5  501.00   26.83
   0  -3   5  475.50   25.47
   0   3  -5  449.00   24.10
   0   3  -5  510.40   27.37
   0  -3   5  476.80   25.73
   0  -3   5  466.80   25.20
   0   3  -5  507.00   27.30
   0   3  -5  478.40   25.77
   0  -3   5  486.60   29.48
   0  -3   5  492.80   29.90
   0   3  -5  497.10   30.13
   0   3  -5  447.70   27.17
   0  -3   4 1171.00  106.60
   0  -3   4 1237.00  112.50
   0   3  -4 1152.00  104.80
   0   3  -4 1197.00  108.90
   0  -3   4 1154.00  119.10
   0  -3   4 1106.00  114.20
   0   3  -4 1097.00  113.30
   0   3  -4 1078.00  111.30
   0  -3   4 1293.00   68.84
   0  -3   4 1248.00   66.45
   0   3  -4 1184.00   63.05
   0   3  -4 1215.00   64.67
   0  -3   4 1333.00   71.46
   0  -3   4 1087.00   58.31
   0   3  -4 1198.00   64.20
   0   3  -4 1205.00   64.63
   0  -3   4 1210.00   73.15
   0  -3   4 1149.00   69.46
   0   3  -4 1205.00   72.80
   0   3  -4 1199.00   72.42
   0  -3   3 3106.00  281.90
   0  -3   3 3034.00  275.40
   0   3  -3 2932.00  266.20
   0   3  -3 3194.00  289.90
   0  -3   3 2865.00  295.40
   0  -3   3 3063.00  315.60
   0   3  -3 3087.00  318.10
   0   3  -3 3619.00  373.00
   0  -3   3 3192.00  169.50
   0  -3   3 3089.00  164.20
   0   3  -3 3009.00  159.80
   0   3  -3 3165.00  168.10
   0  -3   3 3199.00  171.10
   0  -3   3 3238.00  173.20
   0   3  -3 3202.00  171.30
   0   3  -3 3170.00  169.60
   0  -3   3 3279.00  197.70
   0  -3   3 3158.00  190.50
   0   3  -3 3032.00  182.90
   0   3  -3 3424.00  206.40
   0  -3   2 1105.00  100.60
   0  -3   2 1078.00   98.17
   0   3  -2 1113.00  101.30
   0   3  -2 1084.00   98.68
   0  -3   2 1105.00  114.10
   0  -3   2 1087.00  112.20
   0   3  -2 1193.00  123.20
   0   3  -2  997.70  103.10
   0  -3   2 1010.00   53.86
   0  -3   2  976.50   52.09
   0   3  -2 1214.00   64.74
   0   3  -2 1059.00   56.49
   0  -3   2 1024.00   54.94
   0  -3   2 1018.00   54.66
   0   3  -2 1060.00   56.94
   0   3  -2 1053.00   56.53
   0  -3   2  972.40   58.87
   0  -3   2 1028.00   62.27
   0   3  -2  987.20   59.82
   0   3  -2 1030.00   62.37
   0  -3   116850.00 1528.00
   0  -3   119360.00 1756.00
   0   3  -118230.00 1653.00
   0   3  -115130.00 1372.00
   0  -3   119970.00 2056.00
   0  -3   118800.00 1936.00
   0   3  -119040.00 1961.00
   0   3  -115930.00 1641.00
   0  -3   116250.00  862.40
   0  -3   117780.00  943.30
   0   3  -117200.00  912.60
   0   3  -114650.00  777.60
   0  -3   117330.00  926.00
   0  -3   116670.00  891.00
   0   3  -117050.00  911.20
   0   3  -117110.00  914.10
   0  -3   115820.00  952.70
   0  -3   118680.00 1126.00
   0   3  -118240.00 1099.00
   0   3  -117230.00 1038.00
   0  -3   0 8719.00  791.00
   0   3   0 9919.00  899.70
   0   3   0 8565.00  776.80
   0  -3   0 7311.00  753.00
   0  -3   0 8020.00  825.90
   0   3   0 9074.00  934.60
   0   3   0 8995.00  926.40
   0  -3   0 8522.00  452.40
   0  -3   0 8724.00  463.00
   0   3   0 8852.00  469.90
   0   3   0 8860.00  470.30
   0  -3   0 8417.00  449.90
   0  -3   0 8442.00  451.30
   0   3   0 8110.00  433.50
   0   3   0 8698.00  464.90
   0  -3   0 8322.00  501.40
   0  -3   0 8938.00  538.60
   0   3   0 8274.00  498.70
   0   3   0 8291.00  499.80
   0  -3  -1   32.01    3.59
   0  -3  -1   25.04    3.02
   0   3   1   25.85    3.07
   0   3   1   29.87    3.40
   0  -3  -1   32.67    4.09
   0  -3  -1   24.06    3.10
   0   3   1   28.78    3.55
   0   3   1   32.66    4.09
   0  -3  -1   27.10    1.91
   0  -3  -1   28.77    2.03
   0   3   1   24.52    1.83
   0  -3  -1   26.90    2.00
   0  -3  -1   28.67    2.10
   0   3   1   23.20    1.75
   0   3   1   26.22    1.96
   0  -3  -1   19.75    1.88
   0  -3  -1   25.02    2.12
   0   3   1   20.20    1.93
   0   3   1   27.50    2.36
   0  -3  -215720.00 1426.00
   0  -3  -215210.00 1380.00
   0   3   216280.00 1477.00
   0   3   214500.00 1315.00
   0  -3  -217150.00 1766.00
   0  -3  -215940.00 1641.00
   0   3   218160.00 1870.00
   0   3   215880.00 1635.00
   0  -3  -216920.00  898.10
   0  -3  -215020.00  796.90
   0   3   218180.00  964.60
   0   3   215500.00  822.50
   0  -3  -215870.00  848.10
   0  -3  -217240.00  921.20
   0   3   217220.00  920.50
   0   3   217960.00  959.70
   0  -3  -216410.00  988.90
   0  -3  -217300.00 1043.00
   0   3   217790.00 1072.00
   0   3   216510.00  995.00
   0  -3  -3 3492.00  317.20
   0  -3  -3 2835.00  257.60
   0   3   3 3491.00  317.10
   0   3   3 3384.00  307.40
   0  -3  -3 3144.00  324.20
   0  -3  -3 3399.00  350.50
   0   3   3 2907.00  299.80
   0  -3  -3 3500.00  186.10
   0  -3  -3 3326.00  176.80
   0   3   3 3528.00  187.60
   0   3   3 3593.00  191.10
   0  -3  -3 3877.00  207.60
   0  -3  -3 3359.00  180.00
   0   3   3 3225.00  172.70
   0   3   3 3640.00  195.00
   0  -3  -410950.00  585.60
   0   3   410770.00  575.60
   0  -3  -411450.00  689.90
   0  -3  -411610.00  700.20
   0   3   412560.00  756.90
   0   3   411550.00  695.90
   0  -3  -5    7.20    1.58
   0  -3  -5    6.31    1.54
   0   3   5    5.84    1.46
   0   3   5    6.18    1.52
   0  -3  -5    4.26    1.40
   0  -3  -5    4.92    1.60
   0   3   5    4.55    1.35
   0   3   5    6.26    1.64
   0  -3  -5    5.54    0.96
   0  -3  -5    3.91    0.84
   0   3   5    4.55    0.95
   0   3   5    4.62    0.97
   0  -3  -5    4.09    1.11
   0  -3  -5    5.47    1.14
   0   3   5    3.65    0.89
   0   3   5    5.18    1.02
   0  -3  -5    3.78    1.14
   0  -3  -5    3.64    1.19
   0   3   5    4.63    1.30
   0   3   5    4.74    1.28
   0  -3  -6  458.50   42.65
   0  -3  -6  404.40   37.62
   0   3   6  380.00   35.37
   0   3   6  355.10   33.11
   0  -3  -6  330.30   34.78
   0  -3  -6  423.30   44.59
   0   3   6  337.60   35.55
   0   3   6  363.30   38.24
   0   3   6  336.80   18.56
   0   3   6  351.70   19.37
   0  -3  -6  344.50   19.21
   0  -3  -6  338.70   18.92
   0   3   6  326.70   18.12
   0   3   6  334.30   18.57
   0  -3  -6  308.70   19.48
   0  -3  -6  323.20   20.37
   0   3   6  295.70   18.79
   0   3   6  297.50   18.97
   0  -3  -7  294.10   27.70
   0  -3  -7  317.80   29.76
   0   3   7  310.90   29.16
   0   3   7  246.20   23.32
   0  -3  -7  285.60   30.28
   0  -3  -7  248.40   26.66
   0   3   7  260.90   27.75
   0   3   7  293.80   31.14
   0  -3  -7  319.60   17.67
   0  -3  -7  308.50   17.00
   0   3   7  321.30   17.73
   0   3   7  307.20   17.05
   0  -3  -7  283.30   16.05
   0  -3  -7  299.80   16.89
   0   3   7  321.60   17.99
   0   3   7  315.30   17.58
   0  -3  -8 1034.00   94.73
   0  -3  -8 1077.00   98.81
   0   3   8 1007.00   92.34
   0   3   8 1130.00  103.40
   0  -3  -8 1282.00  132.90
   0  -3  -8 1139.00  118.30
   0   3   8 1250.00  129.60
   0   3   8 1007.00  104.50
   0  -3  -8 1153.00   61.94
   0  -3  -8 1192.00   63.93
   0   3   8 1225.00   65.73
   0   3   8 1158.00   62.14
   0  -3  -8 1022.00   55.58
   0  -3  -8 1035.00   56.26
   0   3   8 1045.00   56.66
   0   3   8 1164.00   62.96
   0  -3  -8 1183.00   72.26
   0  -3  -8 1200.00   73.36
   0   3   8 1164.00   71.16
   0   3   8 1169.00   71.69
   0  -3  -9   54.68    6.18
   0  -3  -9   52.65    6.03
   0   3   9   46.56    5.39
   0   3   9   59.87    6.63
   0  -3  -9   50.19    6.26
   0  -3  -9   67.89    8.28
   0   3   9   55.44    6.75
   0   3   9   46.52    5.97
   0  -3  -9   44.73    3.31
   0  -3  -9   49.28    3.47
   0   3   9   47.15    3.34
   0   3   9   49.95    3.60
   0  -3  -9   49.76    3.78
   0  -3  -9   45.61    3.60
   0   3   9   48.91    3.55
   0   3   9   47.32    3.53
   0  -3  -9   42.41    3.84
   0  -3  -9   43.09    3.90
   0   3   9   45.03    3.90
   0   3   9   42.28    4.02
   0  -3 -10    1.98    1.48
   0  -3 -10    1.22    1.46
   0   3  10   -0.04    1.34
   0   3  10    3.33    1.53
   0  -3 -10    2.39    1.60
   0  -3 -10    2.11    1.50
   0   3  10    3.09    1.55
   0   3  10    1.67    1.33
   0  -3 -10    0.68    0.98
   0  -3 -10    1.16    1.09
   0   3  10    2.50    1.14
   0   3  10    0.69    0.88
   0  -3 -10    3.22    1.32
   0  -3 -10    1.04    1.11
   0   3  10    2.65    1.27
   0   3  10    2.17    1.17
   0  -3 -10    2.36    1.44
   0  -3 -10    2.95    1.42
   0   3  10    2.38    1.59
   0   3  10    2.55    1.36
   0  -3 -11    5.72    1.95
   0  -3 -11    6.01    2.13
   0   3  11    5.18    1.91
   0   3  11    5.11    2.05
   0  -3 -11    9.47    2.44
   0  -3 -11    4.94    1.91
   0   3  11    5.94    2.13
   0   3  11    3.32    1.78
   0  -3 -11    2.14    1.09
   0  -3 -11    2.80    1.31
   0   3  11    4.11    1.23
   0   3  11    3.61    1.25
   0  -3 -11    3.14    1.35
   0  -3 -11    3.90    1.52
   0   3  11    4.33    1.52
   0   3  11    3.83    1.39
   0  -3 -11    2.31    1.51
   0   3  11    2.27    1.71
   0  -3 -12  125.90   12.93
   0  -3 -12  134.80   13.84
   0   3  12  138.70   14.07
   0   3  12  129.40   13.26
   0  -3 -12  130.70   15.00
   0   3  12  144.20   16.30
   0   3  12  125.70   14.32
   0  -3 -12  124.10    7.76
   0  -3 -12  125.30    7.94
   0   3  12  127.20    8.03
   0   3  12  119.10    7.35
   0  -3 -12  108.70    7.43
   0   3  12  134.80    8.63
   0   3  12  132.00    8.40
   0  -3 -12  136.50    9.85
   0  -3 -12  129.50    9.58
   0   3  12  140.80   10.01
   0   3  12  133.50   10.06
   0  -3 -13  235.80   25.68
   0  -3 -13  218.60   24.11
   0   3  13  195.90   21.48
   0   3  13  259.60   28.08
   0  -3 -13  193.20   11.61
   0   3  13  184.40   10.96
   0   3  13  193.90   11.84
   0  -3 -13  196.40   12.12
   0  -3 -13  205.50   12.39
   0   3  13  187.20   11.63
   0   3  13  174.60   10.82
   0  -3 -13  178.40   12.66
   0  -3 -13  182.00   12.86
   0   3  13  187.60   13.14
   0   3  13  151.90   11.36
   0  -3 -14    6.81    2.30
   0  -3 -14    5.20    2.07
   0   3  14    6.43    2.43
   0   3  14    8.09    2.44
   0  -3 -14    7.58    2.45
   0  -3 -14    7.97    2.42
   0   3  14    6.60    2.28
   0   3  14    8.11    2.47
   0  -3 -14    6.09    1.90
   0  -3 -14    9.52    2.25
   0  -3 -14    7.96    1.76
   0   3  14    8.96    2.09
   0   3  14    9.31    2.09
   0  -3 -14    1.67    2.17
   0   3  14    6.23    2.16
   0   3  14   13.02    3.23
   0  -4  17   96.96   11.03
   0  -4  17   95.60   10.80
   0   4 -17   86.12   10.00
   0   4 -17   84.44    9.87
   0  -4  16  349.80   32.26
   0   4 -16  345.10   31.85
   0   4 -16  374.40   34.50
   0  -4  16  313.70   33.26
   0  -4  16  379.50   39.93
   0   4 -16  376.10   39.77
   0   4 -16  386.50   40.71
   0  -4  15  698.70   72.78
   0  -4  15  624.40   65.13
   0   4 -15  639.10   66.61
   0   4 -15  684.90   71.58
   0   4 -15  748.00   40.13
   0   4 -15  649.90   34.92
   0  -4  14   35.02    3.88
   0  -4  14   39.56    4.31
   0   4 -14   38.40    4.27
   0   4 -14   36.34    4.13
   0  -4  14   34.44    4.39
   0  -4  14   34.44    4.43
   0   4 -14   33.18    4.31
   0   4 -14   35.43    4.71
   0  -4  14   34.40    2.31
   0  -4  14   31.61    2.23
   0   4 -14   35.49    2.47
   0  -4  13  243.80   22.82
   0  -4  13  244.20   22.81
   0   4 -13  226.50   21.27
   0   4 -13  239.80   22.48
   0  -4  13  206.60   22.03
   0  -4  13  199.00   21.16
   0   4 -13  213.10   22.87
   0   4 -13  228.50   24.32
   0  -4  13  193.50   10.70
   0  -4  13  217.10   11.93
   0   4 -13  209.50   11.67
   0   4 -13  214.40   11.95
   0  -4  13  195.50   10.71
   0  -4  13  200.70   10.98
   0   4 -13  189.90   10.50
   0   4 -13  200.20   10.93
   0  -4  12  240.70   22.55
   0  -4  12  285.10   26.51
   0   4 -12  254.70   23.85
   0   4 -12  223.90   20.93
   0  -4  12  254.50   13.89
   0  -4  12  239.00   13.16
   0   4 -12  273.20   14.99
   0   4 -12  240.50   13.27
   0  -4  12  263.20   14.39
   0  -4  12  245.40   13.41
   0   4 -12  244.10   13.40
   0   4 -12  259.10   14.14
   0  -4  11    0.71    0.86
   0  -4  11    1.99    1.01
   0   4 -11    0.56    0.80
   0   4 -11    1.66    0.95
   0  -4  11    1.35    0.71
   0  -4  11    1.45    0.55
   0   4 -11    1.27    0.64
   0   4 -11    0.97    0.64
   0  -4  11    1.18    0.45
   0   4 -11    1.49    0.50
   0   4 -11    0.39    0.53
   0  -4  10  284.50   26.52
   0  -4  10  245.80   22.91
   0   4 -10  246.00   22.92
   0   4 -10  216.30   20.17
   0  -4  10  237.40   25.02
   0  -4  10  212.40   22.48
   0   4 -10  276.90   29.15
   0   4 -10  244.90   25.86
   0  -4  10  215.50   11.88
   0  -4  10  235.00   12.86
   0   4 -10  235.10   13.00
   0   4 -10  224.50   12.32
   0  -4  10  229.90   12.61
   0   4 -10  218.70   12.01
   0   4 -10  196.00   10.79
   0  -4   9  969.30   88.44
   0  -4   9  994.30   90.72
   0   4  -9 1070.00   97.61
   0   4  -9 1013.00   92.44
   0  -4   9  996.10  103.10
   0  -4   9 1006.00  104.10
   0   4  -9 1014.00  105.00
   0   4  -9  914.60   94.72
   0  -4   9 1001.00   53.43
   0  -4   9  940.20   50.27
   0   4  -9  995.30   53.20
   0   4  -9  919.20   49.24
   0  -4   9  996.40   53.57
   0  -4   9 1072.00   57.54
   0   4  -9  909.20   48.90
   0   4  -9  974.90   52.40
   0   4  -9  702.70   42.77
   0  -4   8  900.70   82.20
   0  -4   8  912.70   83.26
   0   4  -8  993.50   90.59
   0   4  -8  972.70   88.80
   0  -4   8  903.00   93.47
   0  -4   8  820.90   85.02
   0   4  -8  860.70   89.18
   0   4  -8 1039.00  107.50
   0  -4   8  973.50   51.99
   0  -4   8  992.80   53.00
   0   4  -8  945.50   50.56
   0   4  -8  960.00   51.39
   0  -4   8  888.80   47.79
   0  -4   8  913.80   49.07
   0   4  -8  895.90   48.16
   0   4  -8  927.20   49.87
   0  -4   8  860.70   52.09
   0  -4   8  967.50   58.54
   0   4  -8  980.30   59.30
   0   4  -8  939.40   56.84
   0   4  -7 1559.00  141.80
   0   4  -7 1797.00  163.50
   0  -4   7 1947.00  201.00
   0  -4   7 1632.00   86.91
   0  -4   7 1882.00  100.20
   0   4  -7 1802.00   96.00
   0   4  -7 1787.00   95.20
   0  -4   7 1848.00   99.06
   0  -4   7 1760.00   94.30
   0   4  -7 1841.00   98.64
   0   4  -7 1847.00   98.95
   0  -4   7 1769.00  106.80
   0  -4   7 1754.00  105.90
   0   4  -7 1624.00   98.12
   0   4  -7 1938.00  117.00
   0  -4   6  611.10   55.94
   0  -4   6  563.80   51.64
   0   4  -6  582.10   53.26
   0   4  -6  556.80   51.04
   0  -4   6  551.50   57.26
   0  -4   6  574.90   59.65
   0   4  -6  529.40   55.05
   0   4  -6  586.50   60.83
   0  -4   6  620.90   33.31
   0  -4   6  596.60   32.00
   0   4  -6  613.30   32.91
   0   4  -6  626.60   33.63
   0  -4   6  603.00   32.55
   0  -4   6  629.70   33.98
   0   4  -6  593.90   32.03
   0   4  -6  657.20   35.42
   0  -4   5 5159.00  468.30
   0  -4   5 5534.00  502.30
   0   4  -5 5384.00  488.70
   0   4  -5 5582.00  506.60
   0  -4   5 4962.00  511.40
   0  -4   5 5015.00  516.60
   0   4  -5 5205.00  536.30
   0   4  -5 5366.00  553.10
   0  -4   5 5015.00  266.40
   0  -4   5 5012.00  266.20
   0   4  -5 4924.00  261.60
   0   4  -5 4703.00  249.80
   0  -4   5 4805.00  257.00
   0  -4   5 5427.00  290.30
   0   4  -5 4820.00  257.80
   0   4  -5 4815.00  257.50
   0  -4   5 4536.00  273.50
   0  -4   5 4469.00  269.50
   0   4  -5 4909.00  295.90
   0   4  -5 5050.00  304.40
   0  -4   4 1024.00   93.40
   0  -4   4  963.90   87.92
   0   4  -4  986.20   89.92
   0   4  -4 1174.00  107.00
   0  -4   4 1072.00  110.80
   0  -4   4 1029.00  106.40
   0   4  -4 1052.00  108.80
   0   4  -4 1179.00  121.90
   0  -4   4  974.70   52.11
   0  -4   4 1041.00   55.61
   0   4  -4  925.50   49.40
   0   4  -4 1009.00   53.89
   0  -4   4 1050.00   56.40
   0  -4   4  967.10   52.02
   0   4  -4  993.70   53.46
   0   4  -4 1017.00   54.71
   0  -4   4 1015.00   61.43
   0  -4   4  975.30   59.14
   0   4  -4 1050.00   63.54
   0   4  -4  991.20   60.05
   0  -4   3 9341.00  847.20
   0  -4   310190.00  924.40
   0   4  -310390.00  942.30
   0   4  -3 9771.00  886.20
   0  -4   310370.00 1068.00
   0  -4   310420.00 1073.00
   0   4  -3 9212.00  948.80
   0   4  -310120.00 1043.00
   0  -4   310280.00  545.60
   0  -4   3 9963.00  528.80
   0   4  -3 9495.00  504.00
   0   4  -3 9992.00  530.40
   0  -4   3 9968.00  532.90
   0  -4   310670.00  570.20
   0   4  -310870.00  581.20
   0   4  -310060.00  537.80
   0  -4   3 9690.00  583.90
   0  -4   3 9757.00  588.00
   0   4  -3 9790.00  589.90
   0   4  -3 9769.00  588.60
   0  -4   214660.00 1330.00
   0  -4   211560.00 1048.00
   0   4  -214200.00 1288.00
   0   4  -214850.00 1347.00
   0  -4   214050.00 1447.00
   0  -4   212750.00 1313.00
   0   4  -214290.00 1472.00
   0   4  -214200.00 1463.00
   0  -4   213060.00  693.10
   0  -4   212720.00  675.10
   0   4  -212050.00  639.60
   0   4  -212490.00  662.80
   0  -4   214440.00  771.70
   0  -4   213640.00  729.20
   0   4  -213250.00  708.10
   0   4  -213180.00  704.40
   0  -4   213640.00  821.60
   0  -4   213020.00  784.80
   0   4  -212700.00  765.00
   0   4  -213180.00  793.90
   0  -4   1 1085.00   99.01
   0  -4   1 1129.00  103.00
   0   4  -1 1149.00  104.90
   0   4  -1 1134.00  103.40
   0  -4   1 1060.00  109.60
   0  -4   1 1129.00  116.90
   0   4  -1 1075.00  111.20
   0   4  -1 1016.00  105.30
   0  -4   1 1048.00   56.03
   0  -4   1 1141.00   60.98
   0   4  -1 1042.00   55.71
   0   4  -1  912.90   48.91
   0  -4   1 1032.00   55.59
   0  -4   1 1031.00   55.54
   0   4  -1 1052.00   56.62
   0   4  -1 1054.00   56.78
   0  -4   1 1067.00   64.83
   0  -4   1  990.10   60.14
   0   4  -1 1055.00   64.11
   0   4  -1 1012.00   61.51
   0  -4   0 4155.00  377.30
   0  -4   0 4391.00  398.70
   0   4   0 4094.00  371.90
   0  -4   0 4176.00  430.50
   0  -4   0 3840.00  396.00
   0   4   0 3662.00  377.60
   0   4   0 3817.00  393.40
   0  -4   0 3947.00  209.80
   0  -4   0 3843.00  204.30
   0   4   0 4220.00  224.30
   0   4   0 3966.00  210.80
   0  -4   0 3955.00  211.80
   0  -4   0 3778.00  202.30
   0   4   0 3949.00  211.50
   0   4   0 3787.00  202.80
   0  -4   0 3749.00  226.40
   0   4   0 4012.00  242.30
   0   4   0 4071.00  245.80
   0  -4  -1 7646.00  693.90
   0   4   1 8321.00  754.90
   0  -4  -110060.00 1037.00
   0  -4  -1 7465.00  396.50
   0   4   1 7189.00  381.80
   0  -4  -2 2197.00  117.00
   0   4   2 2331.00  124.30
   0  -4  -2 2067.00  111.00
   0  -4  -2 2196.00  117.90
   0   4   2 2143.00  115.10
   0   4   2 2253.00  120.90
   0  -4  -2 2136.00  129.30
   0  -4  -2 2356.00  142.60
   0   4   2 2041.00  123.70
   0   4   2 2202.00  133.40
   0  -4  -3  192.60   18.33
   0   4   3  153.30   14.76
   0   4   3  176.30   16.83
   0  -4  -3  166.60   17.96
   0   4   3  126.70   13.78
   0   4   3  123.20   13.54
   0  -4  -3  143.30    8.18
   0  -4  -3  141.10    8.05
   0   4   3  147.90    8.50
   0   4   3  150.70    8.64
   0  -4  -3  145.20    8.51
   0  -4  -3  129.10    7.59
   0   4   3  141.00    8.27
   0   4   3  133.70    7.81
   0  -4  -3  120.00    8.05
   0  -4  -3  139.20    9.20
   0   4   3  128.30    8.62
   0   4   3  129.80    8.75
   0  -4  -4  639.40   58.83
   0  -4  -4  713.90   65.63
   0   4   4  637.10   58.65
   0   4   4  831.30   76.27
   0  -4  -4  837.00   87.17
   0   4   4  682.50   71.05
   0   4   4  758.70   79.01
   0  -4  -4  810.90   43.66
   0  -4  -4  739.20   39.83
   0   4   4  763.20   41.15
   0  -4  -4  733.20   39.91
   0  -4  -4  725.70   39.58
   0   4   4  779.40   42.31
   0   4   4  717.30   39.00
   0  -4  -4  730.50   44.86
   0  -4  -4  754.50   46.33
   0   4   4  704.40   43.37
   0   4   4  802.90   49.33
   0  -4  -5   75.53    7.91
   0   4   5  104.30   10.47
   0   4   5   74.72    7.88
   0  -4  -5  101.20   11.14
   0  -4  -5   90.68   10.45
   0   4   5   75.98    8.71
   0   4   5   68.94    8.17
   0  -4  -5   99.22    5.96
   0  -4  -5  105.90    6.25
   0   4   5   98.45    6.00
   0   4   5  103.90    6.27
   0  -4  -5   98.38    6.12
   0  -4  -5   97.21    6.10
   0   4   5   86.96    5.40
   0   4   5   98.38    6.02
   0  -4  -5  125.60    8.50
   0  -4  -5  100.90    7.05
   0   4   5  113.20    7.94
   0   4   5  102.00    7.22
   0  -4  -6   86.44    8.99
   0  -4  -6   72.03    8.62
   0  -4  -6   80.94    9.32
   0   4   6   78.66    9.06
   0   4   6   64.35    7.70
   0  -4  -6   86.68    5.38
   0  -4  -6   88.00    5.37
   0  -4  -6   93.73    5.95
   0  -4  -6   88.44    5.70
   0   4   6   77.21    4.96
   0   4   6   82.26    5.25
   0  -4  -6   81.24    5.93
   0  -4  -6   91.21    6.53
   0   4   6   93.85    6.87
   0   4   6   85.46    6.31
   0  -4  -7   -0.43    1.10
   0  -4  -7    1.32    1.44
   0   4   7   -0.80    0.98
   0   4   7   -0.17    0.92
   0  -4  -7    0.08    1.09
   0  -4  -7   -0.55    1.08
   0   4   7   -0.88    1.04
   0   4   7    0.21    1.00
   0  -4  -7    0.24    0.80
   0  -4  -7    0.73    0.80
   0   4   7    0.17    0.83
   0   4   7    0.32    0.77
   0  -4  -7    0.08    0.93
   0  -4  -7   -0.97    1.02
   0   4   7    1.21    0.85
   0   4   7    1.33    0.87
   0  -4  -8  130.70   13.20
   0  -4  -8  161.10   15.92
   0   4   8  161.10   15.83
   0   4   8  162.10   15.95
   0  -4  -8  177.70   19.43
   0  -4  -8  152.30   17.01
   0   4   8  141.20   15.62
   0   4   8  150.60   16.63
   0  -4  -8  149.30    8.82
   0  -4  -8  139.80    8.31
   0   4   8  154.70    9.13
   0   4   8  145.40    8.58
   0  -4  -8  155.70    9.44
   0  -4  -8  153.60    9.35
   0   4   8  158.10    9.41
   0   4   8  151.20    9.01
   0  -4  -8  145.00   10.00
   0  -4  -8  161.60   10.97
   0   4   8  138.30    9.86
   0   4   8  152.10   10.50
   0  -4  -9  727.00   67.24
   0  -4  -9  769.20   71.07
   0   4   9  862.90   79.49
   0   4   9  782.70   72.20
   0  -4  -9  742.30   77.55
   0  -4  -9  702.90   73.69
   0   4   9  770.70   80.54
   0   4   9  642.40   67.27
   0  -4  -9  646.50   35.29
   0  -4  -9  697.00   37.94
   0   4   9  734.10   40.00
   0   4   9  700.90   38.08
   0  -4  -9  691.70   38.14
   0  -4  -9  645.70   35.79
   0   4   9  713.00   39.17
   0   4   9  654.60   36.02
   0  -4 -10  207.00   20.20
   0  -4 -10  222.10   21.58
   0   4  10  249.00   23.98
   0   4  10  271.80   26.09
   0  -4 -10  225.50   13.00
   0  -4 -10  203.20   11.95
   0   4  10  238.60   13.84
   0   4  10  230.20   13.20
   0  -4 -10  250.60   14.69
   0  -4 -10  241.90   14.34
   0   4  10  228.70   13.45
   0   4  10  250.60   14.54
   0  -4 -10  211.30   14.32
   0  -4 -10  233.30   15.63
   0   4  10  227.10   15.16
   0   4  10  227.50   15.55
   0  -4 -11  112.90   11.84
   0   4  11  147.20   14.93
   0   4  11  152.30   15.38
   0  -4 -11  154.40   17.24
   0  -4 -11  130.30   14.99
   0   4  11  128.90   14.77
   0   4  11  175.80   19.40
   0  -4 -11  149.80    9.61
   0  -4 -11  170.10   10.55
   0   4  11  154.60    9.57
   0   4  11  160.30    9.98
   0  -4 -11  163.60   11.45
   0  -4 -11  169.80   12.05
   0   4  11  128.90    9.74
   0   4  11  148.70   10.55
   0  -4 -12  115.50   12.22
   0  -4 -12  130.30   13.56
   0   4  12  131.10   13.56
   0   4  12  104.40   11.18
   0  -4 -12  124.20   14.24
   0  -4 -12  134.60   15.53
   0   4  12  146.60   16.63
   0   4  12  120.40   13.81
   0  -4 -12  133.00    8.49
   0  -4 -12  125.90    8.00
   0   4  12  139.30    8.87
   0   4  12  124.90    7.78
   0  -4 -12  118.50    7.82
   0  -4 -12  124.70    8.35
   0   4  12  135.10    8.72
   0   4  12  137.90    8.89
   0  -4 -12  140.40   10.44
   0  -4 -12  148.00   10.92
   0   4  12  131.10    9.64
   0   4  12  181.60   13.81
   0  -4 -13   80.66    9.59
   0  -4 -13   66.48    8.01
   0   4  13   76.80    8.91
   0   4  13   98.05   10.82
   0  -4 -13   96.45   11.54
   0  -4 -13   79.68   10.09
   0   4  13   97.78   11.72
   0   4  13   70.41    8.96
   0  -4 -13   82.80    6.24
   0  -4 -13   83.06    6.09
   0   4  13   80.25    6.04
   0   4  13   85.72    6.33
   0  -4 -13   83.53    6.98
   0  -4 -13   83.01    7.21
   0   4  13   99.35    8.37
   0   4  13   87.75    7.12
   0  -4 -14   11.64    2.89
   0  -4 -14    3.55    2.14
   0   4  14    7.17    2.51
   0   4  14    5.83    2.43
   0  -4 -14   10.00    2.80
   0  -4 -14    8.99    2.75
   0   4  14    8.44    2.72
   0   4  14    7.97    2.56
   0  -4 -14   11.33    2.21
   0  -4 -14    5.85    1.98
   0   4  14    8.32    2.18
   0   4  14    8.13    1.84
   0  -4 -14    5.56    2.04
   0  -4 -14    9.38    2.21
   0   4  14    8.91    2.27
   0   4  14    9.26    2.43
   0  -4 -14    3.61    2.36
   0   4  14    7.55    2.51
   0  -5  17  252.10   26.84
   0  -5  17  214.50   23.13
   0   5 -17  233.50   25.08
   0  -5  16   42.00    4.43
   0   5 -16   35.23    3.82
   0   5 -16   37.58    4.09
   0  -5  16   41.70    5.28
   0  -5  16   38.92    4.95
   0   5 -16   36.51    4.76
   0   5 -16   32.86    4.46
   0  -5  15   77.99    7.96
   0  -5  15   88.06    8.74
   0  -5  15   87.17    9.85
   0  -5  15   90.04   10.20
   0   5 -15   85.36    9.67
   0   5 -15   86.69   10.01
   0   5 -15   84.55    5.07
   0  -5  14    7.85    1.52
   0  -5  14    9.66    1.75
   0   5 -14    9.00    1.66
   0   5 -14    7.61    1.68
   0  -5  14    9.03    1.82
   0  -5  14    8.20    1.83
   0   5 -14    8.52    1.82
   0   5 -14    6.66    1.77
   0  -5  14    9.11    1.10
   0  -5  14    6.83    0.96
   0   5 -14    7.12    1.06
   0   5 -14    6.67    1.14
   0  -5  13    1.66    1.05
   0  -5  13    0.81    0.99
   0   5 -13    0.34    1.03
   0   5 -13    1.25    0.94
   0  -5  13    1.51    1.01
   0  -5  13    1.02    1.07
   0   5 -13    0.74    0.98
   0   5 -13    2.18    1.24
   0  -5  13    1.32    0.70
   0  -5  13    0.87    0.65
   0   5 -13    0.66    0.74
   0   5 -13    1.11    0.72
   0  -5  12  119.10   11.57
   0  -5  12  121.20   11.75
   0   5 -12  123.00   11.96
   0   5 -12  105.40   10.35
   0  -5  12  110.10   12.08
   0  -5  12  126.20   13.75
   0   5 -12  111.60   12.25
   0   5 -12  121.20   13.31
   0  -5  12  101.90    5.93
   0  -5  12   84.79    5.14
   0   5 -12   96.24    5.65
   0   5 -12   97.34    5.73
   0  -5  12   98.27    5.57
   0  -5  12  103.70    5.85
   0   5 -12  100.10    5.68
   0   5 -12   98.83    5.61
   0  -5  11    0.01    0.79
   0  -5  11   -0.08    0.89
   0   5 -11   -0.80    0.71
   0   5 -11    2.35    1.05
   0  -5  11    0.96    0.92
   0  -5  11    0.14    0.85
   0   5 -11    0.13    0.91
   0  -5  11    1.85    0.76
   0  -5  11    1.34    0.66
   0   5 -11    1.01    0.69
   0   5 -11    0.81    0.64
   0  -5  11    1.86    0.59
   0   5 -11    0.41    0.62
   0   5 -11    1.11    0.54
   0  -5  10   22.30    2.82
   0  -5  10   21.19    2.69
   0   5 -10   18.55    2.46
   0   5 -10   20.26    2.58
   0  -5  10   20.61    1.62
   0  -5  10   20.03    1.62
   0   5 -10   20.76    1.68
   0   5 -10   21.05    1.73
   0  -5  10   19.80    1.49
   0  -5  10   19.22    1.38
   0   5 -10   16.97    1.32
   0   5 -10   17.06    1.43
   0  -5   9 1613.00  146.90
   0  -5   9 1665.00  151.70
   0   5  -9 1704.00  155.10
   0   5  -9 1700.00  154.80
   0  -5   9 1670.00   89.06
   0  -5   9 1726.00   92.01
   0   5  -9 1698.00   90.60
   0   5  -9 1580.00   84.36
   0  -5   9 1598.00   85.69
   0  -5   9 1718.00   92.13
   0   5  -9 1539.00   82.59
   0   5  -9 1619.00   86.91
   0  -5   9 1573.00   95.12
   0  -5   9 1394.00   84.36
   0   5  -9 1607.00   97.15
   0   5  -9 1645.00   99.47
   0  -5   8  575.70   52.88
   0  -5   8  659.40   60.41
   0   5  -8  581.80   53.39
   0   5  -8  625.60   57.41
   0  -5   8  747.50   77.65
   0  -5   8  560.60   58.31
   0   5  -8  549.90   57.25
   0  -5   8  621.50   33.45
   0  -5   8  621.60   33.41
   0   5  -8  643.20   34.64
   0   5  -8  590.60   31.84
   0  -5   8  614.10   33.22
   0  -5   8  610.90   33.03
   0   5  -8  640.20   34.57
   0   5  -8  616.30   33.37
   0  -5   8  630.70   38.25
   0  -5   8  700.80   42.56
   0   5  -8  647.10   39.29
   0   5  -8  629.70   38.27
   0   5  -7 3567.00  324.00
   0   5  -7 3908.00  355.00
   0  -5   7 3702.00  196.70
   0  -5   7 3558.00  189.20
   0   5  -7 3704.00  197.00
   0   5  -7 3806.00  202.30
   0  -5   7 3704.00  198.40
   0  -5   7 3848.00  206.00
   0   5  -7 3737.00  200.10
   0   5  -7 3825.00  204.70
   0  -5   7 3853.00  232.40
   0  -5   7 3738.00  225.50
   0   5  -7 3614.00  217.90
   0   5  -7 3761.00  226.80
   0  -5   6 7748.00  703.30
   0  -5   6 7321.00  664.40
   0   5  -6 7659.00  694.80
   0   5  -6 7398.00  671.50
   0  -5   6 6855.00  706.30
   0  -5   6 7832.00  806.90
   0   5  -6 6958.00  716.90
   0   5  -6 8014.00  825.50
   0  -5   6 8717.00  462.80
   0  -5   6 7380.00  392.00
   0   5  -6 7894.00  419.10
   0   5  -6 7830.00  415.60
   0  -5   6 7945.00  424.80
   0  -5   6 7574.00  405.00
   0   5  -6 8403.00  449.50
   0   5  -6 7581.00  405.40
   0  -5   6 7381.00  445.00
   0  -5   6 7672.00  462.50
   0   5  -6 7469.00  450.30
   0   5  -6 7454.00  449.30
   0  -5   5 1051.00   95.96
   0  -5   5 1085.00   99.01
   0   5  -5 1212.00  110.60
   0   5  -5 1105.00  100.80
   0  -5   5 1027.00  106.30
   0  -5   5 1209.00  125.10
   0   5  -5 1099.00  113.70
   0   5  -5 1148.00  118.80
   0  -5   5 1111.00   59.44
   0  -5   5 1064.00   56.98
   0   5  -5 1069.00   57.17
   0   5  -5 1039.00   55.51
   0  -5   5 1209.00   65.07
   0  -5   5 1099.00   59.10
   0   5  -5 1083.00   58.33
   0   5  -5 1127.00   60.67
   0  -5   5 1139.00   69.11
   0  -5   5 1061.00   64.32
   0   5  -5 1095.00   66.43
   0   5  -5 1154.00   69.91
   0  -5   4    6.24    1.39
   0  -5   4    5.65    1.44
   0   5  -4    6.31    1.47
   0   5  -4    7.26    1.61
   0  -5   4    9.19    1.71
   0  -5   4    8.06    1.63
   0   5  -4   10.17    1.84
   0   5  -4    7.65    1.76
   0  -5   4    5.73    0.94
   0  -5   4    5.30    0.98
   0   5  -4    6.58    0.96
   0   5  -4    5.93    0.89
   0  -5   4    3.77    0.82
   0  -5   4    6.26    0.91
   0   5  -4    4.69    0.92
   0   5  -4    4.19    0.89
   0  -5   4    5.25    0.89
   0  -5   4    3.01    0.89
   0   5  -4    4.70    0.94
   0   5  -4    3.57    0.90
   0  -5   3   49.10    3.34
   0   5  -3   48.26    3.13
   0  -5   3   43.35    2.88
   0  -5   3   45.65    2.97
   0   5  -3   44.01    2.96
   0   5  -3   48.89    3.28
   0  -5   3   46.53    3.51
   0  -5   3   45.44    3.34
   0   5  -3   41.47    3.20
   0   5  -3   44.80    3.38
   0   5  -2 9530.00  509.80
   0  -5   2 8649.00  521.40
   0  -5   2 8240.00  496.90
   0   5  -2 7987.00  481.40
   0   5  -2 8560.00  516.10
   0  -5   1 2089.00  190.20
   0  -5   1 1715.00  156.20
   0   5  -1 2217.00  201.80
   0   5  -1 1898.00  172.80
   0  -5   1 2283.00  235.80
   0  -5   1 2013.00  207.90
   0   5  -1 1806.00  186.70
   0   5  -1 2398.00  247.50
   0  -5   1 1989.00  106.10
   0  -5   1 2031.00  108.30
   0   5  -1 2024.00  107.90
   0   5  -1 2073.00  110.50
   0  -5   1 2205.00  118.30
   0   5  -1 2202.00  118.20
   0  -5   0  574.10   52.90
   0  -5   0  720.90   66.19
   0   5   0  742.10   68.08
   0   5   0  705.80   64.84
   0  -5   0  582.10   60.77
   0  -5   0  715.80   74.37
   0   5   0  776.70   80.76
   0   5   0  776.60   80.68
   0  -5   0  620.10   33.50
   0  -5   0  652.30   35.16
   0   5   0  675.00   36.41
   0   5   0  682.10   36.75
   0  -5   0  727.30   39.46
   0  -5   0  763.40   41.46
   0   5   0  709.80   38.62
   0   5   0  677.90   36.85
   0  -5   0  643.20   39.53
   0  -5   0  698.80   42.81
   0   5   0  680.30   41.81
   0   5   0  690.30   42.35
   0  -5  -1  204.60   19.43
   0  -5  -1  205.60   19.55
   0   5   1  196.00   18.64
   0   5   1  186.50   17.79
   0  -5  -1  207.50   22.13
   0  -5  -1  194.80   20.96
   0   5   1  235.60   25.13
   0   5   1  174.30   18.72
   0  -5  -1  194.70   10.94
   0  -5  -1  189.00   10.67
   0   5   1  204.10   11.46
   0   5   1  195.60   11.07
   0  -5  -1  203.70   11.61
   0  -5  -1  174.40   10.01
   0   5   1  188.60   10.74
   0   5   1  186.70   10.68
   0  -5  -1  163.30   10.88
   0  -5  -1  189.60   12.29
   0   5   1  190.40   12.38
   0   5   1  207.20   13.42
   0  -5  -2  346.40   32.35
   0  -5  -2  344.90   32.20
   0   5   2  325.40   30.42
   0   5   2  301.50   28.28
   0  -5  -2  301.20   31.95
   0  -5  -2  308.00   32.57
   0   5   2  445.50   46.76
   0   5   2  332.40   35.01
   0  -5  -2  326.60   17.97
   0  -5  -2  295.80   16.37
   0   5   2  302.00   16.74
   0   5   2  315.40   17.47
   0  -5  -2  319.00   17.77
   0  -5  -2  314.60   17.59
   0   5   2  301.30   16.84
   0   5   2  314.30   17.50
   0  -5  -2  300.90   19.01
   0  -5  -2  320.60   20.18
   0   5   2  299.00   19.06
   0   5   2  310.80   19.68
   0  -5  -3 1454.00  132.80
   0  -5  -3 1793.00  163.50
   0   5   3 1484.00  135.50
   0   5   3 1393.00  127.20
   0  -5  -3 1695.00  175.30
   0   5   3 1352.00  140.10
   0   5   3 1255.00  130.00
   0  -5  -3 1458.00   77.97
   0  -5  -3 1528.00   81.72
   0   5   3 1312.00   70.36
   0   5   3 1441.00   77.17
   0  -5  -3 1273.00   68.83
   0  -5  -3 1348.00   72.77
   0   5   3 1461.00   78.87
   0   5   3 1404.00   75.71
   0  -5  -3 1390.00   84.62
   0  -5  -3 1287.00   78.41
   0   5   3 1367.00   83.36
   0   5   3 1341.00   81.74
   0  -5  -4   82.00    8.51
   0  -5  -4   65.96    7.09
   0   5   4   66.47    7.12
   0   5   4   77.64    8.13
   0  -5  -4   60.12    7.12
   0  -5  -4   74.34    8.77
   0   5   4   60.50    7.15
   0   5   4   59.44    7.25
   0  -5  -4   64.17    4.14
   0  -5  -4   63.70    4.09
   0   5   4   64.85    4.24
   0   5   4   52.60    3.60
   0  -5  -4   61.25    4.17
   0  -5  -4   60.99    4.18
   0   5   4   59.48    4.00
   0   5   4   56.79    3.86
   0  -5  -4   50.63    4.09
   0  -5  -4   63.38    4.83
   0   5   4   54.52    4.48
   0   5   4   61.20    4.84
   0  -5  -5  116.50   11.73
   0  -5  -5  110.20   11.19
   0   5   5  110.90   11.21
   0   5   5  102.40   10.48
   0  -5  -5  108.40   12.36
   0  -5  -5  109.50   12.26
   0   5   5  132.90   14.79
   0   5   5   89.75   10.25
   0  -5  -5  115.20    6.91
   0  -5  -5  123.20    7.30
   0   5   5  119.50    7.22
   0   5   5  115.10    7.01
   0  -5  -5  133.10    8.10
   0  -5  -5  118.30    7.31
   0   5   5  136.90    8.20
   0   5   5  118.10    7.20
   0  -5  -5  128.30    8.84
   0   5   5  126.50    8.88
   0   5   5  141.90    9.91
   0  -5  -6  250.00   23.88
   0  -5  -6  258.70   24.77
   0   5   6  294.70   27.94
   0   5   6  219.80   21.12
   0  -5  -6  255.00   14.34
   0  -5  -6  265.60   14.95
   0   5   6  236.40   13.48
   0   5   6  289.00   16.27
   0  -5  -6  236.00   13.72
   0  -5  -6  270.50   15.57
   0   5   6  256.20   14.58
   0   5   6  260.30   14.90
   0  -5  -6  234.50   15.36
   0  -5  -6  256.30   16.60
   0   5   6  258.70   17.07
   0   5   6  266.30   17.28
   0  -5  -7  304.90   29.02
   0   5   7  377.20   35.47
   0   5   7  322.00   30.48
   0  -5  -7  311.90   33.44
   0  -5  -7  297.70   31.83
   0   5   7  331.20   35.35
   0   5   7  249.70   26.79
   0  -5  -7  309.20   17.31
   0  -5  -7  286.80   16.12
   0   5   7  279.80   15.85
   0   5   7  297.40   16.77
   0  -5  -7  308.70   17.67
   0  -5  -7  297.40   17.05
   0   5   7  308.70   17.57
   0   5   7  299.00   16.93
   0  -5  -8   61.96    7.14
   0  -5  -8   66.65    7.51
   0   5   8   73.14    8.03
   0   5   8   62.54    7.12
   0  -5  -8   61.49    4.31
   0  -5  -8   58.07    4.12
   0   5   8   63.98    4.55
   0   5   8   57.71    4.14
   0  -5  -8   64.38    4.73
   0   5   8   65.08    4.53
   0   5   8   52.00    4.02
   0  -5  -8   65.08    5.36
   0   5   8   51.14    4.71
   0   5   8   58.87    5.10
   0  -5  -9    5.62    1.92
   0  -5  -9    4.11    1.91
   0   5   9    3.94    1.85
   0   5   9    4.17    2.03
   0  -5  -9    5.18    2.10
   0  -5  -9    7.42    2.31
   0   5   9    7.41    2.19
   0   5   9    5.58    1.88
   0  -5  -9    5.43    1.43
   0   5   9    5.77    1.62
   0  -5  -9    6.46    1.66
   0  -5  -9    6.27    1.72
   0   5   9    4.50    1.36
   0   5   9    5.06    1.46
   0  -5  -9    8.12    2.02
   0  -5  -9    7.42    1.96
   0   5   9    6.21    1.90
   0   5   9    7.08    2.10
   0  -5 -10 1075.00   98.98
   0  -5 -10  990.30   91.30
   0   5  10 1213.00  111.60
   0   5  10 1013.00   93.37
   0  -5 -10 1067.00  111.40
   0  -5 -10 1061.00  110.50
   0   5  10  926.00   96.78
   0   5  10 1004.00  104.70
   0  -5 -10  887.20   48.19
   0  -5 -10  996.40   54.04
   0   5  10  881.10   48.05
   0   5  10  984.10   53.31
   0  -5 -10  801.60   44.33
   0  -5 -10  907.30   50.01
   0   5  10  878.50   48.14
   0   5  10  921.90   50.60
   0  -5 -10  828.20   51.55
   0  -5 -10  924.10   57.23
   0   5  10  897.50   55.64
   0   5  10  784.30   49.31
   0  -5 -11  395.80   37.58
   0  -5 -11  361.30   34.50
   0   5  11  364.50   34.75
   0   5  11  399.30   37.86
   0  -5 -11  428.20   45.68
   0  -5 -11  393.30   41.93
   0   5  11  412.30   43.81
   0   5  11  407.80   43.54
   0  -5 -11  378.90   21.44
   0  -5 -11  365.80   20.70
   0   5  11  402.10   22.57
   0   5  11  363.20   20.73
   0  -5 -11  406.30   23.28
   0  -5 -11  405.60   23.26
   0   5  11  398.60   22.81
   0   5  11  415.00   23.55
   0  -5 -11  406.40   26.26
   0  -5 -11  336.00   22.18
   0   5  11  363.50   24.13
   0  -5 -12   11.96    3.10
   0  -5 -12   12.59    3.11
   0   5  12   16.37    3.22
   0   5  12   19.73    3.64
   0  -5 -12   23.55    4.20
   0  -5 -12   20.09    3.88
   0   5  12   13.43    2.96
   0   5  12   16.12    3.37
   0  -5 -12   17.20    2.54
   0  -5 -12   16.54    2.46
   0   5  12   16.36    2.24
   0   5  12   17.34    2.56
   0  -5 -12   10.95    2.30
   0  -5 -12   18.22    2.74
   0   5  12   17.59    2.55
   0   5  12   16.62    2.67
   0  -5 -13   44.02    5.89
   0  -5 -13   37.60    5.41
   0   5  13   39.90    5.77
   0   5  13   47.77    6.27
   0  -5 -13   26.34    4.87
   0  -5 -13   44.81    6.45
   0   5  13   41.08    6.15
   0   5  13   43.78    6.55
   0  -5 -13   49.51    4.20
   0  -5 -13   35.09    3.51
   0   5  13   42.66    4.14
   0   5  13   38.53    3.52
   0  -5 -13   40.04    4.85
   0  -5 -13   35.01    4.37
   0   5  13   34.49    4.08
   0   5  13   33.01    4.77
   0  -6  17   10.27    2.17
   0  -6  17   11.56    2.19
   0   6 -17    8.99    2.17
   0   6 -17   10.13    2.32
   0  -6  16  184.30   17.45
   0  -6  16  204.50   19.34
   0   6 -16  156.40   14.92
   0   6 -16  189.60   17.98
   0  -6  16  198.50   21.46
   0  -6  16  193.80   20.88
   0   6 -16  191.00   20.80
   0   6 -16  180.90   19.66
   0  -6  15  147.10   14.17
   0  -6  15  163.00   15.79
   0   6 -15  151.20   14.80
   0  -6  15  138.30   15.08
   0  -6  15  147.00   16.12
   0   6 -15  153.40   16.74
   0   6 -15  144.50   15.99
   0   6 -15  151.90    8.84
   0  -6  14  103.80   11.56
   0  -6  14  106.10   11.82
   0   6 -14  109.40   12.28
   0   6 -14  107.60   12.04
   0  -6  14  104.20    6.23
   0  -6  14   84.91    5.16
   0   6 -14   99.14    5.95
   0   6 -14   91.93    5.56
   0  -6  13  183.30   17.49
   0  -6  13  204.80   19.43
   0   6 -13  236.50   22.35
   0  -6  13  232.70   24.77
   0  -6  13  194.10   20.77
   0   6 -13  208.80   22.41
   0   6 -13  169.20   18.35
   0  -6  13  230.20   13.08
   0  -6  13  245.30   13.84
   0   6 -13  211.20   11.84
   0  -6  13  201.40   11.03
   0  -6  13  194.40   10.68
   0   6 -13  209.10   11.49
   0   6 -13  210.30   11.54
   0  -6  12 1445.00  131.80
   0  -6  12 1563.00  142.60
   0   6 -12 1473.00  134.30
   0   6 -12 1460.00  133.20
   0  -6  12 1513.00  156.50
   0  -6  12 1451.00  150.10
   0   6 -12 1623.00  168.00
   0   6 -12 1578.00  163.30
   0  -6  12 1594.00   85.56
   0  -6  12 1605.00   86.16
   0   6 -12 1578.00   84.75
   0   6 -12 1452.00   78.06
   0  -6  11 1175.00  107.40
   0  -6  11 1026.00   93.81
   0   6 -11 1025.00   93.70
   0   6 -11  992.70   90.82
   0  -6  11 1012.00  104.90
   0  -6  11 1131.00  117.10
   0   6 -11 1109.00  115.00
   0   6 -11 1077.00  111.70
   0  -6  11 1059.00   56.98
   0  -6  11 1110.00   59.70
   0   6 -11  950.30   51.31
   0   6 -11 1001.00   53.98
   0  -6  10    7.35    1.55
   0  -6  10    5.16    1.40
   0   6 -10    4.36    1.28
   0   6 -10    6.58    1.40
   0  -6  10    6.21    1.48
   0  -6  10    5.45    1.37
   0   6 -10    4.59    1.31
   0   6 -10    5.91    1.68
   0  -6  10    8.96    1.04
   0   6 -10    6.34    1.01
   0   6 -10    9.04    1.11
   0  -6  10   11.72    0.97
   0   6 -10   10.60    0.94
   0   6 -10    9.05    0.91
   0  -6   9 1015.00   92.77
   0  -6   9  895.40   81.96
   0   6  -9 1088.00   99.35
   0   6  -9 1001.00   91.44
   0  -6   9  974.30  101.00
   0  -6   9 1027.00  106.40
   0   6  -9 1140.00  118.00
   0   6  -9 1046.00  108.50
   0  -6   9 1085.00   58.12
   0   6  -9 1044.00   56.03
   0  -6   9 1123.00   60.49
   0  -6   9 1048.00   56.51
   0   6  -9 1048.00   56.54
   0   6  -9 1161.00   62.49
   0  -6   9 1097.00   66.36
   0  -6   9 1185.00   71.80
   0   6  -9 1163.00   70.48
   0   6  -9 1219.00   73.87
   0  -6   8 4857.00  441.10
   0  -6   8 5006.00  454.50
   0   6  -8 5336.00  484.60
   0   6  -8 5269.00  478.60
   0  -6   8 5335.00  549.90
   0  -6   8 4811.00  495.90
   0   6  -8 5092.00  524.90
   0   6  -8 4868.00  501.80
   0  -6   8 5101.00  271.20
   0  -6   8 5427.00  288.50
   0   6  -8 5673.00  301.50
   0  -6   8 4959.00  265.40
   0  -6   8 5508.00  294.70
   0   6  -8 5086.00  272.20
   0   6  -8 5479.00  293.10
   0  -6   8 5294.00  319.40
   0  -6   8 5403.00  325.80
   0   6  -8 4820.00  290.70
   0   6  -8 5131.00  309.50
   0   6  -7 1424.00  129.90
   0   6  -7 1594.00  145.30
   0  -6   7 1566.00   83.67
   0  -6   7 1538.00   82.25
   0   6  -7 1566.00   83.62
   0   6  -7 1515.00   80.89
   0  -6   7 1456.00   78.32
   0  -6   7 1541.00   82.85
   0   6  -7 1533.00   82.43
   0   6  -7 1527.00   82.14
   0  -6   7 1552.00   94.01
   0  -6   7 1500.00   90.87
   0   6  -7 1445.00   87.59
   0   6  -7 1522.00   92.16
   0  -6   6    3.71    1.24
   0  -6   6    2.34    1.17
   0   6  -6    3.16    1.26
   0   6  -6    2.42    1.13
   0  -6   6    3.82    1.18
   0  -6   6    3.38    1.19
   0   6  -6    1.99    1.19
   0   6  -6    3.24    1.15
   0  -6   6    1.31    0.79
   0  -6   6    2.09    0.79
   0   6  -6    1.29    0.66
   0   6  -6    1.04    0.74
   0  -6   6    1.64    0.78
   0  -6   6    1.64    0.86
   0  -6   6    1.45    0.76
   0   6  -6    1.74    0.74
   0   6  -6    2.10    0.86
   0  -6   5   21.12    2.74
   0  -6   5   27.91    3.43
   0   6  -5   24.22    3.10
   0   6  -5   20.85    2.82
   0  -6   5   24.59    3.29
   0  -6   5   27.59    3.65
   0   6  -5   24.51    3.44
   0   6  -5   22.82    3.19
   0  -6   5   26.87    2.12
   0  -6   5   25.46    2.04
   0   6  -5   25.44    1.95
   0   6  -5   23.76    1.90
   0  -6   5   24.65    2.12
   0  -6   5   25.78    2.27
   0   6  -5   27.64    2.33
   0   6  -5   22.94    2.04
   0  -6   4  576.10   53.05
   0  -6   4  658.60   60.53
   0   6  -4  563.70   51.97
   0   6  -4  608.60   56.01
   0  -6   4  615.50   64.06
   0  -6   4  660.90   68.78
   0   6  -4  606.00   63.13
   0   6  -4  509.90   53.34
   0  -6   4  558.60   30.30
   0  -6   4  585.20   31.68
   0   6  -4  668.70   36.05
   0  -6   4  636.80   34.60
   0  -6   4  612.30   33.24
   0   6  -4  614.60   33.52
   0   6  -4  635.10   34.58
   0   6  -4  663.50   40.68
   0  -6   3   55.72    6.00
   0  -6   3   54.74    5.89
   0   6  -3   50.72    5.58
   0   6  -3   51.82    5.65
   0  -6   3   52.70    6.22
   0  -6   3   50.56    6.04
   0   6  -3   57.39    6.89
   0   6  -3   53.66    6.34
   0  -6   3   55.63    3.63
   0  -6   3   54.96    3.64
   0   6  -3   53.10    3.51
   0   6  -3   50.81    3.35
   0  -6   3   55.34    3.62
   0  -6   3   55.42    3.60
   0   6  -3   53.14    3.57
   0   6  -3   58.35    3.90
   0  -6   3   51.96    3.90
   0  -6   3   53.71    4.11
   0   6  -3   49.29    3.84
   0   6  -3   53.24    4.08
   0  -6   2 2993.00  272.30
   0  -6   2 3155.00  286.90
   0   6  -2 2903.00  264.00
   0   6  -2 3055.00  277.80
   0  -6   2 3292.00  339.70
   0  -6   2 3152.00  325.20
   0   6  -2 2770.00  285.90
   0   6  -2 3298.00  340.40
   0  -6   2 2860.00  152.40
   0  -6   2 2693.00  143.50
   0   6  -2 2878.00  153.30
   0   6  -2 2582.00  137.60
   0  -6   2 2964.00  158.90
   0  -6   2 2878.00  154.40
   0   6  -2 2589.00  139.10
   0   6  -2 2429.00  130.40
   0  -6   2 2724.00  164.70
   0  -6   2 2777.00  168.00
   0   6  -2 2830.00  171.30
   0   6  -2 2868.00  173.50
   0  -6   1  617.30   56.88
   0  -6   1  465.80   43.18
   0   6  -1  542.10   50.07
   0   6  -1  571.00   52.74
   0  -6   1  518.70   54.27
   0  -6   1  535.30   55.89
   0   6  -1  525.20   54.85
   0   6  -1  673.00   70.24
   0  -6   1  522.30   28.36
   0  -6   1  546.60   29.68
   0   6  -1  467.60   25.47
   0   6  -1  507.00   27.60
   0  -6   1  520.80   28.52
   0  -6   1  516.60   28.33
   0   6  -1  551.00   30.23
   0   6  -1  505.90   27.74
   0  -6   1  497.90   30.79
   0  -6   1  477.00   29.57
   0   6  -1  489.40   30.44
   0   6  -1  514.60   31.90
   0  -6   0  988.30   90.53
   0  -6   0  858.50   78.75
   0   6   0  999.60   91.60
   0   6   0  969.70   88.85
   0  -6   0  702.70   73.15
   0  -6   0  830.10   86.36
   0   6   0  798.00   83.12
   0   6   0  910.60   94.52
   0  -6   0  886.20   47.68
   0  -6   0  895.80   48.23
   0   6   0  814.30   43.89
   0   6   0  966.40   51.99
   0  -6   0  914.30   49.57
   0  -6   0  845.10   45.91
   0   6   0  892.20   48.40
   0   6   0  887.70   48.20
   0  -6   0  950.40   58.11
   0  -6   0  883.50   54.08
   0   6   0  885.80   54.33
   0   6   0  983.40   60.22
   0  -6  -1  780.60   71.75
   0  -6  -1  912.30   83.70
   0   6   1  930.10   85.30
   0   6   1  856.30   78.64
   0  -6  -1  687.80   71.68
   0  -6  -1  918.00   95.44
   0   6   1  901.10   93.76
   0   6   1  839.10   87.19
   0  -6  -1  796.80   42.97
   0  -6  -1  839.30   45.21
   0   6   1  885.80   47.73
   0   6   1  762.90   41.24
   0  -6  -1  890.80   48.43
   0  -6  -1  805.90   43.83
   0   6   1  796.90   43.38
   0   6   1  756.10   41.19
   0  -6  -1  758.30   46.59
   0  -6  -1  828.30   50.80
   0   6   1  810.60   49.84
   0   6   1  744.20   45.94
   0  -6  -2 1990.00  181.50
   0  -6  -2 1892.00  172.60
   0   6   2 1725.00  157.40
   0   6   2 1649.00  150.50
   0  -6  -2 2257.00  233.40
   0   6   2 1990.00  205.90
   0   6   2 2005.00  207.30
   0  -6  -2 1832.00   97.89
   0  -6  -2 1766.00   94.42
   0   6   2 2032.00  108.60
   0   6   2 1979.00  105.80
   0  -6  -2 1925.00  103.70
   0  -6  -2 2016.00  108.50
   0   6   2 1795.00   96.71
   0   6   2 1936.00  104.20
   0  -6  -2 1865.00  113.30
   0  -6  -2 1908.00  115.90
   0   6   2 1858.00  113.10
   0   6   2 1890.00  114.90
   0  -6  -3  537.50   49.84
   0  -6  -3  607.60   56.39
   0   6   3  536.10   49.72
   0   6   3  620.40   57.41
   0  -6  -3  505.00   53.11
   0  -6  -3  674.80   70.41
   0   6   3  590.80   61.95
   0   6   3  508.60   53.31
   0  -6  -3  501.80   27.40
   0  -6  -3  585.20   31.79
   0   6   3  587.50   32.02
   0   6   3  547.60   29.92
   0  -6  -3  578.80   31.96
   0  -6  -3  568.40   31.32
   0   6   3  550.80   30.33
   0   6   3  549.60   30.29
   0  -6  -3  560.00   34.78
   0  -6  -3  563.10   34.98
   0   6   3  512.30   32.06
   0   6   3  565.20   35.31
   0  -6  -4  235.60   22.59
   0  -6  -4  172.40   16.82
   0   6   4  191.40   18.56
   0   6   4  176.80   17.25
   0  -6  -4  184.70   20.22
   0   6   4  190.40   20.67
   0   6   4  217.30   23.53
   0  -6  -4  200.20   11.43
   0  -6  -4  184.00   10.60
   0   6   4  161.10    9.48
   0   6   4  200.60   11.59
   0  -6  -4  191.70   11.28
   0  -6  -4  164.70    9.82
   0   6   4  170.60   10.03
   0   6   4  175.50   10.37
   0  -6  -4  164.50   11.04
   0  -6  -4  181.80   12.11
   0   6   4  174.50   11.92
   0   6   4  182.80   12.28
   0  -6  -5  375.00   35.34
   0  -6  -5  397.50   37.27
   0   6   5  324.20   30.62
   0   6   5  356.70   33.67
   0  -6  -5  454.90   47.92
   0  -6  -5  384.30   40.87
   0   6   5  374.80   39.67
   0   6   5  371.20   39.45
   0  -6  -5  365.10   20.29
   0  -6  -5  349.40   19.40
   0   6   5  395.40   21.99
   0   6   5  332.20   18.63
   0  -6  -5  410.10   23.21
   0  -6  -5  361.90   20.41
   0   6   5  367.60   20.72
   0  -6  -6  822.50   44.58
   0   6   6  771.50   42.18
   0  -6  -6  837.60   45.92
   0  -6  -6  886.10   48.61
   0   6   6  774.70   42.52
   0   6   6  900.20   49.06
   0  -6  -6  784.40   48.63
   0  -6  -6  761.20   47.12
   0   6   6  828.00   51.21
   0   6   6  715.10   44.79
   0  -6  -7   88.23    9.50
   0  -6  -7   91.12    9.78
   0   6   7   69.16    7.79
   0   6   7   79.11    8.64
   0  -6  -7  102.20   11.96
   0  -6  -7   84.57   10.08
   0   6   7   96.02   11.36
   0   6   7   77.08    9.16
   0  -6  -7   78.92    5.30
   0  -6  -7   72.82    4.90
   0   6   7   76.96    5.26
   0   6   7   72.90    5.07
   0  -6  -7   89.73    6.12
   0  -6  -7   82.82    5.74
   0   6   7   79.85    5.50
   0   6   7   74.90    5.09
   0  -6  -8   -1.06    1.39
   0  -6  -8    0.84    1.47
   0   6   8    1.11    1.20
   0   6   8    1.04    1.79
   0  -6  -8    0.83    1.56
   0  -6  -8    1.55    1.64
   0   6   8    0.96    1.18
   0   6   8    1.99    1.69
   0  -6  -8    0.79    1.06
   0  -6  -8    2.09    1.16
   0   6   8   -0.13    1.16
   0   6   8   -1.00    0.99
   0  -6  -8    1.00    1.29
   0  -6  -8   -0.57    1.32
   0   6   8    1.64    1.14
   0   6   8   -0.29    1.07
   0  -6  -8    0.42    1.43
   0  -6  -8    0.12    1.30
   0   6   8    0.56    1.34
   0   6   8    0.86    1.49
   0  -6  -9    2.24    1.84
   0  -6  -9    1.17    1.52
   0   6   9   -0.37    1.27
   0   6   9    1.49    1.53
   0  -6  -9    0.17    1.54
   0  -6  -9   -0.70    1.56
   0   6   9    0.58    1.29
   0   6   9    0.47    1.55
   0  -6  -9   -1.58    1.09
   0  -6  -9    0.88    1.26
   0   6   9    1.93    1.33
   0   6   9   -0.77    1.04
   0  -6  -9   -0.20    1.34
   0  -6  -9    0.55    1.39
   0   6   9    1.47    1.29
   0   6   9   -1.40    1.16
   0  -6  -9   -1.11    1.64
   0  -6  -9   -0.29    1.55
   0   6   9   -0.80    1.42
   0   6   9    1.00    1.66
   0  -6 -10  109.30   11.68
   0  -6 -10  131.30   13.65
   0   6  10  129.80   13.46
   0   6  10  148.90   15.21
   0  -6 -10  131.70   15.08
   0  -6 -10  121.70   14.20
   0   6  10  112.60   13.03
   0   6  10  133.50   15.31
   0  -6 -10  130.50    8.32
   0  -6 -10  128.50    8.17
   0   6  10  157.90    9.84
   0   6  10  136.40    8.52
   0  -6 -10  143.20    9.27
   0  -6 -10  159.30   10.23
   0   6  10  146.30    9.35
   0   6  10  144.40    9.06
   0  -6 -10  133.30    9.90
   0  -6 -10  142.10   10.50
   0   6  10  125.40    9.30
   0   6  10  154.00   11.51
   0  -6 -11   34.37    4.95
   0  -6 -11   35.83    5.25
   0   6  11   30.99    4.60
   0   6  11   29.97    4.54
   0  -6 -11   34.28    5.33
   0  -6 -11   43.03    6.16
   0   6  11   44.73    6.15
   0   6  11   32.55    5.12
   0  -6 -11   31.15    3.30
   0  -6 -11   30.63    3.24
   0   6  11   36.27    3.34
   0   6  11   32.57    3.46
   0  -6 -11   35.37    4.09
   0  -6 -11   36.59    4.29
   0   6  11   33.26    3.92
   0   6  11   31.83    4.28
   0  -6 -12   49.71    6.48
   0  -6 -12   42.70    6.25
   0  -6 -12   47.11    6.57
   0   6  12   48.39    6.61
   0   6  12   39.90    5.93
   0  -6 -12   48.10    4.43
   0  -6 -12   41.68    3.86
   0   6  12   37.15    3.86
   0   6  12   42.11    3.71
   0  -6 -12   45.49    4.34
   0  -6 -12   45.91    4.42
   0   6  12   49.95    4.58
   0   6  12   42.87    4.03
   0  -6 -12   40.82    4.53
   0  -6 -12   48.46    5.35
   0   6  12   52.08    5.88
   0   6  12   39.53    4.43
   0   7 -17  192.80   18.21
   0   7 -17  191.20   18.03
   0  -7  17  192.40   20.88
   0  -7  17  187.60   20.31
   0   7 -17  175.10   19.18
   0   7 -17  185.10   20.26
   0   7 -16   21.68    3.10
   0  -7  16   17.67    2.96
   0  -7  16   18.51    2.99
   0   7 -16   16.03    2.89
   0   7 -16   17.13    3.08
   0   7 -16   15.19    1.64
   0   7 -16   17.44    1.72
   0  -7  15   12.24    2.49
   0  -7  15    9.55    2.07
   0   7 -15    8.14    2.05
   0   7 -15   10.16    2.20
   0  -7  15    7.81    1.51
   0   7 -15    6.91    1.16
   0  -7  14  159.70   15.45
   0  -7  14  188.10   18.18
   0   7 -14  173.90   16.71
   0   7 -14  192.60   18.51
   0  -7  14  167.20   18.14
   0  -7  14  161.50   17.57
   0   7 -14  186.40   20.20
   0   7 -14  145.60   16.07
   0  -7  14  205.80   11.77
   0  -7  14  194.30   11.21
   0   7 -14  202.80   11.53
   0   7 -14  207.60   11.78
   0  -7  13  897.00   82.28
   0  -7  13  905.30   83.14
   0   7 -13  825.30   75.83
   0   7 -13  839.90   77.09
   0  -7  13  859.80   89.39
   0  -7  13  792.10   82.40
   0   7 -13  823.20   85.76
   0   7 -13  812.70   84.61
   0  -7  13  781.80   42.26
   0  -7  13  818.60   44.26
   0   7 -13  857.40   46.21
   0   7 -13  816.20   44.05
   0  -7  13  846.30   45.64
   0   7 -13  826.80   44.71
   0   7 -13  772.20   41.75
   0  -7  12  840.60   77.17
   0  -7  12  759.00   69.71
   0   7 -12  743.40   68.34
   0   7 -12  765.90   70.41
   0  -7  12  713.50   74.31
   0  -7  12  711.50   74.10
   0   7 -12  701.10   73.06
   0   7 -12  770.80   80.33
   0  -7  12  703.10   38.11
   0  -7  12  717.80   38.73
   0   7 -12  723.60   39.14
   0   7 -12  717.20   38.82
   0  -7  12  718.10   38.87
   0  -7  12  726.00   39.22
   0   7 -12  779.80   42.28
   0   7 -12  677.50   36.83
   0  -7  11  249.70   23.57
   0  -7  11  257.70   24.29
   0   7 -11  227.20   21.55
   0   7 -11  219.40   20.76
   0  -7  11  248.60   26.43
   0  -7  11  220.80   23.54
   0   7 -11  234.40   24.99
   0   7 -11  203.60   21.95
   0  -7  11  242.20   13.49
   0  -7  11  248.00   13.95
   0   7 -11  247.70   13.88
   0   7 -11  242.40   13.68
   0  -7  11  245.50   13.65
   0  -7  11  238.50   13.29
   0   7 -11  237.50   13.36
   0   7 -11  244.90   13.71
   0  -7  10  453.70   42.04
   0  -7  10  423.00   39.25
   0   7 -10  440.60   40.78
   0   7 -10  450.50   41.79
   0  -7  10  465.40   48.70
   0  -7  10  489.50   51.21
   0   7 -10  456.10   47.89
   0   7 -10  454.20   47.56
   0  -7  10  447.30   24.37
   0  -7  10  444.50   24.35
   0   7 -10  418.70   22.91
   0   7 -10  437.00   23.95
   0  -7  10  443.20   24.32
   0  -7  10  445.40   24.37
   0   7 -10  443.40   24.27
   0   7 -10  424.30   23.34
   0  -7  10  419.90   25.67
   0  -7  10  449.30   27.48
   0   7 -10  438.60   26.92
   0   7 -10  454.80   27.88
   0  -7   9  102.10   10.22
   0  -7   9  116.50   11.49
   0   7  -9  105.00   10.46
   0   7  -9  116.10   11.44
   0  -7   9  152.60   16.54
   0  -7   9  115.90   12.72
   0   7  -9  113.10   12.60
   0   7  -9  122.10   13.40
   0  -7   9   94.90    5.73
   0  -7   9   95.88    5.88
   0   7  -9   99.18    5.97
   0   7  -9  103.20    6.23
   0  -7   9   98.58    6.49
   0  -7   9   98.51    6.51
   0   7  -9  110.90    7.25
   0   7  -9   98.88    6.62
   0  -7   8  955.10   87.45
   0  -7   8  932.60   85.42
   0   7  -8 1076.00   98.44
   0   7  -8  893.70   81.90
   0  -7   8  944.20   97.93
   0  -7   8  889.50   92.36
   0   7  -8  986.70  102.30
   0   7  -8  964.90  100.20
   0  -7   8 1046.00   56.21
   0  -7   8  966.20   52.00
   0   7  -8  951.90   51.14
   0   7  -8  945.30   50.80
   0  -7   8 1063.00   57.48
   0  -7   8  952.70   51.53
   0   7  -8  969.20   52.43
   0  -7   8  982.20   59.83
   0  -7   8 1033.00   62.85
   0   7  -8  952.80   57.91
   0   7  -8 1021.00   62.16
   0  -7   7  140.20   13.68
   0  -7   7  144.00   13.98
   0   7  -7  139.80   13.64
   0   7  -7  137.80   13.45
   0  -7   7  128.20    7.62
   0  -7   7  139.80    8.19
   0   7  -7  142.90    8.23
   0   7  -7  128.00    7.47
   0  -7   7  141.80    8.22
   0  -7   7  145.90    8.44
   0   7  -7  137.80    8.10
   0   7  -7  143.30    8.36
   0  -7   7  138.10    9.00
   0  -7   7  141.80    9.28
   0   7  -7  143.40    9.38
   0   7  -7  146.80    9.49
   0  -7   6  174.80   16.77
   0  -7   6  175.70   16.86
   0   7  -6  188.60   18.07
   0   7  -6  163.30   15.89
   0  -7   6  173.50   18.64
   0  -7   6  154.20   16.72
   0   7  -6  195.80   20.98
   0   7  -6  162.50   17.69
   0  -7   6  147.50    8.64
   0  -7   6  142.40    8.36
   0   7  -6  155.60    8.89
   0   7  -6  146.00    8.46
   0   7  -6  144.40    8.50
   0   7  -6  162.40    9.45
   0  -7   5  470.40   43.58
   0  -7   5  402.90   37.49
   0   7  -5  448.20   41.57
   0   7  -5  410.90   38.20
   0  -7   5  481.40   50.36
   0  -7   5  415.10   43.60
   0   7  -5  391.70   41.23
   0   7  -5  490.20   51.28
   0  -7   5  443.70   24.26
   0  -7   5  393.60   21.66
   0   7  -5  413.10   22.61
   0   7  -5  468.90   25.50
   0  -7   5  438.60   24.07
   0  -7   5  424.80   23.39
   0   7  -5  400.00   22.16
   0   7  -5  437.20   24.17
   0  -7   5  461.10   28.50
   0  -7   5  441.20   27.39
   0   7  -5  452.60   28.11
   0  -7   4 1331.00  121.60
   0  -7   4 1192.00  108.90
   0   7  -4 1280.00  117.00
   0   7  -4 1206.00  110.30
   0  -7   4 1247.00  129.10
   0  -7   4 1381.00  143.10
   0   7  -4 1303.00  134.90
   0   7  -4 1141.00  118.40
   0  -7   4 1364.00   73.14
   0  -7   4 1271.00   68.11
   0   7  -4 1352.00   72.41
   0   7  -4 1228.00   65.83
   0  -7   4 1318.00   71.10
   0  -7   4 1298.00   69.98
   0   7  -4 1328.00   71.80
   0   7  -4 1251.00   67.59
   0  -7   4 1372.00   83.37
   0  -7   4 1362.00   82.87
   0   7  -4 1540.00   93.62
   0   7  -4 1331.00   80.98
   0  -7   3   18.75    2.72
   0  -7   3   20.15    2.97
   0  -7   3   14.89    2.53
   0  -7   3   20.42    3.09
   0  -7   3   17.00    1.65
   0  -7   3   13.98    1.59
   0   7  -3   15.80    1.60
   0   7  -3   12.54    1.45
   0  -7   3   15.91    1.58
   0  -7   3   13.40    1.49
   0   7  -3   12.10    1.56
   0   7  -3   12.36    1.53
   0  -7   3   14.42    1.76
   0  -7   3   11.44    1.63
   0   7  -3   16.58    2.00
   0   7  -3   10.29    1.62
   0  -7   2  157.50   15.34
   0  -7   2  154.90   15.05
   0   7  -2  146.10   14.32
   0   7  -2  142.90   13.99
   0  -7   2  173.80   18.88
   0  -7   2  149.30   16.28
   0   7  -2  146.00   15.86
   0   7  -2  194.00   21.07
   0  -7   2  157.70    9.10
   0  -7   2  178.80   10.32
   0   7  -2  181.00   10.36
   0   7  -2  165.60    9.57
   0  -7   2  165.60    9.64
   0  -7   2  164.70    9.59
   0   7  -2  179.70   10.44
   0   7  -2  186.60   10.88
   0  -7   2  162.20   10.75
   0  -7   2  170.50   11.16
   0   7  -2  186.10   12.26
   0   7  -2  178.00   11.74
   0  -7   1 3046.00  277.10
   0  -7   1 3199.00  291.00
   0   7  -1 3257.00  296.30
   0   7  -1 3176.00  288.90
   0  -7   1 2946.00  304.10
   0  -7   1 3686.00  380.40
   0   7  -1 3046.00  314.40
   0   7  -1 3280.00  338.70
   0  -7   1 3315.00  176.60
   0  -7   1 3381.00  180.20
   0   7  -1 3062.00  163.10
   0   7  -1 3422.00  182.30
   0  -7   1 3329.00  178.50
   0  -7   1 3151.00  169.20
   0   7  -1 3224.00  173.10
   0   7  -1 3066.00  164.70
   0  -7   1 3159.00  191.20
   0  -7   1 3240.00  196.10
   0   7  -1 3267.00  197.90
   0   7  -1 3030.00  183.50
   0  -7   0  425.00   39.62
   0  -7   0  461.50   42.91
   0   7   0  433.00   40.38
   0   7   0  429.20   40.00
   0  -7   0  361.10   38.10
   0  -7   0  451.60   47.54
   0   7   0  380.50   40.07
   0   7   0  379.40   40.22
   0  -7   0  438.80   24.05
   0  -7   0  377.80   20.89
   0   7   0  398.90   22.02
   0   7   0  410.20   22.59
   0  -7   0  385.50   21.49
   0  -7   0  375.80   20.94
   0   7   0  401.90   22.37
   0   7   0  378.80   21.13
   0  -7   0  446.30   28.08
   0  -7   0  403.60   25.33
   0   7   0  418.10   26.33
   0   7   0  374.10   23.74
   0  -7  -1 1900.00  173.30
   0  -7  -1 1991.00  181.60
   0   7   1 1832.00  167.20
   0   7   1 2041.00  186.20
   0  -7  -1 1615.00  167.40
   0  -7  -1 1461.00  151.30
   0   7   1 1548.00  160.30
   0   7   1 2065.00  213.70
   0  -7  -1 1601.00   85.73
   0  -7  -1 1696.00   90.77
   0   7   1 1658.00   88.90
   0   7   1 1517.00   81.34
   0  -7  -1 1489.00   80.51
   0  -7  -1 1564.00   84.40
   0   7   1 1597.00   86.21
   0   7   1 1370.00   74.11
   0  -7  -1 1623.00   98.83
   0  -7  -1 1524.00   92.82
   0   7   1 1548.00   94.53
   0   7   1 1554.00   94.74
   0  -7  -2 2250.00  205.10
   0  -7  -2 2517.00  229.40
   0   7   2 2265.00  206.50
   0   7   2 2575.00  234.60
   0  -7  -2 2650.00  274.00
   0   7   2 2454.00  253.80
   0   7   2 2158.00  223.20
   0  -7  -2 2276.00  121.50
   0  -7  -2 2258.00  120.70
   0   7   2 2412.00  128.90
   0   7   2 2402.00  128.30
   0  -7  -2 2226.00  119.80
   0  -7  -2 2257.00  121.60
   0   7   2 2306.00  124.10
   0   7   2 2307.00  124.20
   0  -7  -2 2350.00  142.70
   0  -7  -2 2227.00  135.20
   0   7   2 2183.00  132.70
   0   7   2 2295.00  139.60
   0  -7  -3  494.50   46.10
   0  -7  -3  365.90   34.16
   0   7   3  486.90   45.46
   0   7   3  431.40   40.38
   0  -7  -3  555.10   58.34
   0   7   3  472.80   49.83
   0   7   3  524.70   55.10
   0  -7  -3  429.30   23.70
   0  -7  -3  388.80   21.48
   0   7   3  425.70   23.54
   0   7   3  396.10   22.07
   0  -7  -4 1311.00  120.30
   0  -7  -4 1143.00  118.90
   0  -7  -4 1275.00  132.50
   0   7   4 1149.00  119.40
   0   7   4 1082.00  112.60
   0  -7  -4 1141.00   62.19
   0  -7  -4 1203.00   65.36
   0   7   4 1236.00   66.99
   0   7   4 1187.00   64.49
   0  -7  -4 1340.00   81.98
   0  -7  -4 1121.00   68.76
   0   7   4 1236.00   76.12
   0   7   4 1225.00   75.14
   0  -7  -5  159.80   15.97
   0  -7  -5  157.60   15.70
   0   7   5  194.10   19.00
   0   7   5  169.50   16.83
   0  -7  -5  171.00   19.02
   0   7   5  177.30   19.46
   0   7   5  178.70   19.76
   0  -7  -5  200.00   11.55
   0  -7  -5  190.50   11.16
   0   7   5  170.60   10.24
   0   7   5  190.00   11.20
   0  -7  -5  198.40   11.80
   0  -7  -5  176.10   10.72
   0   7   5  175.50   10.44
   0   7   5  191.50   11.43
   0  -7  -5  191.60   12.94
   0  -7  -5  179.50   12.25
   0   7   5  196.50   13.56
   0   7   5  187.60   12.77
   0  -7  -6  268.30   25.82
   0  -7  -6  225.00   21.90
   0   7   6  221.10   21.55
   0   7   6  208.20   20.35
   0  -7  -6  278.10   30.08
   0  -7  -6  203.40   22.33
   0   7   6  253.20   27.55
   0   7   6  216.20   23.49
   0  -7  -6  243.30   14.02
   0  -7  -6  222.40   12.85
   0   7   6  240.80   13.99
   0   7   6  219.20   12.87
   0  -7  -6  244.00   14.39
   0  -7  -6  268.50   15.80
   0   7   6  247.60   14.50
   0   7   6  267.40   15.36
   0  -7  -6  254.30   16.78
   0  -7  -6  265.90   17.46
   0   7   6  233.80   15.67
   0   7   6  250.20   16.92
   0  -7  -7   10.95    2.72
   0  -7  -7   10.40    2.60
   0   7   7    6.57    2.05
   0   7   7    9.81    2.43
   0  -7  -7   11.09    2.62
   0  -7  -7   10.45    2.65
   0   7   7   11.36    2.43
   0   7   7    6.74    2.42
   0  -7  -7   12.20    1.72
   0  -7  -7   11.53    1.82
   0   7   7   10.04    1.78
   0   7   7    9.03    1.61
   0  -7  -7    9.11    1.86
   0  -7  -7    9.47    1.88
   0   7   7   11.17    1.80
   0   7   7    8.40    1.61
   0  -7  -7   11.64    2.60
   0  -7  -8  177.40   17.81
   0  -7  -8  190.70   18.94
   0   7   8  207.70   20.45
   0   7   8  243.80   23.65
   0  -7  -8  245.60   26.77
   0  -7  -8  191.40   21.25
   0   7   8  197.60   21.75
   0   7   8  223.80   24.56
   0  -7  -8  190.70   11.38
   0  -7  -8  222.20   13.00
   0   7   8  187.40   11.31
   0   7   8  204.20   12.13
   0  -7  -8  216.00   13.09
   0  -7  -8  204.10   12.49
   0   7   8  235.80   13.98
   0   7   8  202.50   12.08
   0  -7  -8  202.30   13.91
   0  -7  -8  179.00   12.15
   0   7   8  195.50   13.50
   0   7   8  226.20   15.66
   0  -7  -9  139.90   14.44
   0  -7  -9  152.60   15.61
   0   7   9  126.10   13.18
   0   7   9  148.10   15.07
   0  -7  -9  136.60   15.68
   0  -7  -9  185.10   20.68
   0   7   9  151.90   17.28
   0   7   9  160.90   17.93
   0  -7  -9  160.30    9.99
   0  -7  -9  159.50    9.85
   0   7   9  156.50    9.98
   0   7   9  128.30    8.15
   0  -7  -9  133.30    9.07
   0  -7  -9  140.40   10.33
   0  -7  -9  150.90   10.96
   0   7   9  131.30   10.11
   0   7   9  147.90   10.70
   0  -7 -10  194.80   20.00
   0  -7 -10  195.20   21.87
   0  -7 -10  226.60   25.01
   0   7  10  154.60   17.38
   0   7  10  200.40   22.38
   0  -7 -10  201.30   12.14
   0  -7 -10  196.00   11.97
   0   7  10  191.00   11.71
   0   7  10  208.00   12.42
   0  -7 -10  199.20   12.35
   0  -7 -10  211.30   13.23
   0   7  10  219.80   13.21
   0   7  10  200.20   12.44
   0  -7 -10  202.90   14.20
   0  -7 -10  202.30   14.08
   0   7  10  207.30   14.93
   0   7  10  177.10   12.59
   0  -7 -11   93.57   10.44
   0  -7 -11   75.99    8.91
   0   7  11   70.63    8.41
   0   7  11   90.52   10.08
   0  -7 -11   85.39   10.54
   0  -7 -11   75.05    9.53
   0   7  11   73.35    9.17
   0   7  11   61.33    8.03
   0  -7 -11   68.25    5.31
   0  -7 -11   72.17    5.49
   0   7  11   74.18    5.50
   0   7  11   54.99    4.68
   0  -7 -11   76.24    5.99
   0  -7 -11   72.58    5.69
   0   7  11   76.87    6.14
   0   7  11   68.40    5.25
   0  -7 -11   71.38    6.38
   0  -7 -11   69.95    6.53
   0   7  11   76.76    7.23
   0   7  11   75.35    6.57
   0   8 -17   85.80    8.96
   0  -8  17   74.02    8.73
   0  -8  17   82.22    9.65
   0   8 -17   89.20   10.55
   0   8 -17   76.37    9.21
   0  -8  17   66.31    4.11
   0   8 -17   75.39    4.72
   0   8 -17   66.72    4.25
   0  -8  16   31.79    4.11
   0  -8  16   36.15    4.56
   0   8 -16   35.72    4.44
   0   8 -16   28.97    3.88
   0  -8  16   32.66    4.56
   0  -8  16   33.80    4.70
   0   8 -16   33.09    4.67
   0   8 -16   27.45    4.01
   0  -8  15    3.58    1.95
   0  -8  15    7.82    2.03
   0   8 -15    3.53    1.58
   0   8 -15    4.24    1.54
   0  -8  15    8.02    2.02
   0  -8  15    5.17    1.67
   0   8 -15    5.47    1.99
   0   8 -15    6.50    2.01
   0  -8  15    4.40    1.27
   0  -8  15    2.83    1.22
   0   8 -15    3.81    1.11
   0   8 -15    3.60    1.25
   0  -8  14  637.30   58.75
   0  -8  14  784.10   72.35
   0   8 -14  715.80   65.99
   0   8 -14  633.50   58.63
   0  -8  14  679.60   70.93
   0  -8  14  731.60   76.30
   0   8 -14  581.60   61.09
   0   8 -14  797.90   83.21
   0  -8  14  667.40   36.43
   0  -8  14  769.90   41.77
   0   8 -14  715.20   38.86
   0   8 -14  652.30   35.45
   0  -8  14  762.30   41.22
   0   8 -14  768.50   41.60
   0   8 -14  762.00   41.27
   0  -8  13   59.36    6.49
   0  -8  13   51.01    5.77
   0   8 -13   54.04    6.12
   0   8 -13   52.81    5.90
   0  -8  13   54.37    6.60
   0  -8  13   64.33    7.59
   0   8 -13   64.78    7.73
   0   8 -13   52.04    6.56
   0  -8  13   56.58    3.83
   0  -8  13   60.35    4.20
   0   8 -13   56.00    3.86
   0   8 -13   56.69    4.00
   0  -8  13   56.21    3.57
   0   8 -13   66.82    4.35
   0   8 -13   58.59    3.98
   0  -8  12  101.40   10.31
   0  -8  12  104.20   10.52
   0   8 -12  104.20   10.64
   0   8 -12  110.30   11.10
   0  -8  12  107.30   11.99
   0  -8  12  114.00   12.76
   0   8 -12  106.90   12.04
   0   8 -12  118.70   13.34
   0  -8  12   89.85    5.74
   0  -8  12   85.48    5.30
   0   8 -12   92.63    5.87
   0   8 -12   89.44    5.62
   0  -8  12  101.40    6.26
   0   8 -12   92.93    5.84
   0  -8  11  216.00   20.62
   0  -8  11  181.50   17.53
   0   8 -11  174.80   17.00
   0   8 -11  176.30   16.99
   0  -8  11  166.00   18.05
   0  -8  11  177.10   19.13
   0   8 -11  193.90   20.93
   0   8 -11  205.90   22.27
   0  -8  11  192.60   11.15
   0  -8  11  175.80   10.10
   0   8 -11  181.70   10.53
   0   8 -11  189.20   10.90
   0  -8  11  188.20   10.83
   0  -8  11  181.20   10.38
   0   8 -11  205.30   11.88
   0   8 -11  184.10   10.53
   0  -8  11  211.50   13.21
   0  -8  11  192.00   12.00
   0   8 -11  205.50   12.94
   0   8 -11  188.50   11.95
   0  -8  10  340.10   31.88
   0  -8  10  381.30   35.56
   0   8 -10  363.30   33.89
   0   8 -10  422.10   39.37
   0  -8  10  401.00   42.17
   0   8 -10  422.20   44.53
   0   8 -10  399.20   41.95
   0  -8  10  370.00   20.40
   0  -8  10  385.70   21.38
   0   8 -10  369.40   20.43
   0   8 -10  392.40   21.66
   0  -8  10  393.20   21.81
   0  -8  10  353.40   19.63
   0   8 -10  379.30   21.08
   0   8 -10  373.10   20.67
   0  -8  10  376.70   23.31
   0  -8  10  368.00   22.79
   0   8 -10  383.10   23.84
   0   8 -10  367.50   22.85
   0  -8   9  256.20   24.23
   0  -8   9  276.70   26.14
   0   8  -9  275.90   26.00
   0   8  -9  255.40   24.27
   0  -8   9  272.60   28.98
   0  -8   9  279.50   29.62
   0   8  -9  277.90   29.47
   0   8  -9  297.80   31.72
   0  -8   9  264.40   14.92
   0  -8   9  280.80   15.70
   0   8  -9  275.70   15.45
   0   8  -9  276.60   15.43
   0  -8   9  283.80   15.90
   0  -8   9  269.40   15.16
   0   8  -9  291.00   16.32
   0   8  -9  276.80   15.64
   0  -8   9  291.70   18.33
   0  -8   9  274.20   17.30
   0   8  -9  278.80   17.62
   0   8  -9  302.50   18.95
   0  -8   8   82.71    8.45
   0  -8   8   84.07    8.63
   0   8  -8   73.06    7.72
   0   8  -8   77.44    8.04
   0  -8   8   75.95    8.70
   0  -8   8   77.03    8.81
   0   8  -8   74.53    8.71
   0   8  -8   83.70    9.54
   0  -8   8   85.54    5.37
   0  -8   8   68.30    4.54
   0   8  -8   78.93    5.01
   0   8  -8   78.59    4.91
   0  -8   8   76.20    4.89
   0  -8   8   81.99    5.25
   0   8  -8   77.42    4.93
   0   8  -8   76.19    4.94
   0  -8   8   85.93    6.04
   0   8  -8   81.41    5.68
   0  -8   7    4.79    1.36
   0  -8   7    2.70    1.35
   0   8  -7    3.43    1.51
   0   8  -7    3.82    1.45
   0   8  -7    2.81    1.40
   0   8  -7    1.78    1.27
   0  -8   7    1.23    0.87
   0  -8   7    0.64    0.77
   0   8  -7    2.18    0.79
   0   8  -7    3.06    0.99
   0  -8   7    1.25    0.79
   0  -8   7    0.17    0.78
   0   8  -7    1.82    0.98
   0   8  -7    2.34    0.96
   0  -8   7    2.59    1.14
   0  -8   7    1.95    1.00
   0   8  -7    3.01    1.02
   0   8  -7    1.85    1.05
   0  -8   6   15.48    2.47
   0  -8   6   18.14    2.82
   0   8  -6   15.83    2.74
   0   8  -6   11.43    2.26
   0  -8   6   15.91    2.62
   0  -8   6   15.42    2.58
   0   8  -6   15.30    2.61
   0   8  -6   18.07    3.17
   0  -8   6   10.81    1.52
   0  -8   6   10.83    1.43
   0   8  -6   11.56    1.45
   0   8  -6   10.97    1.34
   0  -8   6   10.83    1.42
   0  -8   6    9.99    1.26
   0   8  -6   11.70    1.63
   0   8  -6   12.76    1.65
   0  -8   6    9.43    1.58
   0  -8   6   10.77    1.50
   0   8  -6   10.25    1.65
   0   8  -6   10.31    1.50
   0  -8   5 2066.00  188.40
   0  -8   5 2043.00  186.30
   0   8  -5 2140.00  195.10
   0   8  -5 2158.00  196.80
   0  -8   5 2015.00  208.30
   0  -8   5 2181.00  225.50
   0   8  -5 2188.00  226.40
   0   8  -5 2013.00  208.20
   0  -8   5 2028.00  108.40
   0  -8   5 2138.00  114.30
   0   8  -5 2133.00  113.90
   0   8  -5 1908.00  101.90
   0  -8   5 2173.00  116.80
   0  -8   5 2015.00  108.50
   0   8  -5 2052.00  110.60
   0   8  -5 2192.00  118.00
   0  -8   5 2406.00  145.80
   0  -8   5 2145.00  130.00
   0   8  -5 1981.00  120.30
   0   8  -5 2175.00  132.00
   0  -8   4 1560.00  142.50
   0  -8   4 1437.00  131.40
   0   8  -4 1555.00  142.10
   0   8  -4 1499.00  137.00
   0  -8   4 1556.00  161.20
   0  -8   4 1489.00  154.20
   0   8  -4 1639.00  169.80
   0   8  -4 1405.00  145.50
   0  -8   4 1454.00   77.97
   0  -8   4 1477.00   79.27
   0   8  -4 1377.00   73.87
   0   8  -4 1411.00   75.67
   0  -8   4 1437.00   77.54
   0  -8   4 1355.00   73.19
   0   8  -4 1540.00   83.18
   0   8  -4 1462.00   79.00
   0  -8   4 1427.00   86.98
   0  -8   4 1423.00   86.54
   0   8  -4 1581.00   96.29
   0   8  -4 1347.00   82.19
   0  -8   3  573.10   53.09
   0  -8   3  613.10   56.72
   0   8  -3  538.50   50.01
   0   8  -3  500.40   46.55
   0  -8   3  549.10   57.59
   0  -8   3  615.40   64.32
   0   8  -3  579.60   60.66
   0   8  -3  493.10   51.96
   0  -8   3  569.10   31.06
   0  -8   3  569.00   31.14
   0   8  -3  516.20   28.22
   0   8  -3  642.10   34.91
   0  -8   3  571.70   31.37
   0  -8   3  533.30   29.36
   0   8  -3  535.10   29.53
   0   8  -3  589.70   32.51
   0  -8   3  545.90   33.96
   0  -8   3  543.10   33.67
   0   8  -3  572.70   35.59
   0   8  -3  516.20   32.19
   0  -8   2   20.29    3.13
   0  -8   2   15.01    2.54
   0   8  -2   12.45    2.39
   0   8  -2   15.03    2.53
   0  -8   2   20.71    3.24
   0  -8   2   17.20    2.93
   0   8  -2   14.51    2.50
   0   8  -2   12.33    2.59
   0  -8   2   15.31    1.66
   0  -8   2   14.39    1.71
   0   8  -2   17.23    1.86
   0   8  -2   12.82    1.62
   0  -8   2   15.58    1.75
   0  -8   2   14.51    1.66
   0   8  -2   17.33    1.99
   0   8  -2   15.18    1.89
   0  -8   2   12.98    2.07
   0  -8   2   14.42    1.89
   0   8  -2   14.05    2.02
   0   8  -2   15.68    2.18
   0  -8   1  575.50   53.34
   0  -8   1  556.00   51.58
   0   8  -1  575.80   53.41
   0   8  -1  568.50   52.74
   0  -8   1  590.90   61.98
   0  -8   1  636.20   66.48
   0   8  -1  571.90   60.08
   0   8  -1  618.80   64.69
   0  -8   1  578.90   31.60
   0  -8   1  584.00   31.92
   0   8  -1  592.20   32.33
   0   8  -1  565.50   30.90
   0  -8   1  595.60   32.80
   0  -8   1  634.40   34.84
   0   8  -1  658.40   36.19
   0   8  -1  574.30   31.65
   0  -8   1  635.50   39.42
   0  -8   1  584.60   36.32
   0   8  -1  561.00   35.02
   0   8  -1  573.90   35.87
   0  -8   0  655.90   60.68
   0  -8   0  562.30   52.22
   0   8   0  592.20   54.97
   0   8   0  528.70   49.16
   0  -8   0  487.20   51.21
   0  -8   0  486.80   51.30
   0   8   0  525.60   55.32
   0   8   0  624.80   65.40
   0  -8   0  546.30   29.85
   0  -8   0  566.70   30.99
   0   8   0  563.30   30.85
   0   8   0  635.20   34.62
   0  -8   0  598.20   32.95
   0  -8   0  574.70   31.75
   0   8   0  599.90   33.06
   0   8   0  639.00   35.15
   0  -8   0  593.00   36.86
   0  -8   0  582.40   36.27
   0   8   0  563.00   35.31
   0   8   0  587.80   36.62
   0  -8  -1 2793.00  150.30
   0   8   1 2816.00  151.50
   0  -8  -1 2964.00  179.70
   0   8   1 2972.00  180.60
   0  -8  -2 1008.00   92.67
   0  -8  -2  877.50   80.85
   0   8   2  825.20   76.19
   0   8   2  969.00   89.11
   0  -8  -2  856.50   89.47
   0  -8  -2  969.80  100.90
   0   8   2  923.50   96.32
   0   8   2  811.60   84.68
   0  -8  -2  866.10   46.94
   0  -8  -2  978.50   52.83
   0   8   2  965.50   52.24
   0  -8  -2 1001.00   54.57
   0  -8  -2  977.60   53.37
   0   8   2  978.90   53.33
   0   8   2  835.00   45.77
   0  -8  -2 1054.00   64.71
   0  -8  -2  886.70   54.70
   0   8   2  897.00   55.43
   0   8   2 1002.00   61.95
   0  -8  -3 1668.00  152.50
   0  -8  -3 1564.00  143.20
   0   8   3 1549.00  141.90
   0   8   3 1428.00  130.80
   0  -8  -3 1476.00  153.30
   0   8   3 1673.00  173.40
   0   8   3 1370.00  142.40
   0  -8  -3 1355.00   72.84
   0  -8  -3 1618.00   86.96
   0   8   3 1661.00   89.44
   0   8   3 1545.00   83.02
   0  -8  -3 1404.00   76.15
   0  -8  -3 1507.00   81.69
   0   8   3 1509.00   81.69
   0   8   3 1408.00   76.46
   0  -8  -3 1493.00   91.25
   0  -8  -3 1410.00   86.30
   0   8   3 1457.00   89.19
   0   8   3 1431.00   87.85
   0  -8  -4   37.92    4.95
   0  -8  -4   32.89    4.51
   0   8   4   34.26    4.61
   0   8   4   33.10    4.69
   0  -8  -4   39.99    5.60
   0  -8  -4   35.43    4.97
   0   8   4   45.90    6.15
   0   8   4   41.93    5.64
   0  -8  -4   33.01    2.76
   0  -8  -4   41.81    3.39
   0   8   4   41.68    3.53
   0  -8  -4   35.55    3.15
   0  -8  -4   38.89    3.41
   0   8   4   32.24    2.91
   0   8   4   40.42    3.40
   0  -8  -4   35.13    3.60
   0  -8  -4   40.69    3.91
   0   8   4   36.00    3.80
   0   8   4   39.40    4.17
   0  -8  -5    7.10    2.27
   0  -8  -5    6.43    2.37
   0  -8  -5    9.36    2.60
   0  -8  -5    8.65    2.51
   0   8   5   10.34    2.65
   0   8   5   11.17    2.47
   0  -8  -5   11.15    1.71
   0  -8  -5   10.38    1.75
   0   8   5   10.14    1.91
   0  -8  -5   10.63    1.93
   0  -8  -5   12.88    2.04
   0   8   5    8.50    1.66
   0   8   5   13.91    1.99
   0  -8  -5   15.80    2.53
   0  -8  -5   11.11    2.22
   0   8   5   10.54    2.36
   0   8   5   10.70    2.44
   0  -8  -6 1083.00   99.75
   0  -8  -6  857.50   79.36
   0   8   6  947.80   87.44
   0  -8  -6  829.40   86.74
   0  -8  -6 1001.00  104.60
   0   8   6 1075.00  112.20
   0   8   6 1074.00  111.80
   0  -8  -6  851.50   46.29
   0   8   6  846.30   46.24
   0  -8  -6  941.20   58.19
   0  -8  -6  953.90   59.12
   0   8   6  941.30   58.66
   0   8   6  948.40   58.90
   0  -8  -7  436.40   41.21
   0  -8  -7  415.40   39.31
   0   8   7  421.30   39.80
   0   8   7  397.60   37.71
   0  -8  -7  436.40   46.42
   0  -8  -7  416.50   44.39
   0   8   7  502.10   53.06
   0   8   7  421.00   44.91
   0  -8  -7  364.50   20.49
   0  -8  -7  403.50   22.71
   0   8   7  402.20   22.74
   0   8   7  370.90   21.13
   0  -8  -7  458.30   26.18
   0  -8  -7  456.30   29.32
   0  -8  -7  417.20   26.90
   0   8   7  383.80   25.27
   0  -8  -8  139.90   16.59
   0   8   8   97.40   11.51
   0   8   8  114.00   13.40
   0  -8  -8  111.30    7.32
   0  -8  -8  124.30    8.38
   0  -8  -8  102.80    7.15
   0   8   8  100.20    6.79
   0   8   8  109.60    7.41
   0  -8  -8  127.10    9.53
   0  -8  -8  111.60    8.62
   0   8   8  102.30    8.08
   0  -8  -9  111.40   12.08
   0  -8  -9  116.60   12.40
   0   8   9  128.70   13.50
   0   8   9  139.40   14.41
   0  -8  -9  103.20   12.38
   0  -8  -9  126.90   14.73
   0   8   9   96.87   11.72
   0   8   9  108.50   12.69
   0  -8  -9   98.04    6.72
   0  -8  -9   96.68    6.64
   0   8   9  108.20    7.20
   0   8   9   93.06    6.52
   0  -8  -9   94.10    6.89
   0  -8  -9   97.39    6.82
   0   8   9   86.29    6.13
   0   8   9   93.00    6.72
   0  -8  -9  111.40    8.65
   0  -8  -9   97.80    7.88
   0   8   9   83.78    7.45
   0   8   9   97.48    7.78
   0  -8 -10  117.20   12.47
   0  -8 -10   98.75   10.85
   0   8  10   91.18   10.31
   0   8  10   97.51   10.64
   0  -8 -10   87.15   10.83
   0  -8 -10  108.80   13.01
   0   8  10  118.30   13.85
   0   8  10  111.40   13.09
   0  -8 -10  102.60    7.07
   0  -8 -10  114.70    7.66
   0   8  10  113.50    7.77
   0   8  10  105.50    7.11
   0  -8 -10   95.00    7.15
   0  -8 -10  102.90    7.29
   0   8  10  118.00    7.89
   0   8  10  107.00    7.72
   0  -8 -10  127.10    9.73
   0  -8 -10  110.00    8.81
   0   8  10  116.70    9.68
   0   8  10  120.00    9.37
   0  -9  16   27.86    4.08
   0  -9  16   26.02    4.04
   0   9 -16   24.89    3.72
   0   9 -16   22.77    3.52
   0  -9  16   21.56    3.52
   0  -9  16   26.83    4.07
   0   9 -16   25.05    3.90
   0   9 -16   18.56    3.33
   0  -9  16   22.90    2.48
   0  -9  16   23.33    2.55
   0   9 -16   20.23    2.39
   0   9 -16   18.95    2.07
   0  -9  15  223.30   21.67
   0  -9  15  219.20   21.26
   0   9 -15  188.30   18.42
   0   9 -15  190.70   18.57
   0  -9  15  193.10   11.45
   0  -9  15  180.60   10.73
   0   9 -15  189.10   11.12
   0   9 -15  190.00   11.14
   0  -9  15  201.30   11.18
   0  -9  14   16.95    2.98
   0  -9  14   20.24    3.13
   0   9 -14   24.94    3.56
   0   9 -14   18.29    3.06
   0  -9  14   14.61    2.85
   0  -9  14   22.36    3.49
   0   9 -14   21.75    3.59
   0   9 -14   21.61    3.44
   0  -9  14   16.06    1.90
   0  -9  14   18.50    2.18
   0   9 -14   19.26    2.09
   0   9 -14   17.81    2.13
   0  -9  13   15.46    2.69
   0  -9  13   17.87    2.88
   0   9 -13   15.38    2.55
   0   9 -13   18.57    3.14
   0  -9  13   18.14    3.01
   0  -9  13   16.32    2.85
   0   9 -13   14.26    2.63
   0   9 -13   19.13    3.34
   0  -9  13   18.78    1.95
   0  -9  13   19.57    2.20
   0   9 -13   16.48    2.02
   0   9 -13   18.25    2.00
   0  -9  13   16.85    1.91
   0  -9  13   17.67    1.90
   0   9 -13   19.87    2.14
   0  -9  12  694.80   64.21
   0  -9  12  654.10   60.49
   0   9 -12  724.70   67.01
   0   9 -12  604.60   55.96
   0  -9  12  533.70   55.95
   0  -9  12  763.30   79.64
   0   9 -12  566.80   59.43
   0   9 -12  576.30   60.56
   0  -9  12  572.30   31.47
   0  -9  12  605.30   33.00
   0   9 -12  591.30   32.42
   0   9 -12  587.00   32.07
   0  -9  12  584.70   32.15
   0  -9  12  597.00   32.73
   0   9 -12  588.20   32.40
   0   9 -12  602.70   33.01
   0  -9  12  601.40   36.78
   0  -9  12  504.70   30.94
   0   9 -12  562.50   34.47
   0   9 -12  576.00   35.37
   0  -9  11   19.01    2.98
   0  -9  11   21.04    3.19
   0   9 -11   23.05    3.49
   0   9 -11   20.24    3.08
   0  -9  11   25.95    3.77
   0  -9  11   20.43    3.20
   0   9 -11   20.93    3.52
   0   9 -11   18.62    3.02
   0  -9  11   23.15    2.12
   0  -9  11   23.95    2.41
   0   9 -11   24.85    2.32
   0   9 -11   21.74    2.10
   0  -9  11   28.98    2.44
   0  -9  11   23.96    2.31
   0   9 -11   24.72    2.38
   0   9 -11   25.57    2.26
   0  -9  11   28.07    2.49
   0  -9  11   31.59    2.78
   0   9 -11   22.02    2.38
   0   9 -11   28.13    2.73
   0  -9  10   10.41    2.10
   0  -9  10   13.64    2.49
   0   9 -10   11.64    2.41
   0   9 -10   10.73    2.18
   0  -9  10    9.79    2.19
   0  -9  10    8.81    2.03
   0   9 -10   11.43    2.31
   0   9 -10   11.85    2.53
   0  -9  10   12.37    1.76
   0  -9  10   11.22    1.52
   0   9 -10   11.65    1.58
   0   9 -10    8.84    1.39
   0  -9  10   11.65    1.49
   0  -9  10   11.37    1.60
   0   9 -10    7.96    1.45
   0   9 -10   12.18    1.55
   0  -9  10   13.33    1.84
   0   9 -10   12.53    1.71
   0  -9   9  854.70   78.58
   0  -9   9  757.60   69.89
   0   9  -9  945.90   87.02
   0   9  -9  827.90   76.15
   0  -9   9  857.50   89.30
   0  -9   9  821.60   85.58
   0   9  -9  916.90   95.58
   0   9  -9  807.30   84.13
   0  -9   9  785.60   42.63
   0  -9   9  809.50   44.00
   0   9  -9  828.70   44.89
   0   9  -9  768.70   41.60
   0  -9   9  761.50   41.56
   0  -9   9  835.90   45.51
   0   9  -9  801.40   43.84
   0   9  -9  780.70   42.60
   0  -9   9  783.70   48.09
   0  -9   9  821.60   50.44
   0   9  -9  765.50   47.14
   0   9  -9  762.80   46.83
   0  -9   8  419.10   39.15
   0  -9   8  439.80   40.99
   0   9  -8  479.60   44.71
   0   9  -8  434.00   40.64
   0  -9   8  413.50   43.52
   0  -9   8  468.20   49.20
   0   9  -8  469.10   49.30
   0   9  -8  422.60   44.78
   0  -9   8  501.80   27.61
   0  -9   8  491.00   27.00
   0   9  -8  447.80   24.66
   0   9  -8  491.50   26.89
   0  -9   8  435.90   24.15
   0  -9   8  465.40   25.66
   0   9  -8  492.20   27.35
   0   9  -8  456.50   25.33
   0  -9   8  467.00   29.12
   0  -9   8  454.70   28.42
   0   9  -8  439.50   27.51
   0   9  -8  502.50   31.21
   0  -9   7  325.70   30.73
   0  -9   7  387.90   36.34
   0   9  -7  432.20   40.48
   0   9  -7  356.40   33.55
   0  -9   7  353.90   37.42
   0  -9   7  314.40   33.39
   0   9  -7  387.20   40.91
   0   9  -7  371.80   39.49
   0  -9   7  362.40   20.22
   0  -9   7  343.30   19.22
   0   9  -7  366.80   20.39
   0   9  -7  353.50   19.59
   0  -9   7  355.40   19.84
   0  -9   7  371.10   20.71
   0   9  -7  393.20   22.04
   0   9  -7  345.20   19.52
   0  -9   7  367.90   23.19
   0  -9   7  333.30   21.02
   0   9  -7  352.80   22.38
   0   9  -7  369.70   23.23
   0  -9   6  356.40   33.51
   0  -9   6  354.00   33.28
   0   9  -6  367.20   34.52
   0   9  -6  360.30   33.97
   0  -9   6  311.40   33.14
   0  -9   6  280.60   29.88
   0   9  -6  321.20   34.25
   0   9  -6  350.10   37.10
   0  -9   6  312.70   17.61
   0  -9   6  327.10   18.40
   0   9  -6  344.60   19.12
   0   9  -6  333.10   18.58
   0  -9   6  312.10   17.63
   0  -9   6  328.00   18.39
   0   9  -6  358.30   20.24
   0   9  -6  318.70   18.08
   0  -9   6  321.40   20.43
   0  -9   6  342.60   21.57
   0   9  -6  307.00   19.57
   0   9  -6  350.50   22.28
   0  -9   5 2951.00  268.70
   0  -9   5 2890.00  263.20
   0   9  -5 3254.00  296.20
   0   9  -5 2892.00  263.40
   0  -9   5 3056.00  315.60
   0  -9   5 2913.00  301.00
   0   9  -5 3114.00  321.60
   0   9  -5 3354.00  346.40
   0  -9   5 2907.00  155.20
   0  -9   5 2842.00  151.80
   0   9  -5 2955.00  157.60
   0   9  -5 2762.00  147.30
   0  -9   5 2755.00  148.00
   0  -9   5 2890.00  155.30
   0   9  -5 2902.00  156.00
   0   9  -5 2855.00  153.60
   0  -9   5 2854.00  172.80
   0  -9   5 3016.00  182.80
   0   9  -5 2779.00  168.50
   0   9  -5 2915.00  176.80
   0  -9   4 2942.00  268.10
   0   9  -4 2667.00  243.00
   0  -9   4 2934.00  303.20
   0   9  -4 3013.00  311.40
   0  -9   4 2711.00  144.70
   0   9  -4 2757.00  147.10
   0  -9   4 3024.00  162.30
   0  -9   4 2881.00  154.80
   0   9  -4 3099.00  166.60
   0   9  -4 2758.00  148.40
   0  -9   4 2881.00  174.50
   0  -9   4 2911.00  176.50
   0   9  -4 2849.00  172.90
   0   9  -4 2888.00  175.10
   0  -9   3  364.20   20.41
   0  -9   3  418.40   23.29
   0   9  -3  355.20   20.21
   0   9  -3  412.10   23.16
   0  -9   3  422.60   26.57
   0   9  -3  417.60   26.55
   0   9  -3  397.60   25.20
   0  -9   2  201.00   19.51
   0  -9   2  209.00   20.21
   0   9  -2  270.10   25.78
   0   9  -2  202.70   19.71
   0  -9   2  225.60   24.35
   0  -9   2  214.40   23.32
   0   9  -2  219.10   23.66
   0   9  -2  283.80   30.46
   0  -9   2  212.70   12.28
   0  -9   2  221.10   12.76
   0   9  -2  230.10   13.22
   0   9  -2  242.70   13.84
   0   9  -2  196.90   13.60
   0  -9   1    5.71    1.65
   0  -9   1    9.49    2.26
   0   9  -1    6.40    1.87
   0   9  -1    8.10    2.11
   0  -9   1    8.46    2.15
   0  -9   1   10.26    2.30
   0   9  -1    7.42    1.85
   0   9  -1    9.27    2.41
   0  -9   1   11.73    1.59
   0  -9   1   10.06    1.47
   0   9  -1    9.65    1.51
   0   9  -1   10.34    1.60
   0  -9   1   12.90    1.75
   0  -9   1   10.52    1.56
   0   9  -1   14.24    1.90
   0   9  -1   11.25    1.70
   0  -9   1   14.98    2.29
   0  -9   1   10.63    1.86
   0   9  -1   16.33    2.42
   0   9  -1   14.39    2.32
   0  -9   0  246.00   23.70
   0  -9   0  305.80   29.17
   0   9   0  293.10   28.00
   0   9   0  287.80   27.49
   0  -9   0  320.50   34.32
   0  -9   0  239.00   25.73
   0   9   0  275.70   29.54
   0   9   0  237.90   25.81
   0  -9   0  263.50   15.05
   0  -9   0  293.80   16.58
   0   9   0  294.70   16.70
   0   9   0  248.60   14.27
   0  -9   0  281.80   16.20
   0  -9   0  269.10   15.51
   0   9   0  300.10   17.17
   0   9   0  282.50   16.33
   0  -9   0  260.30   16.99
   0  -9   0  301.20   19.46
   0   9   0  303.00   19.80
   0   9   0  322.80   20.85
   0  -9  -1  216.70   21.05
   0  -9  -1  235.90   22.83
   0   9   1  273.10   26.30
   0   9   1  224.20   21.75
   0  -9  -1  213.90   23.38
   0  -9  -1  211.70   23.00
   0   9   1  207.40   22.58
   0   9   1  210.50   22.99
   0  -9  -1  261.00   14.86
   0  -9  -1  263.00   15.05
   0   9   1  257.70   14.77
   0   9   1  269.20   15.38
   0  -9  -1  266.30   15.38
   0  -9  -1  276.80   15.97
   0   9   1  247.10   14.44
   0   9   1  273.50   15.75
   0  -9  -1  233.20   15.42
   0   9   1  232.10   15.50
   0   9   1  267.80   17.83
   0  -9  -2 1586.00  145.20
   0  -9  -2 1714.00  156.80
   0   9   2 1506.00  137.90
   0   9   2 1602.00  146.60
   0  -9  -2 1952.00  202.30
   0  -9  -2 2084.00  215.70
   0   9   2 1942.00  201.20
   0   9   2 1841.00  190.90
   0  -9  -2 1580.00   84.94
   0  -9  -2 1658.00   88.89
   0   9   2 1574.00   84.58
   0   9   2 1577.00   84.81
   0  -9  -2 1645.00   89.13
   0  -9  -2 1609.00   87.14
   0   9   2 1697.00   91.87
   0   9   2 1739.00   94.02
   0  -9  -2 1650.00  100.80
   0  -9  -2 1757.00  107.20
   0   9   2 1650.00  100.90
   0   9   2 1670.00  102.30
   0  -9  -3   20.01    3.38
   0  -9  -3   18.47    3.17
   0   9   3   12.61    2.67
   0   9   3   15.28    3.00
   0  -9  -3   15.83    3.13
   0  -9  -3   13.56    2.86
   0   9   3   10.14    2.39
   0   9   3   12.03    2.78
   0  -9  -3   14.69    1.87
   0  -9  -3   14.24    1.91
   0   9   3   15.47    2.04
   0   9   3   11.61    1.82
   0  -9  -3   12.65    1.96
   0  -9  -3   13.67    2.07
   0   9   3   13.46    1.99
   0   9   3   13.93    2.06
   0  -9  -3   14.77    2.29
   0  -9  -3   13.98    2.23
   0   9   3   18.92    2.96
   0   9   3   12.65    2.38
   0  -9  -4   16.83    3.19
   0  -9  -4   14.38    3.02
   0   9   4   15.56    2.96
   0   9   4   13.92    2.87
   0  -9  -4   12.08    2.76
   0  -9  -4    8.20    2.40
   0   9   4   10.41    2.47
   0   9   4    8.36    2.50
   0  -9  -4   12.13    1.84
   0  -9  -4   14.04    2.00
   0   9   4   14.13    1.98
   0   9   4   11.20    1.86
   0  -9  -4   14.89    2.19
   0  -9  -4   14.22    2.21
   0   9   4   12.96    1.99
   0   9   4   13.39    2.01
   0  -9  -4   10.67    2.18
   0  -9  -4   13.70    2.40
   0   9   4   13.32    2.48
   0   9   4   11.05    2.40
   0  -9  -5  304.70   29.25
   0  -9  -5  242.50   23.67
   0   9   5  276.10   26.64
   0   9   5  244.40   23.71
   0  -9  -5  272.90   29.63
   0  -9  -5  227.80   24.87
   0   9   5  244.80   26.59
   0  -9  -5  228.20   13.35
   0  -9  -5  207.00   12.15
   0   9   5  221.60   13.08
   0   9   5  214.70   12.77
   0  -9  -5  223.40   15.17
   0   9   5  240.00   16.51
   0   9   5  203.30   14.53
   0  -9  -6    1.60    1.87
   0   9   6    1.60    1.54
   0  -9  -6    6.55    2.46
   0  -9  -6    4.51    2.25
   0   9   6    3.73    1.65
   0   9   6    3.37    2.13
   0  -9  -6    1.77    1.63
   0  -9  -6    2.97    1.63
   0   9   6    2.13    1.37
   0   9   6    3.97    1.52
   0  -9  -6    0.15    1.65
   0  -9  -6    3.31    1.80
   0   9   6    2.04    1.94
   0   9   6    1.32    1.96
   0  -9  -7   78.42    9.01
   0  -9  -7   67.28    7.88
   0   9   7   83.06    9.31
   0   9   7   74.13    8.45
   0  -9  -7   90.80   11.00
   0  -9  -7   82.36   10.08
   0   9   7   71.35    8.86
   0   9   7   70.03    9.05
   0  -9  -7   84.00    5.91
   0  -9  -7   95.00    6.41
   0   9   7   87.12    6.12
   0   9   7   84.85    6.07
   0  -9  -7   96.52    6.74
   0  -9  -7   88.74    6.42
   0   9   7   83.71    6.11
   0   9   7   89.64    6.21
   0  -9  -7   78.40    6.57
   0  -9  -7   90.52    7.40
   0   9   7  108.40    8.89
   0   9   7  100.20    8.02
   0  -9  -8    2.31    1.82
   0  -9  -8    1.82    1.82
   0   9   8    0.03    1.67
   0   9   8    0.66    1.45
   0  -9  -8    0.17    1.57
   0  -9  -8    1.64    1.85
   0   9   8    2.25    1.57
   0   9   8    1.06    1.55
   0  -9  -8    3.28    1.52
   0  -9  -8    1.55    1.33
   0   9   8    2.92    1.50
   0   9   8    2.43    1.33
   0  -9  -8    1.36    1.48
   0  -9  -8    1.50    1.64
   0   9   8    0.14    1.33
   0   9   8    2.33    1.40
   0  -9  -8    1.90    1.85
   0  -9  -8    5.70    2.13
   0   9   8    4.88    2.24
   0   9   8    0.15    1.87
   0  -9  -9    5.17    2.33
   0  -9  -9    0.77    1.86
   0   9   9    4.34    2.08
   0   9   9    0.08    1.52
   0  -9  -9    3.34    1.92
   0  -9  -9    3.60    2.13
   0   9   9    1.85    1.47
   0   9   9    2.66    1.88
   0  -9  -9    4.85    1.69
   0  -9  -9    3.72    1.66
   0   9   9    4.54    1.53
   0   9   9    2.93    1.52
   0  -9  -9    1.35    1.68
   0  -9  -9    3.58    2.13
   0   9   9    3.60    1.80
   0   9   9    3.27    1.78
   0  -9  -9    2.94    2.01
   0  -9  -9    5.87    2.42
   0   9   9    4.36    2.17
   0   9   9    7.29    2.49
   0 -10  16    8.13    2.17
   0 -10  16    6.55    2.18
   0  10 -16    6.51    2.11
   0  10 -16    3.96    1.82
   0 -10  16   10.08    2.47
   0 -10  16    5.19    1.91
   0  10 -16    4.23    2.09
   0 -10  16    6.08    1.81
   0 -10  16    6.16    1.78
   0  10 -16    6.84    1.75
   0  10 -16    8.12    1.88
   0 -10  15    2.09    1.68
   0 -10  15    3.38    1.64
   0  10 -15    1.62    1.53
   0  10 -15    4.44    1.76
   0 -10  15    3.28    1.55
   0 -10  15    2.35    1.64
   0  10 -15    3.33    1.64
   0  10 -15    3.31    1.62
   0 -10  15    3.90    1.32
   0 -10  15    1.74    1.33
   0  10 -15    3.06    1.30
   0  10 -15    2.60    1.31
   0 -10  15    0.13    0.85
   0  10 -15    2.33    1.50
   0  10 -15    2.34    1.20
   0 -10  14   88.64    9.72
   0  10 -14   68.63    7.74
   0 -10  14   82.61    9.80
   0 -10  14   68.33    8.25
   0  10 -14   67.07    8.43
   0  10 -14   71.79    8.64
   0 -10  14   73.91    5.26
   0 -10  14   70.97    4.86
   0  10 -14   78.12    5.48
   0  10 -14   81.95    5.56
   0 -10  14   78.60    5.30
   0 -10  14   91.84    6.00
   0  10 -14   74.02    5.01
   0  10 -14   81.49    5.52
   0 -10  13   60.03    7.41
   0 -10  13   54.88    6.82
   0  10 -13   45.77    6.17
   0  10 -13   59.22    7.31
   0 -10  13   62.38    4.45
   0 -10  13   54.64    4.20
   0  10 -13   53.89    4.03
   0  10 -13   51.25    4.02
   0 -10  13   63.23    4.52
   0 -10  13   63.43    4.52
   0  10 -13   62.42    4.49
   0  10 -13   58.75    4.28
   0 -10  13   62.86    4.40
   0 -10  13   65.00    4.58
   0  10 -13   55.63    4.09
   0  10 -13   55.49    4.01
   0 -10  12    2.51    1.45
   0 -10  12    1.69    1.34
   0  10 -12   -0.14    1.44
   0  10 -12    1.93    1.28
   0 -10  12    1.29    1.26
   0  10 -12    2.44    1.08
   0 -10  12    2.01    1.17
   0 -10  12    3.02    1.13
   0  10 -12    0.38    1.09
   0  10 -12    0.52    1.02
   0 -10  12   -0.19    1.28
   0 -10  12    2.65    1.17
   0  10 -12    0.95    1.31
   0  10 -12    1.15    1.25
   0 -10  11  426.20   45.02
   0 -10  11  405.60   42.85
   0  10 -11  434.90   46.25
   0  10 -11  421.10   44.44
   0 -10  11  417.60   23.37
   0 -10  11  459.10   25.53
   0  10 -11  434.40   24.40
   0  10 -11  454.00   25.30
   0 -10  11  424.60   26.57
   0  10 -11  467.70   29.27
   0  10 -11  433.90   27.14
   0 -10  10  644.80   59.70
   0  10 -10  657.00   60.81
   0 -10  10  701.20   73.31
   0 -10  10  712.60   74.47
   0  10 -10  708.20   74.29
   0  10 -10  682.00   71.24
   0 -10  10  709.80   38.92
   0 -10  10  679.50   37.28
   0  10 -10  757.80   41.68
   0  10 -10  697.80   38.34
   0 -10  10  663.70   41.01
   0 -10  10  720.50   44.54
   0  10 -10  730.50   44.99
   0  10 -10  682.40   42.32
   0 -10   9   80.60    8.55
   0 -10   9   76.19    8.30
   0  10  -9   91.43    9.59
   0  10  -9   85.87    9.20
   0 -10   9   73.32    8.69
   0 -10   9   79.25    9.34
   0  10  -9   83.20    9.73
   0  10  -9   78.43    9.43
   0 -10   9   75.79    5.15
   0  10  -9   91.90    5.89
   0 -10   9   86.95    5.77
   0 -10   9   85.21    5.60
   0  10  -9   83.47    5.69
   0  10  -9   77.23    5.19
   0 -10   9   86.57    6.37
   0 -10   9   90.15    6.56
   0  10  -9   81.29    6.16
   0  10  -9   88.15    6.36
   0 -10   8  470.60   43.95
   0 -10   8  455.10   42.53
   0  10  -8  523.60   48.78
   0  10  -8  484.50   45.37
   0 -10   8  510.80   53.69
   0 -10   8  509.20   53.53
   0  10  -8  493.60   51.93
   0  10  -8  484.40   51.20
   0 -10   8  468.00   25.96
   0 -10   8  568.20   31.38
   0  10  -8  485.40   26.80
   0  10  -8  462.10   25.42
   0 -10   8  488.10   27.09
   0 -10   8  504.10   27.88
   0  10  -8  476.40   26.56
   0  10  -8  507.50   28.32
   0 -10   8  503.20   31.39
   0 -10   8  487.50   30.51
   0  10  -8  532.00   33.10
   0  10  -8  467.10   29.44
   0 -10   7   29.44    3.95
   0 -10   7   28.98    4.02
   0  10  -7   28.17    3.97
   0  10  -7   29.01    4.16
   0 -10   7   31.53    4.43
   0 -10   7   33.30    4.69
   0  10  -7   36.77    5.01
   0  10  -7   32.78    4.89
   0 -10   7   40.02    3.27
   0 -10   7   38.37    3.11
   0  10  -7   39.10    3.06
   0  10  -7   38.85    3.11
   0 -10   7   41.58    3.29
   0 -10   7   44.54    3.35
   0  10  -7   38.00    3.27
   0  10  -7   37.59    3.22
   0 -10   7   35.17    3.25
   0 -10   7   46.06    3.99
   0  10  -7   40.64    3.68
   0  10  -7   35.93    3.60
   0 -10   6   30.02    4.15
   0 -10   6   23.13    3.42
   0  10  -6   27.28    4.00
   0  10  -6   28.23    4.01
   0 -10   6   22.53    3.54
   0 -10   6   26.31    3.87
   0  10  -6   26.31    3.94
   0  10  -6   26.27    4.17
   0 -10   6   29.51    2.69
   0 -10   6   32.00    2.84
   0  10  -6   28.83    2.54
   0  10  -6   29.92    2.62
   0 -10   6   31.60    3.07
   0 -10   6   32.14    3.17
   0  10  -6   34.09    3.40
   0  10  -6   28.18    3.16
   0 -10   5 2372.00  216.40
   0 -10   5 2358.00  215.00
   0  10  -5 2238.00  204.20
   0  10  -5 2369.00  216.10
   0 -10   5 2215.00  229.20
   0 -10   5 2117.00  219.00
   0  10  -5 2261.00  233.90
   0  10  -5 1956.00  202.60
   0 -10   5 2334.00  124.90
   0 -10   5 2207.00  118.20
   0  10  -5 2274.00  121.60
   0  10  -5 2118.00  113.30
   0 -10   5 2750.00  148.10
   0 -10   5 2460.00  149.30
   0 -10   5 2297.00  139.60
   0  10  -5 2162.00  131.60
   0  10  -5 2194.00  133.50
   0 -10   4    3.52    1.52
   0 -10   4    2.83    1.63
   0  10  -4    3.42    1.69
   0  10  -4    2.42    1.64
   0 -10   4    2.81    1.49
   0 -10   4    2.90    1.57
   0  10  -4    1.85    1.44
   0  10  -4    1.58    1.64
   0 -10   4    1.92    1.08
   0 -10   4    1.32    1.07
   0  10  -4    3.57    1.18
   0  10  -4    1.46    1.08
   0 -10   4    0.74    0.82
   0 -10   4    0.77    1.00
   0  10  -4    1.62    1.13
   0  10  -4    2.18    1.22
   0 -10   3   90.48    9.56
   0 -10   3   89.59    9.52
   0  10  -3   98.49   10.38
   0  10  -3   89.19    9.53
   0 -10   3   83.68    9.93
   0 -10   3  126.30   14.17
   0  10  -3   92.42   10.70
   0  10  -3   84.79   10.17
   0 -10   3   97.22    6.24
   0 -10   3   95.30    6.23
   0  10  -3  105.00    6.66
   0  10  -3  105.10    6.69
   0 -10   3   99.48    6.42
   0 -10   3  103.90    6.61
   0  10  -3  102.40    6.62
   0  10  -3   99.30    6.60
   0 -10   3  103.90    7.54
   0 -10   3  112.80    8.10
   0  10  -3  121.30    8.97
   0  10  -3  115.40    8.39
   0 -10   2  216.20   20.95
   0 -10   2  214.30   20.84
   0  10  -2  223.70   21.73
   0  10  -2  211.50   20.56
   0 -10   2  213.40   23.30
   0 -10   2  211.40   22.91
   0  10  -2  173.60   19.03
   0  10  -2  203.20   22.33
   0 -10   2  196.40   11.54
   0 -10   2  172.90   10.27
   0  10  -2  177.90   10.53
   0  10  -2  183.30   10.85
   0 -10   2  187.90   11.15
   0 -10   2  191.50   11.33
   0  10  -2  196.30   11.67
   0  10  -2  165.10   10.11
   0 -10   2  170.90   11.64
   0 -10   2  170.10   11.58
   0  10  -2  169.60   11.85
   0  10  -2  182.80   12.50
   0 -10   1   38.88    4.97
   0 -10   1   39.00    5.00
   0  10  -1   40.45    5.21
   0  10  -1   42.67    5.40
   0 -10   1   37.62    5.28
   0 -10   1   34.97    4.89
   0  10  -1   41.03    5.48
   0  10  -1   45.99    6.25
   0 -10   1   39.55    3.15
   0 -10   1   32.92    2.89
   0  10  -1   32.91    2.91
   0  10  -1   38.54    3.19
   0 -10   1   33.10    2.95
   0 -10   1   35.89    3.00
   0  10  -1   33.51    3.04
   0  10  -1   31.59    2.93
   0 -10   1   38.10    3.57
   0 -10   1   34.39    3.48
   0  10  -1   41.11    4.04
   0  10  -1   35.69    3.89
   0 -10   0  164.00   16.40
   0 -10   0  196.10   19.21
   0  10   0  170.00   16.94
   0  10   0  171.30   17.11
   0 -10   0  228.20   24.93
   0 -10   0  147.40   16.47
   0  10   0  187.70   20.55
   0  10   0  169.30   18.94
   0 -10   0  186.80   11.08
   0 -10   0  161.00    9.57
   0  10   0  154.00    9.34
   0  10   0  185.30   10.99
   0 -10   0  177.30   10.69
   0 -10   0  164.50    9.98
   0  10   0  189.80   11.35
   0  10   0  185.00   11.23
   0 -10   0  183.80   12.53
   0 -10   0  187.10   12.71
   0  10   0  166.40   11.65
   0  10   0  178.20   12.51
   0 -10  -1   53.07    6.32
   0 -10  -1   58.78    6.85
   0  10   1   70.19    7.91
   0  10   1   44.60    5.58
   0 -10  -1   53.86    6.99
   0 -10  -1   60.41    7.61
   0  10   1   58.89    7.36
   0  10   1   51.36    6.91
   0 -10  -1   62.54    4.51
   0 -10  -1   74.98    5.08
   0  10   1   57.46    4.26
   0  10   1   59.16    4.36
   0 -10  -1   59.97    4.59
   0 -10  -1   63.86    4.68
   0  10   1   66.22    4.86
   0  10   1   72.95    5.24
   0 -10  -1   62.90    5.25
   0 -10  -1   67.00    5.60
   0  10   1   75.41    6.38
   0  10   1   66.31    5.70
   0 -10  -2  182.90   18.13
   0 -10  -2  174.20   17.19
   0  10   2  164.00   16.47
   0  10   2  226.80   22.14
   0 -10  -2  147.00   16.59
   0 -10  -2  181.50   20.09
   0  10   2  198.50   21.74
   0  10   2  177.40   19.85
   0 -10  -2  185.70   11.02
   0 -10  -2  190.00   11.28
   0  10   2  174.60   10.51
   0  10   2  199.20   11.84
   0 -10  -2  189.30   11.52
   0 -10  -2  200.90   12.03
   0  10   2  199.70   11.97
   0  10   2  187.90   11.46
   0 -10  -2  217.60   14.75
   0 -10  -2  194.60   13.29
   0  10   2  187.00   13.18
   0  10   2  195.20   13.56
   0 -10  -3    0.08    1.09
   0  10   3    0.49    1.38
   0 -10  -3   -0.38    1.20
   0 -10  -3   -0.92    1.53
   0  10   3    0.67    1.66
   0  10   3   -1.00    1.44
   0 -10  -4  464.70   43.59
   0 -10  -4  378.00   35.93
   0  10   4  448.00   42.19
   0  10   4  489.40   46.03
   0 -10  -4  354.40   38.01
   0 -10  -4  473.10   50.17
   0  10   4  484.00   51.20
   0  10   4  416.40   44.58
   0 -10  -4  446.70   24.96
   0 -10  -4  413.20   23.16
   0  10   4  417.90   23.59
   0  10   4  381.80   21.66
   0 -10  -4  378.20   21.84
   0 -10  -4  409.60   23.33
   0  10   4  408.50   23.19
   0  10   4  405.60   23.24
   0 -10  -4  431.10   27.79
   0 -10  -4  418.30   26.83
   0  10   4  386.00   25.35
   0  10   4  436.50   28.26
   0 -10  -5   12.17    2.74
   0 -10  -5    8.85    2.79
   0  10   5   12.87    2.75
   0  10   5   10.31    2.81
   0 -10  -5    9.26    2.56
   0 -10  -5   12.40    3.00
   0  10   5   11.44    2.58
   0  10   5   19.48    3.77
   0 -10  -5   10.89    1.90
   0 -10  -5   10.21    1.82
   0  10   5    8.59    1.90
   0  10   5   12.02    1.96
   0 -10  -5   10.31    2.22
   0 -10  -5   12.68    2.20
   0  10   5    9.57    2.00
   0  10   5   17.19    2.56
   0 -10  -5   10.88    2.41
   0 -10  -5   12.90    2.77
   0  10   5   12.49    2.77
   0  10   5   11.21    2.66
   0 -10  -6   13.94    3.23
   0 -10  -6   13.94    3.10
   0  10   6   13.27    2.96
   0  10   6   11.35    2.86
   0 -10  -6   15.39    3.27
   0 -10  -6   17.85    3.56
   0  10   6   15.69    3.16
   0  10   6   10.20    2.99
   0 -10  -6   13.10    2.02
   0 -10  -6   18.94    2.40
   0  10   6   11.93    2.08
   0  10   6   15.04    2.31
   0 -10  -6   17.29    2.72
   0 -10  -6   15.32    2.40
   0  10   6   14.78    2.42
   0  10   6   17.06    2.32
   0 -10  -6   18.13    3.01
   0 -10  -6   17.60    2.82
   0  10   6    9.27    2.62
   0  10   6   13.77    2.87
   0 -10  -7   78.24    9.06
   0  10   7   82.80    9.39
   0  10   7   86.25    9.76
   0 -10  -7   94.53   11.41
   0 -10  -7   99.96   12.15
   0  10   7   95.34   11.42
   0  10   7  111.00   13.18
   0 -10  -7  102.50    6.98
   0 -10  -7   91.94    6.42
   0  10   7   96.46    6.78
   0  10   7  102.20    7.07
   0 -10  -7   94.41    6.95
   0 -10  -7  106.80    7.33
   0  10   7   94.49    6.57
   0  10   7   97.97    7.05
   0 -10  -8  101.00   12.19
   0 -10  -8  143.80   16.85
   0  10   8  112.60   13.25
   0 -10  -8  129.50    8.49
   0  10   8  141.50    9.78
   0 -10  -8  143.00    9.70
   0 -10  -8  139.90    9.44
   0  10   8  168.70   11.28
   0  10   8  142.30    9.14
   0 -10  -8  126.30    9.73
   0 -10  -8  117.30    9.43
   0  10   8  134.50   10.22
   0  10   8  136.20   10.95
   0 -11  15  173.30   17.28
   0 -11  15  168.70   16.98
   0  11 -15  148.80   15.04
   0  11 -15  156.50   15.68
   0 -11  15  217.40   24.08
   0 -11  15  166.20   18.48
   0  11 -15  182.80   20.42
   0  11 -15  187.00   20.69
   0 -11  15  172.50   10.51
   0 -11  15  148.40    9.44
   0  11 -15  153.40    9.68
   0  11 -15  156.20    9.58
   0 -11  15  169.30   10.21
   0  11 -15  169.20   10.21
   0  11 -15  176.80   10.87
   0 -11  14  221.00   21.52
   0 -11  14  190.30   18.78
   0  11 -14  204.50   20.02
   0  11 -14  218.60   21.52
   0 -11  14  261.60   28.24
   0 -11  14  231.00   25.07
   0  11 -14  204.50   22.69
   0  11 -14  232.60   25.33
   0 -11  14  205.00   12.12
   0 -11  14  218.10   13.04
   0  11 -14  220.10   13.04
   0  11 -14  214.80   12.90
   0 -11  14  202.40   12.03
   0 -11  14  232.50   13.68
   0  11 -14  198.70   11.86
   0  11 -14  214.80   12.72
   0 -11  13   11.29    2.45
   0 -11  13   11.92    2.60
   0  11 -13    7.91    2.35
   0  11 -13   15.48    2.88
   0 -11  13   16.65    3.12
   0 -11  13   12.71    2.74
   0  11 -13   18.56    3.56
   0  11 -13   14.27    2.84
   0 -11  13    8.49    1.83
   0 -11  13   12.18    1.76
   0  11 -13    8.60    1.73
   0  11 -13   10.36    1.82
   0 -11  13    7.36    1.64
   0 -11  13   11.93    1.94
   0  11 -13   10.37    1.71
   0  11 -13   10.14    1.94
   0 -11  13    8.62    1.54
   0 -11  13    8.68    2.01
   0  11 -13   12.24    2.20
   0  11 -13   10.12    1.91
   0 -11  12   41.86    5.32
   0 -11  12   36.49    4.78
   0  11 -12   34.74    4.68
   0 -11  12   39.53    5.40
   0 -11  12   38.73    5.31
   0  11 -12   36.38    5.28
   0  11 -12   43.73    5.74
   0 -11  12   33.73    3.17
   0 -11  12   36.82    3.10
   0  11 -12   33.65    3.07
   0  11 -12   33.67    3.14
   0 -11  12   31.91    2.91
   0 -11  12   33.51    3.10
   0  11 -12   33.44    3.01
   0  11 -12   29.36    2.95
   0 -11  12   30.35    3.15
   0  11 -12   38.30    3.81
   0  11 -12   32.09    3.41
   0 -11  11   42.96    5.27
   0 -11  11   50.68    6.08
   0  11 -11   44.46    5.58
   0  11 -11   41.72    5.45
   0 -11  11   41.49    5.57
   0 -11  11   48.13    6.25
   0  11 -11   44.20    6.04
   0  11 -11   42.70    5.66
   0 -11  11   56.18    4.15
   0 -11  11   48.59    3.88
   0  11 -11   52.22    3.97
   0  11 -11   51.58    3.91
   0 -11  11   54.67    4.34
   0 -11  11   58.05    4.27
   0  11 -11   53.41    4.34
   0  11 -11   58.95    4.43
   0 -11  11   63.21    5.03
   0 -11  11   48.39    4.22
   0  11 -11   62.15    5.04
   0  11 -11   58.01    4.94
   0 -11  10  179.60   17.77
   0 -11  10  194.30   18.98
   0  11 -10  229.60   22.19
   0  11 -10  197.90   19.55
   0 -11  10  212.00   23.05
   0 -11  10  210.50   22.85
   0  11 -10  191.50   20.98
   0  11 -10  188.70   20.91
   0 -11  10  206.40   12.20
   0 -11  10  225.30   13.21
   0  11 -10  201.20   11.78
   0  11 -10  218.90   12.78
   0 -11  10  215.30   14.26
   0 -11  10  198.60   13.28
   0  11 -10  216.20   14.52
   0  11 -10  214.90   14.16
   0 -11   9  695.40   64.43
   0 -11   9  654.30   60.64
   0  11  -9  580.50   53.99
   0  11  -9  685.40   63.82
   0 -11   9  639.60   67.04
   0 -11   9  658.40   68.93
   0  11  -9  699.40   73.19
   0  11  -9  714.90   74.98
   0 -11   9  660.30   36.28
   0 -11   9  668.50   36.68
   0  11  -9  615.00   33.71
   0  11  -9  626.50   34.42
   0 -11   9  670.90   37.00
   0 -11   9  638.70   35.22
   0  11  -9  573.50   31.89
   0 -11   9  639.40   39.81
   0 -11   9  672.70   41.86
   0  11  -9  660.00   41.24
   0  11  -9  633.50   39.33
   0 -11   8   90.49    9.64
   0 -11   8   89.63    9.44
   0  11  -8   84.15    9.04
   0  11  -8   72.95    8.15
   0 -11   8   72.93    8.66
   0 -11   8   76.98    9.15
   0  11  -8   71.56    8.60
   0  11  -8   77.51    9.40
   0 -11   8   72.02    4.98
   0 -11   8   73.10    5.15
   0  11  -8   69.17    4.87
   0  11  -8   70.61    4.81
   0 -11   8   70.85    4.86
   0 -11   8   70.03    4.93
   0  11  -8   66.93    4.95
   0  11  -8   71.59    5.26
   0 -11   8   78.41    6.12
   0 -11   8   69.84    5.59
   0  11  -8   74.52    5.90
   0  11  -8   74.23    6.09
   0 -11   7    1.08    1.34
   0 -11   7    1.04    1.13
   0  11  -7    1.36    1.39
   0  11  -7   -0.19    1.55
   0 -11   7    0.70    1.29
   0 -11   7    1.28    1.34
   0  11  -7    1.11    1.48
   0  11  -7   -0.45    1.44
   0 -11   7    2.05    1.16
   0 -11   7    0.08    0.87
   0  11  -7   -0.16    1.02
   0  11  -7    1.76    1.07
   0 -11   7    0.66    1.13
   0 -11   7    1.25    1.00
   0  11  -7   -0.01    1.29
   0 -11   6  336.40   31.87
   0 -11   6  321.60   30.54
   0  11  -6  340.00   32.24
   0  11  -6  352.40   33.38
   0 -11   6  350.20   37.31
   0 -11   6  319.70   34.01
   0  11  -6  320.10   34.15
   0  11  -6  349.10   37.30
   0 -11   6  338.80   19.19
   0 -11   6  314.20   17.84
   0  11  -6  345.20   19.32
   0  11  -6  338.10   19.04
   0 -11   6  319.70   18.14
   0 -11   6  329.70   18.80
   0  11  -6  362.50   20.70
   0  11  -6  335.30   19.19
   0 -11   6  331.80   21.43
   0 -11   6  348.20   22.25
   0  11  -6  310.30   20.26
   0  11  -6  335.40   21.60
   0 -11   5   74.18    8.13
   0 -11   5   65.57    7.35
   0  11  -5   74.06    8.16
   0  11  -5   62.56    7.17
   0 -11   5   71.00    8.61
   0 -11   5   66.95    8.03
   0  11  -5   62.38    7.69
   0  11  -5   70.46    8.66
   0 -11   5   66.38    4.68
   0 -11   5   66.27    4.73
   0  11  -5   72.57    5.02
   0  11  -5   68.24    4.66
   0 -11   5   72.91    4.99
   0 -11   5   67.56    4.81
   0  11  -5   67.39    4.96
   0  11  -5   72.97    5.28
   0 -11   5   65.98    5.23
   0 -11   5   70.44    5.76
   0  11  -5   67.84    5.68
   0  11  -5   77.58    6.20
   0 -11   4   22.63    3.40
   0 -11   4   23.57    3.63
   0  11  -4   26.61    3.95
   0  11  -4   25.84    3.81
   0 -11   4   22.13    3.61
   0 -11   4   29.56    4.35
   0  11  -4   22.80    3.65
   0  11  -4   23.34    3.88
   0 -11   4   30.02    2.76
   0 -11   4   41.43    3.44
   0  11  -4   39.12    3.22
   0  11  -4   39.52    3.28
   0 -11   4   36.68    3.17
   0 -11   4   33.91    2.92
   0  11  -4   37.22    3.37
   0  11  -4   34.14    3.15
   0 -11   4   32.94    3.28
   0  11  -4   35.98    3.86
   0  11  -4   43.61    4.32
   0 -11   3   28.65    3.88
   0 -11   3   47.91    5.80
   0  11  -3   35.53    4.88
   0  11  -3   37.90    5.02
   0 -11   3   34.73    4.90
   0 -11   3   37.83    5.22
   0  11  -3   35.31    4.85
   0  11  -3   38.93    5.52
   0 -11   3   36.01    3.11
   0 -11   3   39.92    3.30
   0  11  -3   45.34    3.62
   0  11  -3   45.26    3.58
   0 -11   3   39.79    3.22
   0 -11   3   37.88    3.20
   0  11  -3   38.02    3.42
   0  11  -3   41.99    3.52
   0 -11   3   39.09    3.85
   0 -11   3   40.23    3.75
   0  11  -3   42.85    4.38
   0  11  -3   40.40    4.04
   0 -11   2  143.50   14.52
   0 -11   2  131.10   13.33
   0  11  -2  139.90   14.23
   0  11  -2  128.40   13.19
   0 -11   2  143.40   15.89
   0 -11   2  145.20   16.22
   0  11  -2  164.90   18.29
   0  11  -2  133.80   15.31
   0 -11   2  147.70    9.00
   0 -11   2  137.00    8.41
   0  11  -2  149.00    9.10
   0  11  -2  125.90    7.93
   0 -11   2  135.30    8.48
   0 -11   2  152.90    9.34
   0  11  -2  137.70    8.68
   0  11  -2  135.90    8.72
   0 -11   2  145.50   10.16
   0 -11   2  121.40    8.86
   0  11  -2  139.90   10.08
   0  11  -2  133.10    9.87
   0 -11   1   53.76    6.36
   0 -11   1   45.83    5.72
   0  11  -1   37.85    5.02
   0  11  -1   50.94    6.27
   0 -11   1   58.60    7.39
   0 -11   1   49.37    6.50
   0  11  -1   50.62    6.48
   0  11  -1   60.28    7.77
   0 -11   1   49.10    3.77
   0 -11   1   44.48    3.61
   0  11  -1   48.62    3.84
   0  11  -1   46.13    3.69
   0 -11   1   42.12    3.41
   0 -11   1   37.33    3.29
   0  11  -1   41.63    3.69
   0  11  -1   41.81    3.68
   0 -11   1   31.19    3.49
   0 -11   1   44.46    4.16
   0  11  -1   39.41    4.19
   0  11  -1   34.91    3.97
   0 -11   0    1.41    1.34
   0 -11   0   -1.03    1.50
   0  11   0    0.25    1.70
   0  11   0   -0.80    1.59
   0 -11  -1   60.66    7.05
   0 -11  -1   50.15    6.36
   0  11   1   52.71    6.43
   0  11   1   52.07    6.53
   0 -11  -1   51.34    6.74
   0 -11  -1   49.47    6.63
   0  11   1   50.82    6.65
   0  11   1   62.60    8.05
   0 -11  -1   56.91    4.29
   0 -11  -1   71.44    5.02
   0  11   1   59.83    4.51
   0  11   1   54.32    4.27
   0 -11  -1   57.75    4.40
   0 -11  -1   58.40    4.55
   0  11   1   66.27    5.00
   0  11   1   62.72    4.84
   0 -11  -1   59.74    5.14
   0 -11  -1   64.53    5.61
   0  11   1   65.47    5.86
   0  11   1   67.28    5.98
   0 -11  -2  191.70   19.03
   0 -11  -2  174.70   17.46
   0  11   2  193.70   19.16
   0  11   2  240.30   23.44
   0 -11  -2  224.90   24.68
   0 -11  -2  212.10   23.28
   0  11   2  162.10   18.08
   0  11   2  209.50   23.21
   0 -11  -2  206.60   12.14
   0 -11  -2  198.00   11.81
   0  11   2  195.60   11.82
   0  11   2  197.90   11.92
   0 -11  -2  194.40   11.94
   0 -11  -2  201.70   12.31
   0  11   2  223.40   13.63
   0  11   2  198.10   11.94
   0 -11  -2  192.00   13.34
   0 -11  -2  202.80   13.88
   0  11   2  189.60   13.53
   0  11   2  195.10   13.70
   0 -11  -3  257.00   25.04
   0 -11  -3  296.50   28.55
   0  11   3  309.40   29.68
   0  11   3  270.40   26.26
   0 -11  -3  305.60   32.98
   0  11   3  248.30   27.00
   0  11   3  293.30   31.84
   0 -11  -3  257.70   15.08
   0 -11  -3  294.00   17.05
   0  11   3  285.80   16.86
   0  11   3  266.80   15.59
   0 -11  -3  272.90   16.22
   0 -11  -3  278.80   16.48
   0  11   3  260.30   15.29
   0  11   3  329.40   19.48
   0 -11  -3  269.60   18.07
   0 -11  -3  267.30   17.80
   0  11   3  263.10   17.85
   0  11   3  288.20   19.59
   0 -11  -4   33.69    5.16
   0 -11  -4   24.36    4.12
   0 -11  -4   31.46    4.84
   0 -11  -4   27.37    4.54
   0  11   4   37.15    5.34
   0  11   4   45.15    6.42
   0 -11  -4   36.96    3.25
   0 -11  -4   36.68    3.49
   0 -11  -4   36.49    3.70
   0 -11  -4   35.82    3.62
   0  11   4   34.16    3.41
   0  11   4   39.56    4.02
   0 -11  -4   37.83    4.30
   0 -11  -4   36.23    3.92
   0  11   4   48.39    5.31
   0  11   4   32.48    4.07
   0 -11  -5   66.01    7.81
   0 -11  -5   78.17    9.02
   0  11   5   68.09    8.00
   0  11   5   67.47    7.95
   0 -11  -5   75.33    9.49
   0 -11  -5   71.88    8.77
   0  11   5   73.46    9.11
   0  11   5  112.10   13.41
   0 -11  -5   73.84    5.44
   0 -11  -5   70.24    5.14
   0  11   5   80.39    5.78
   0  11   5   75.06    5.69
   0 -11  -5   73.85    5.70
   0 -11  -5   71.02    5.67
   0  11   5   66.49    5.44
   0  11   5   76.82    5.78
   0 -11  -6    2.39    2.16
   0  11   6    3.47    2.02
   0  11   6    5.55    2.83
   0 -11  -6    6.81    2.49
   0 -11  -6    4.77    2.58
   0  11   6    2.77    1.72
   0  11   6    7.36    2.73
   0 -11  -6    6.22    2.15
   0 -11  -6    5.21    1.72
   0  11   6    4.46    1.73
   0  11   6    4.43    1.68
   0 -11  -6    6.58    2.32
   0 -11  -6    5.78    2.06
   0  11   6    3.78    2.19
   0  11   6    4.91    2.22
   0 -12  15   24.39    3.97
   0 -12  15   20.98    3.69
   0  12 -15   23.10    3.88
   0  12 -15   23.37    3.76
   0 -12  15   23.71    4.04
   0 -12  15   23.77    4.15
   0  12 -15   26.15    4.55
   0  12 -15   21.70    3.72
   0 -12  15   25.72    2.75
   0 -12  15   19.06    2.70
   0  12 -15   21.77    2.71
   0  12 -15   25.52    3.06
   0 -12  15   25.72    2.93
   0 -12  15   24.39    3.13
   0  12 -15   26.81    3.02
   0  12 -15   28.49    3.30
   0 -12  14   -0.78    1.34
   0 -12  14    0.36    1.61
   0  12 -14    0.99    1.76
   0  12 -14   -0.31    1.26
   0 -12  14   -0.67    1.06
   0 -12  14   -0.46    1.44
   0  12 -14   -1.28    1.44
   0  12 -14   -1.69    1.32
   0 -12  14    0.85    1.36
   0 -12  14    1.07    1.50
   0  12 -14    0.43    1.39
   0  12 -14   -2.77    1.24
   0 -12  14   -0.62    1.28
   0 -12  14    0.38    1.25
   0  12 -14   -0.95    1.69
   0  12 -14   -0.64    1.40
   0 -12  13  397.20   37.75
   0 -12  13  433.40   40.82
   0  12 -13  429.50   40.74
   0  12 -13  397.50   37.56
   0 -12  13  502.80   53.10
   0 -12  13  369.30   39.38
   0  12 -13  347.40   37.48
   0  12 -13  407.30   43.25
   0 -12  13  360.50   20.68
   0 -12  13  364.60   20.59
   0  12 -13  371.40   21.19
   0  12 -13  389.30   22.03
   0 -12  13  418.30   26.49
   0  12 -13  413.80   26.44
   0  12 -13  382.90   24.73
   0 -12  12  144.90   14.77
   0 -12  12  171.10   17.06
   0  12 -12  135.00   13.95
   0  12 -12  157.70   15.83
   0 -12  12  149.60   16.79
   0 -12  12  153.10   17.13
   0  12 -12  164.40   18.54
   0  12 -12  155.50   17.32
   0 -12  12  127.20    8.04
   0 -12  12  143.20    9.10
   0  12 -12  128.10    8.07
   0  12 -12  151.40    9.43
   0 -12  12  151.20    9.46
   0 -12  12  136.00    8.73
   0  12 -12  147.70    9.42
   0  12 -12  146.20    9.17
   0 -12  11    0.67    1.33
   0 -12  11   -0.97    1.23
   0  12 -11    1.21    1.54
   0  12 -11    1.42    1.57
   0 -12  11    1.43    1.33
   0 -12  11    0.05    1.27
   0  12 -11   -3.03    1.50
   0  12 -11    0.21    1.42
   0 -12  11    0.77    1.27
   0 -12  11   -1.37    1.03
   0  12 -11    1.02    1.11
   0  12 -11   -0.09    1.07
   0 -12  11   -0.58    1.19
   0 -12  11    0.18    1.23
   0  12 -11    1.91    1.47
   0  12 -11   -0.44    1.22
   0 -12  11    0.67    1.50
   0 -12  11   -1.39    1.29
   0  12 -11   -1.96    1.63
   0  12 -11    1.72    1.38
   0 -12  10   18.26    3.20
   0 -12  10   17.63    3.01
   0  12 -10   16.71    3.21
   0  12 -10   22.21    3.64
   0 -12  10   17.34    3.01
   0 -12  10   20.57    3.56
   0  12 -10   19.32    3.42
   0  12 -10   26.43    4.33
   0 -12  10   17.80    2.33
   0 -12  10   18.91    2.27
   0  12 -10   19.83    2.33
   0  12 -10   20.30    2.29
   0 -12  10   24.56    2.60
   0 -12  10   21.91    2.50
   0  12 -10   22.89    2.64
   0  12 -10   17.41    2.41
   0 -12  10   22.24    2.95
   0 -12  10   22.38    2.93
   0  12 -10   22.35    3.13
   0  12 -10   22.31    2.80
   0 -12   9  334.70   31.83
   0 -12   9  327.00   31.11
   0  12  -9  285.90   27.43
   0  12  -9  334.90   32.01
   0 -12   9  303.30   32.49
   0 -12   9  307.20   32.93
   0  12  -9  304.70   32.64
   0  12  -9  318.30   34.32
   0 -12   9  289.90   16.71
   0 -12   9  301.90   17.30
   0  12  -9  345.10   19.45
   0  12  -9  275.10   15.69
   0 -12   9  306.80   17.68
   0 -12   9  331.60   18.91
   0  12  -9  301.40   17.53
   0  12  -9  301.50   17.52
   0 -12   9  305.00   19.87
   0 -12   9  323.10   21.04
   0  12  -9  319.70   21.05
   0  12  -9  302.90   19.72
   0 -12   8    1.07    1.56
   0 -12   8    0.80    1.22
   0  12  -8    0.98    1.51
   0  12  -8   -0.08    1.27
   0 -12   8   -0.46    0.98
   0 -12   8    0.18    1.29
   0  12  -8    1.23    1.40
   0  12  -8    0.35    1.71
   0 -12   8   -0.50    1.11
   0 -12   8    0.46    1.01
   0  12  -8    1.50    1.18
   0  12  -8    0.66    1.11
   0 -12   8    0.10    0.97
   0 -12   8    0.44    1.11
   0  12  -8    0.59    1.25
   0  12  -8    1.19    1.28
   0 -12   8   -0.60    1.35
   0 -12   8    0.63    1.41
   0  12  -8   -0.21    1.52
   0  12  -8    0.32    1.42
   0 -12   7    1.42    1.67
   0 -12   7    0.90    1.20
   0  12  -7   -0.57    1.47
   0  12  -7    1.09    1.66
   0 -12   7    0.56    1.12
   0 -12   7    1.00    1.33
   0  12  -7    1.02    1.40
   0  12  -7    1.11    1.62
   0 -12   7    0.49    1.09
   0 -12   7   -0.33    0.98
   0  12  -7    0.45    1.13
   0  12  -7    0.06    1.00
   0 -12   7    0.60    0.98
   0 -12   7    2.20    1.28
   0  12  -7   -0.58    1.22
   0  12  -7    3.83    1.49
   0 -12   7    3.16    1.44
   0 -12   7   -0.24    1.34
   0  12  -7   -1.25    1.37
   0  12  -7    1.73    1.64
   0 -12   6  124.70   12.91
   0 -12   6  140.80   14.21
   0  12  -6  117.90   12.20
   0  12  -6  124.70   13.03
   0 -12   6  138.90   15.62
   0 -12   6  143.50   16.10
   0  12  -6  127.80   14.41
   0  12  -6  158.30   17.86
   0 -12   6  130.00    8.26
   0 -12   6  128.60    8.16
   0  12  -6  148.50    9.26
   0 -12   6  125.80    8.06
   0 -12   6  125.40    7.85
   0  12  -6  123.60    8.02
   0  12  -6  119.80    7.91
   0 -12   6  134.90    9.56
   0 -12   6  109.70    8.22
   0  12  -6  125.40    9.37
   0  12  -6  123.80    9.04
   0 -12   5  157.80   15.89
   0 -12   5  177.90   17.59
   0  12  -5  158.10   15.90
   0  12  -5  152.70   15.48
   0 -12   5  149.60   16.74
   0 -12   5  144.10   16.22
   0  12  -5  148.50   16.54
   0  12  -5  163.70   18.41
   0 -12   5  161.20    9.82
   0 -12   5  149.10    9.22
   0  12  -5  150.00    9.05
   0  12  -5  159.70    9.77
   0 -12   5  154.80    9.46
   0 -12   5  159.60    9.83
   0  12  -5  150.00    9.56
   0  12  -5  158.50    9.91
   0 -12   5  157.50   11.10
   0 -12   5  151.50   10.55
   0  12  -5  140.30   10.30
   0  12  -5  150.10   10.68
   0 -12   4    1.04    0.92
   0 -12   4    0.21    1.12
   0  12  -4   -0.59    1.25
   0  12  -4   -0.88    1.33
   0 -12   4   -0.83    1.36
   0 -12   4   -0.27    1.24
   0  12  -4   -0.88    1.60
   0  12  -4   -0.47    1.93
   0 -12   3  348.10   33.19
   0 -12   3  305.20   29.19
   0  12  -3  289.20   27.75
   0  12  -3  313.50   30.03
   0 -12   3  356.10   38.00
   0 -12   3  299.50   32.16
   0  12  -3  301.00   32.26
   0  12  -3  299.30   32.37
   0 -12   3  314.00   17.88
   0 -12   3  310.90   17.78
   0  12  -3  303.70   17.33
   0  12  -3  328.30   18.79
   0  12  -3  337.70   22.20
   0 -12   2  645.10   60.06
   0 -12   2  674.50   62.69
   0  12  -2  582.50   54.40
   0  12  -2  632.80   58.98
   0 -12   2  622.40   65.48
   0 -12   2  525.70   55.43
   0  12  -2  720.40   75.49
   0  12  -2  559.40   59.12
   0 -12   2  663.80   36.39
   0 -12   2  613.70   33.86
   0  12  -2  642.50   35.33
   0  12  -2  657.60   36.24
   0 -12   2  647.10   35.98
   0 -12   2  591.00   32.81
   0  12  -2  646.90   35.98
   0  12  -2  643.90   35.86
   0 -12   1  146.50   14.89
   0 -12   1  162.20   16.35
   0  12  -1  169.40   17.00
   0  12  -1  131.70   13.61
   0 -12   1  152.20   16.93
   0 -12   1  149.10   16.74
   0  12  -1  182.80   20.39
   0  12  -1  161.60   18.21
   0 -12   1  162.70    9.87
   0 -12   1  169.10   10.26
   0  12  -1  164.70   10.10
   0  12  -1  165.30   10.17
   0 -12   1  153.40    9.45
   0 -12   1  189.80   11.66
   0  12  -1  177.20   10.97
   0  12  -1  162.00   10.28
   0 -12   1  166.00   11.55
   0 -12   1  185.70   13.00
   0  12  -1  174.50   12.47
   0  12  -1  179.20   12.81
   0 -12   0  140.60   14.41
   0 -12   0  136.70   14.06
   0  12   0  163.90   16.52
   0 -12   0  137.60   15.71
   0 -12   0  131.30   14.96
   0  12   0  137.80   15.62
   0  12   0  127.90   14.82
   0 -12   0  145.40    8.95
   0 -12   0  152.00    9.41
   0  12   0  147.60    9.25
   0  12   0  148.10    9.28
   0 -12   0  147.20    9.36
   0 -12   0  130.90    8.28
   0  12   0  146.20    9.26
   0  12   0  135.90    8.88
   0 -12   0  143.50   10.21
   0 -12   0  146.00   10.44
   0  12   0  138.50   10.45
   0  12   0  147.10   10.88
   0 -12  -1   92.21   10.14
   0 -12  -1   96.45   10.44
   0  12   1  102.80   10.94
   0  12   1   84.63    9.44
   0 -12  -1   93.37   11.19
   0 -12  -1   92.99   11.13
   0  12   1   92.67   10.96
   0  12   1   68.95    8.82
   0 -12  -1   87.21    5.89
   0 -12  -1   90.34    6.23
   0  12   1   98.08    6.68
   0  12   1   90.46    6.28
   0 -12  -1  105.90    7.04
   0 -12  -1   97.79    6.84
   0  12   1   98.91    6.93
   0  12   1   95.70    6.58
   0 -12  -1   95.06    7.34
   0 -12  -1   93.52    7.59
   0  12   1   89.18    7.66
   0  12   1   96.13    7.85
   0 -12  -2   26.48    4.36
   0 -12  -2   26.65    4.13
   0  12   2   22.24    3.76
   0  12   2   26.15    4.32
   0 -12  -2   33.92    5.00
   0 -12  -2   31.71    4.87
   0  12   2   22.58    3.82
   0  12   2   23.06    4.24
   0 -12  -2   31.39    3.02
   0 -12  -2   33.35    3.18
   0  12   2   30.51    3.27
   0  12   2   28.83    3.03
   0 -12  -2   30.18    3.37
   0 -12  -2   35.87    3.26
   0  12   2   35.05    3.50
   0  12   2   35.63    3.47
   0 -12  -2   29.60    3.42
   0 -12  -2   24.61    3.50
   0  12   2   34.00    4.21
   0  12   2   28.12    3.86
   0 -12  -3    2.76    2.24
   0 -12  -3    3.26    1.78
   0  12   3    2.70    1.70
   0  12   3    1.01    2.03
   0 -12  -3    0.27    1.27
   0 -12  -3    1.68    1.99
   0  12   3    1.65    1.63
   0  12   3   -0.62    1.93
   0 -12  -3    1.34    1.33
   0 -12  -3    1.29    1.39
   0  12   3    3.63    1.67
   0  12   3    3.43    1.62
   0 -12  -4  230.30   22.74
   0  12   4  202.70   20.15
   0  12   4  208.90   20.81
   0 -12  -4  274.50   29.89
   0 -12  -4  291.00   31.66
   0  12   4  251.10   27.47
   0  12   4  228.40   25.23
   0 -12  -4  219.90   13.12
   0 -12  -4  228.70   13.71
   0  12   4  229.20   13.82
   0  12   4  223.50   13.66
   0 -12  -4  209.90   12.76
   0 -12  -4  220.30   13.82
   0  12   4  235.80   14.46
   0  12   4  232.60   14.00
   0 -12  -4  234.30   16.00
   0 -12  -4  213.10   14.94
   0  12   4  230.50   16.20
   0  12   4  189.60   14.01
   0 -12  -5   78.92    9.03
   0 -12  -5   89.47    9.98
   0  12   5   81.02    9.16
   0  12   5   74.95    8.68
   0 -12  -5   92.14   11.11
   0 -12  -5  139.40   16.04
   0  12   5  122.70   14.17
   0  12   5   90.12   11.01
   0 -12  -5   88.37    6.23
   0 -12  -5   89.56    6.52
   0  12   5   73.10    5.61
   0  12   5   93.20    6.91
   0 -12  -5   75.99    5.68
   0  12   5   64.46    5.45
   0  12   5   75.83    5.64
   0 -12  -5   63.11    6.09
   0  12   5   80.79    7.10
   0  12   5   60.70    6.39
   0 -13  14    2.12    1.74
   0 -13  14    0.81    1.49
   0 -13  14   -0.34    1.51
   0  13 -14    0.77    1.86
   0  13 -14   -0.47    1.26
   0  13 -14    2.13    1.43
   0 -13  14   -0.18    1.43
   0 -13  14    0.27    1.53
   0  13 -14    1.05    1.55
   0  13 -14    2.34    1.51
   0 -13  14    0.31    1.26
   0  13 -14    0.42    1.89
   0  13 -14    1.53    1.83
   0 -13  13  102.40   11.08
   0 -13  13   97.75   10.54
   0  13 -13   98.85   10.63
   0 -13  13   95.37   11.23
   0 -13  13  101.30   11.91
   0  13 -13   90.12   11.21
   0  13 -13   98.29   11.51
   0 -13  13   98.76    7.04
   0 -13  13   99.78    6.93
   0  13 -13   93.12    6.59
   0  13 -13  104.50    7.25
   0 -13  13  108.40    8.23
   0  13 -13   96.86    7.71
   0  13 -13  100.60    8.30
   0 -13  12   21.24    3.75
   0 -13  12   17.20    3.06
   0  13 -12   16.90    3.43
   0  13 -12   17.11    3.25
   0 -13  12   12.57    2.71
   0 -13  12   16.10    3.25
   0  13 -12   13.45    3.36
   0  13 -12   20.11    3.49
   0 -13  12   21.55    2.73
   0 -13  12   16.95    2.44
   0  13 -12   19.02    2.54
   0  13 -12   15.90    2.55
   0 -13  12   19.77    3.17
   0 -13  12   16.46    2.70
   0  13 -12   18.91    2.75
   0  13 -12   15.45    3.07
   0 -13  11   29.87    4.44
   0 -13  11   21.87    3.38
   0  13 -11   23.23    3.99
   0  13 -11   29.22    4.36
   0 -13  11   23.22    3.68
   0 -13  11   22.90    3.87
   0  13 -11   20.86    3.99
   0  13 -11   25.90    4.05
   0 -13  11   27.76    3.17
   0 -13  11   23.47    2.89
   0  13 -11   25.11    2.79
   0 -13  11   23.89    2.83
   0 -13  11   23.65    2.67
   0  13 -11   21.35    2.74
   0  13 -11   22.06    2.71
   0 -13  11   27.60    3.56
   0 -13  11   29.83    3.59
   0  13 -11   23.18    3.04
   0  13 -11   22.62    3.54
   0 -13  10   -0.82    1.52
   0 -13  10    1.19    1.13
   0  13 -10   -0.64    1.49
   0  13 -10   -0.14    1.48
   0 -13  10    0.93    1.20
   0 -13  10   -0.80    1.39
   0  13 -10   -0.92    1.39
   0  13 -10   -1.31    1.49
   0 -13  10    1.65    1.25
   0 -13  10    0.60    1.03
   0  13 -10   -1.31    1.26
   0  13 -10    0.07    1.14
   0 -13  10    0.58    1.29
   0 -13  10   -0.38    1.31
   0  13 -10    1.25    1.51
   0  13 -10   -0.14    1.29
   0 -13  10    0.42    1.49
   0 -13  10    1.39    1.76
   0  13 -10   -1.33    1.73
   0  13 -10   -1.71    1.39
   0 -13   9   15.85    3.08
   0 -13   9   15.67    2.87
   0  13  -9   18.86    3.40
   0  13  -9   15.34    3.12
   0 -13   9   13.90    2.81
   0 -13   9   15.23    3.09
   0  13  -9   23.26    3.83
   0  13  -9   14.92    3.34
   0 -13   9   14.20    2.03
   0 -13   9   16.71    2.29
   0  13  -9   14.48    2.17
   0  13  -9   20.55    2.36
   0 -13   9   14.02    1.97
   0 -13   9   17.33    2.38
   0  13  -9   12.14    2.25
   0  13  -9   15.27    2.41
   0 -13   9    8.62    2.36
   0 -13   9   14.69    2.44
   0  13  -9   18.67    3.15
   0  13  -9   17.05    2.76
   0 -13   8   52.92    6.36
   0 -13   8   43.40    5.48
   0  13  -8   52.04    6.38
   0  13  -8   51.83    6.39
   0 -13   8   46.74    6.20
   0 -13   8   54.10    6.99
   0  13  -8   47.13    6.30
   0  13  -8   50.25    6.86
   0 -13   8   49.95    4.03
   0 -13   8   52.51    4.22
   0  13  -8   55.09    4.17
   0  13  -8   48.03    3.98
   0 -13   8   49.33    4.04
   0 -13   8   44.38    3.64
   0  13  -8   46.90    4.17
   0  13  -8   47.35    4.18
   0 -13   8   48.27    4.54
   0 -13   8   40.87    4.31
   0  13  -8   47.09    4.89
   0  13  -8   43.03    4.30
   0 -13   7  374.00   35.40
   0 -13   7  330.50   31.45
   0  13  -7  323.90   30.92
   0  13  -7  340.20   32.49
   0 -13   7  356.00   38.01
   0 -13   7  365.60   38.89
   0  13  -7  339.20   36.53
   0  13  -7  378.10   40.23
   0 -13   7  368.80   20.90
   0 -13   7  348.40   19.92
   0  13  -7  368.10   20.68
   0  13  -7  372.90   21.15
   0 -13   7  368.80   24.00
   0 -13   7  350.40   22.68
   0  13  -7  340.80   22.60
   0  13  -7  347.50   22.60
   0  13  -6  608.20   56.89
   0  13  -6  705.90   74.55
   0 -13   6  558.40   31.09
   0 -13   6  668.00   36.92
   0  13  -6  555.20   30.81
   0  13  -6  595.20   32.75
   0 -13   6  525.30   29.34
   0 -13   6  577.60   32.31
   0  13  -6  608.00   34.03
   0  13  -6  564.90   31.72
   0 -13   6  548.90   34.81
   0 -13   6  555.90   35.01
   0  13  -6  593.30   37.44
   0  13  -6  543.80   34.79
   0 -13   5    1.56    1.66
   0 -13   5   -0.48    1.20
   0  13  -5   -0.42    1.41
   0  13  -5    0.31    1.51
   0 -13   5    1.55    1.28
   0 -13   5   -0.13    1.67
   0  13  -5   -0.93    1.27
   0  13  -5    1.12    1.72
   0 -13   5   -0.06    1.09
   0 -13   5    0.39    0.95
   0  13  -5   -0.65    1.13
   0  13  -5    2.53    1.38
   0 -13   5    0.18    1.01
   0 -13   5    1.10    1.46
   0  13  -5    1.12    1.58
   0  13  -5    0.11    1.27
   0 -13   4   61.24    7.13
   0 -13   4   64.97    7.53
   0  13  -4   67.63    7.83
   0  13  -4   61.56    7.20
   0 -13   4   62.19    7.86
   0 -13   4   61.30    7.74
   0  13  -4   61.45    7.69
   0  13  -4   83.95   10.28
   0 -13   4   68.89    5.13
   0 -13   4   64.08    4.68
   0  13  -4   65.53    4.94
   0  13  -4   54.87    4.18
   0  13  -4   64.83    5.12
   0 -13   4   73.85    6.23
   0 -13   4   60.12    5.13
   0  13  -4   69.89    6.13
   0  13  -4   66.70    6.13
   0 -13   3    0.27    1.66
   0 -13   3    1.90    1.39
   0  13  -3   -0.55    1.56
   0  13  -3    0.97    1.36
   0 -13   3    0.59    1.03
   0 -13   3    0.13    1.66
   0  13  -3    1.12    1.26
   0  13  -3    0.42    1.87
   0 -13   3   -0.03    1.09
   0 -13   3    1.42    1.22
   0  13  -3    1.23    1.22
   0  13  -3    2.54    1.23
   0 -13   3    1.00    1.01
   0 -13   3    0.04    1.35
   0  13  -3   -0.09    1.60
   0  13  -3    0.00    1.38
   0 -13   3   -0.89    1.48
   0 -13   3    1.37    1.25
   0  13  -3    0.36    1.84
   0  13  -3    0.68    1.67
   0 -13   2  147.80   15.03
   0 -13   2  148.00   15.09
   0  13  -2  147.70   15.03
   0  13  -2  124.20   13.01
   0 -13   2  130.20   14.82
   0 -13   2  204.00   22.41
   0  13  -2  160.30   17.85
   0  13  -2  164.80   18.60
   0 -13   2  141.10    8.87
   0 -13   2  137.30    8.59
   0  13  -2  134.80    8.50
   0  13  -2  147.50    9.32
   0 -13   2  144.70    9.12
   0 -13   2  152.30    9.76
   0  13  -2  163.20   10.26
   0  13  -2  137.60    9.13
   0 -13   2  151.30   10.79
   0 -13   2  122.40    9.13
   0  13  -2  156.40   11.72
   0  13  -2  151.20   11.28
   0 -13   1  109.40   11.27
   0 -13   1  116.60   12.26
   0  13  -1  139.10   14.41
   0 -13   1  153.60   17.31
   0 -13   1  139.40   15.87
   0  13  -1  146.30   16.44
   0  13  -1  149.40   17.11
   0 -13   1  152.80    9.44
   0 -13   1  148.90    9.29
   0  13  -1  145.90    9.10
   0  13  -1  135.60    8.72
   0 -13   1  133.80    8.76
   0 -13   1  130.40    8.35
   0  13  -1  137.70    8.89
   0  13  -1  149.60    9.65
   0 -13   1  134.80    9.78
   0  13  -1  149.40   11.19
   0  13  -1  164.20   12.21
   0 -13   0   75.78    8.76
   0 -13   0   78.37    8.97
   0  13   0   66.88    7.90
   0  13   0   91.58   10.22
   0 -13   0   70.54    9.01
   0  13   0   90.39   10.95
   0  13   0   76.01    9.68
   0 -13   0   57.41    4.40
   0 -13   0   65.12    4.95
   0  13   0   56.32    4.51
   0  13   0   63.79    4.96
   0 -13   0   61.64    5.04
   0 -13   0   65.92    4.90
   0  13   0   72.36    5.43
   0  13   0   73.90    5.68
   0 -13   0   51.60    5.23
   0 -13   0   61.88    5.35
   0  13   0   64.59    6.28
   0  13   0   52.33    5.54
   0 -13  -1    3.33    2.06
   0 -13  -1    1.99    1.65
   0  13   1    1.60    1.42
   0  13   1    1.52    1.97
   0 -13  -1    1.91    1.59
   0 -13  -1    2.10    2.04
   0  13   1    2.08    1.54
   0  13   1    5.47    2.41
   0 -13  -1    0.44    1.08
   0 -13  -1    0.76    1.19
   0  13   1   -0.46    1.46
   0  13   1   -1.23    1.15
   0 -13  -1    0.04    1.09
   0 -13  -1   -0.85    1.53
   0  13   1    0.32    1.38
   0  13   1   -1.66    1.36
   0 -13  -1   -0.00    1.92
   0 -13  -1    0.17    1.41
   0  13   1    0.06    1.90
   0  13   1    1.26    1.90
   0 -13  -2    5.66    2.10
   0 -13  -2   12.20    3.12
   0  13   2    8.00    2.34
   0  13   2    6.47    2.47
   0 -13  -2    6.34    2.15
   0 -13  -2    5.17    2.41
   0  13   2    6.29    1.97
   0  13   2    4.40    2.09
   0 -13  -2    4.48    1.60
   0 -13  -2    6.84    1.72
   0  13   2    6.41    1.82
   0  13   2    6.70    1.80
   0 -13  -2    4.80    2.01
   0 -13  -2    8.39    1.84
   0  13   2    4.25    1.59
   0  13   2    5.32    1.93
   0 -13  -2    4.99    1.80
   0 -13  -2    4.16    2.31
   0  13   2    0.05    2.17
   0  13   2    4.48    2.47
   0 -13  -3    2.12    1.97
   0 -13  -3   -0.40    1.49
   0  13   3    0.77    1.45
   0  13   3   -0.72    1.18
   0 -13  -3   -0.12    1.18
   0 -13  -3   -0.61    1.87
   0  13   3   -0.56    1.09
   0  13   3    0.81    1.49
   0 -13  -3    0.93    1.28
   0 -13  -3   -0.58    1.46
   0  13   3   -0.93    1.34
   0  13   3    0.87    1.35
   0 -13  -3   -0.15    1.65
   0 -13  -3   -0.93    1.15
   0  13   3   -0.94    1.35
   0  13   3   -0.64    1.59
   0 -13  -3   -0.32    1.79
   0 -13  -3    0.19    1.43
   0  13   3   -1.35    1.85
   0  13   3   -0.71    1.72
   0 -14  12   32.42    4.75
   0 -14  12   37.66    5.03
   0  14 -12   36.91    5.13
   0  14 -12   35.78    5.21
   0 -14  12   39.26    5.56
   0 -14  12   44.37    6.09
   0  14 -12   35.46    5.49
   0  14 -12   35.57    5.05
   0 -14  12   40.78    3.76
   0 -14  12   35.69    3.50
   0  14 -12   34.65    3.44
   0  14 -12   39.43    3.63
   0 -14  12   34.30    3.59
   0 -14  12   40.57    3.97
   0  14 -12   39.85    4.01
   0  14 -12   33.83    3.58
   0 -14  12   35.14    4.19
   0  14 -12   40.57    4.94
   0  14 -12   40.34    4.30
   0 -14  11  180.40   18.03
   0 -14  11  199.10   19.70
   0  14 -11  200.60   19.84
   0  14 -11  200.00   19.91
   0 -14  11  210.80   23.14
   0 -14  11  209.40   22.97
   0  14 -11  217.00   24.01
   0  14 -11  202.40   22.60
   0 -14  11  198.80   12.12
   0 -14  11  185.70   11.49
   0  14 -11  171.40   10.68
   0  14 -11  189.10   11.42
   0 -14  11  178.30   12.83
   0 -14  11  174.90   12.81
   0  14 -11  198.80   13.78
   0  14 -11  199.10   14.65
   0 -14  10  229.90   22.56
   0 -14  10  224.60   21.99
   0  14 -10  259.40   25.31
   0  14 -10  243.60   23.72
   0 -14  10  216.20   23.65
   0 -14  10  258.10   27.96
   0  14 -10  236.50   25.80
   0  14 -10  241.20   26.67
   0 -14  10  251.80   14.97
   0 -14  10  244.50   14.54
   0  14 -10  230.40   13.76
   0  14 -10  248.30   14.51
   0 -14  10  256.40   15.27
   0 -14  10  220.90   13.37
   0  14 -10  229.20   13.99
   0  14 -10  249.70   14.96
   0 -14  10  271.10   18.16
   0 -14  10  229.70   15.93
   0  14 -10  239.80   16.97
   0  14 -10  227.60   15.48
   0 -14   9   13.01    2.88
   0 -14   9   10.89    2.49
   0  14  -9   18.28    3.48
   0  14  -9    9.38    2.75
   0 -14   9   12.16    2.66
   0 -14   9   11.91    2.88
   0  14  -9   14.56    3.10
   0  14  -9    9.21    2.79
   0 -14   9   14.06    2.21
   0 -14   9   13.48    2.15
   0  14  -9   16.79    2.23
   0  14  -9   16.13    2.36
   0 -14   9   16.83    2.32
   0 -14   9   17.02    2.47
   0  14  -9   14.74    2.42
   0  14  -9   15.50    2.52
   0 -14   9   20.71    3.00
   0 -14   9   11.78    2.67
   0  14  -9   11.95    3.03
   0  14  -9   14.18    2.66
   0 -14   8   26.68    4.24
   0 -14   8   33.26    4.62
   0  14  -8   34.46    5.01
   0  14  -8   23.67    4.06
   0 -14   8   27.77    4.28
   0 -14   8   28.76    4.54
   0  14  -8   30.67    4.65
   0  14  -8   26.17    4.50
   0 -14   8   36.80    3.37
   0 -14   8   33.24    3.26
   0  14  -8   32.30    3.07
   0  14  -8   30.29    3.15
   0 -14   8   33.68    3.16
   0 -14   8   35.41    3.46
   0  14  -8   31.86    3.46
   0  14  -8   29.04    3.47
   0 -14   7   -0.45    1.63
   0 -14   7    0.51    1.30
   0  14  -7   -0.25    1.63
   0  14  -7    0.99    1.68
   0 -14   7    1.02    1.17
   0 -14   7    1.35    1.62
   0  14  -7    1.17    1.66
   0  14  -7    0.83    1.73
   0 -14   7   -0.31    1.08
   0 -14   7    0.31    1.28
   0  14  -7    1.62    1.39
   0  14  -7   -0.02    1.27
   0 -14   7    1.51    1.18
   0 -14   7    0.26    1.32
   0  14  -7   -0.43    1.52
   0  14  -7    1.06    1.65
   0 -14   7   -0.26    1.61
   0 -14   7    0.24    1.23
   0  14  -7    1.32    1.63
   0  14  -7   -0.00    1.93
   0 -14   6   10.08    2.60
   0 -14   6   13.58    2.91
   0  14  -6    9.30    2.90
   0  14  -6   10.28    3.02
   0 -14   6   14.00    2.88
   0 -14   6   11.77    2.93
   0  14  -6    9.76    2.61
   0  14  -6   13.22    3.18
   0 -14   6    6.15    1.72
   0 -14   6    7.27    1.71
   0  14  -6    7.30    1.78
   0  14  -6    8.09    1.89
   0 -14   6    8.44    1.70
   0 -14   6    9.07    1.93
   0  14  -6    7.49    1.97
   0  14  -6    7.29    2.18
   0 -14   6    4.99    2.04
   0 -14   6   10.72    2.16
   0  14  -6    4.46    2.23
   0  14  -6    8.62    2.38
   0 -14   5  239.30   23.46
   0 -14   5  239.50   23.34
   0  14  -5  217.30   21.55
   0  14  -5  250.00   24.44
   0 -14   5  234.10   25.60
   0 -14   5  189.20   20.91
   0  14  -5  230.30   25.09
   0  14  -5  230.40   25.38
   0 -14   5  202.50   12.14
   0 -14   5  213.20   12.89
   0  14  -5  193.60   11.60
   0  14  -5  210.10   12.69
   0 -14   5  198.30   11.99
   0 -14   5  198.90   12.19
   0  14  -5  216.80   13.43
   0  14  -5  201.60   12.44
   0 -14   5  182.00   12.69
   0 -14   5  216.70   14.72
   0  14  -5  192.30   13.52
   0  14  -5  221.90   15.57
   0  14  -4   51.89    7.55
   0 -14   4   60.63    4.90
   0 -14   4   51.82    4.28
   0  14  -4   65.09    5.11
   0 -14   4   64.50    5.14
   0 -14   4   62.13    4.69
   0  14  -4   61.98    5.21
   0  14  -4   56.29    4.70
   0 -14   4   56.73    5.08
   0 -14   4   70.24    6.21
   0  14  -4   54.70    5.66
   0  14  -4   55.11    5.44
   0 -14   3    1.42    2.04
   0 -14   3    4.44    1.83
   0  14  -3    2.67    1.95
   0  14  -3    4.68    1.98
   0 -14   3    3.04    1.61
   0 -14   3    7.98    2.53
   0  14  -3    3.47    1.68
   0  14  -3    4.30    2.58
   0 -14   3    2.42    1.42
   0 -14   3    2.58    1.49
   0  14  -3    1.05    1.54
   0  14  -3    0.72    1.09
   0 -14   3    2.16    1.85
   0  14  -3    2.23    1.82
   0 -14   3    2.60    1.95
   0 -14   3    3.64    1.62
   0  14  -3    3.95    2.48
   0  14  -3    1.76    2.05
   0 -14   2    1.97    2.00
   0 -14   2    0.25    1.42
   0  14  -2    1.49    1.40
   0  14  -2    2.65    2.12
   0 -14   2    2.94    1.61
   0 -14   2    1.55    1.88
   0  14  -2    1.25    1.36
   0  14  -2    3.37    2.07
   0 -14   2    1.59    1.22
   0 -14   2    2.31    1.41
   0  14  -2   -0.07    1.53
   0  14  -2    2.91    1.29
   0 -14   2    3.10    1.46
   0 -14   2    2.53    1.67
   0  14  -2    3.59    1.70
   0  14  -2    1.56    1.46
   0 -14   1  408.90   38.79
   0 -14   1  410.80   39.03
   0  14  -1  534.80   50.27
   0  14  -1  393.60   37.47
   0 -14   1  509.70   54.01
   0 -14   1  531.20   56.28
   0  14  -1  427.00   45.41
   0  14  -1  475.70   50.63
   0 -14   1  437.80   24.79
   0 -14   1  373.00   21.17
   0  14  -1  436.30   24.69
   0  14  -1  473.70   26.56
   0 -14   1  387.70   22.53
   0 -14   1  449.30   25.50
   0  14  -1  446.70   25.42
   0  14  -1  405.60   23.55
   0 -14   1  436.40   28.46
   0 -14   1  424.20   27.28
   0  14  -1  529.90   34.55
   0  14  -1  421.20   27.79
   0 -14   0  303.20   29.31
   0 -14   0  309.60   29.86
   0  14   0  256.00   25.02
   0  14   0  305.50   29.41
   0 -14   0  372.60   39.90
   0 -14   0  384.50   41.14
   0  14   0  286.00   30.93
   0  14   0  292.40   31.79
   0 -14   0  308.30   17.82
   0 -14   0  324.90   18.77
   0  14   0  331.60   19.10
   0  14   0  288.80   16.97
   0 -14   0  289.00   17.35
   0 -14   0  300.50   17.55
   0  14   0  339.60   19.74
   0  14   0  323.30   19.22
   0 -14   0  310.30   20.53
   0 -14   0  399.40   26.27
   0  14   0  328.00   22.21
   0  14   0  322.70   21.79
   0 -15   9  111.70   11.83
   0 -15   9   95.39   10.33
   0  15  -9   89.93   10.05
   0  15  -9  104.60   11.26
   0 -15   9   94.72   11.19
   0 -15   9  102.30   12.04
   0  15  -9   93.63   11.17
   0  15  -9  102.70   12.32
   0 -15   9  103.80    7.20
   0 -15   9  100.30    6.81
   0  15  -9  107.30    7.32
   0  15  -9  100.90    6.83
   0 -15   9  100.40    7.06
   0 -15   9   94.93    6.93
   0  15  -9   96.23    7.04
   0  15  -9  115.80    8.06
   0 -15   9  102.90    8.24
   0 -15   9  111.00    8.86
   0  15  -9   98.38    8.67
   0  15  -9  103.00    8.21
   0 -15   8   36.10    5.06
   0 -15   8   32.82    4.61
   0  15  -8   27.48    4.30
   0  15  -8   32.61    4.87
   0 -15   8   29.31    4.40
   0 -15   8   39.81    5.59
   0  15  -8   29.09    4.64
   0  15  -8   34.67    5.35
   0 -15   8   37.30    3.61
   0 -15   8   32.51    3.19
   0  15  -8   30.99    3.21
   0  15  -8   33.08    3.42
   0 -15   8   32.71    3.52
   0 -15   8   31.71    3.29
   0  15  -8   31.13    3.62
   0  15  -8   29.38    3.58
   0 -15   8   33.71    4.24
   0 -15   8   37.50    4.27
   0  15  -8   31.49    4.52
   0  15  -8   31.02    4.05
   0 -15   7   86.66    9.60
   0 -15   7   71.01    8.10
   0  15  -7   75.39    8.78
   0  15  -7   78.93    8.99
   0 -15   7   77.50    9.45
   0 -15   7   66.53    8.12
   0  15  -7   73.48    9.09
   0  15  -7   72.26    9.23
   0 -15   7   78.62    5.80
   0 -15   7   75.00    5.42
   0  15  -7   76.29    5.57
   0  15  -7   82.37    6.05
   0  15  -7   66.72    5.89
   0 -15   7   80.27    6.77
   0 -15   7   80.98    7.18
   0  15  -7   78.48    7.40
   0  15  -7   71.04    6.37
   0 -15   6   56.73    6.82
   0 -15   6   50.70    6.25
   0  15  -6   48.46    6.20
   0  15  -6   52.12    6.57
   0 -15   6   50.36    6.72
   0 -15   6   66.66    8.23
   0  15  -6   46.96    6.36
   0  15  -6   42.02    6.10
   0 -15   6   54.04    4.50
   0 -15   6   51.64    4.14
   0  15  -6   51.76    4.22
   0  15  -6   55.61    4.61
   0 -15   6   54.31    4.43
   0 -15   6   53.79    4.69
   0  15  -6   42.45    4.21
   0  15  -6   55.99    4.83
   0 -15   6   50.35    5.03
   0 -15   6   67.71    6.34
   0  15  -6   59.42    6.23
   0  15  -6   50.32    5.25
   0 -15   5  368.00   35.06
   0 -15   5  342.60   32.73
   0  15  -5  395.80   37.56
   0  15  -5  372.10   35.50
   0 -15   5  371.60   39.70
   0 -15   5  385.50   41.11
   0  15  -5  359.50   38.41
   0  15  -5  335.80   36.19
   0 -15   5  355.90   20.29
   0 -15   5  350.00   20.20
   0  15  -5  343.90   19.66
   0  15  -5  372.40   21.36
   0 -15   5  323.20   18.81
   0 -15   5  320.20   18.79
   0  15  -5  355.20   20.83
   0  15  -5  358.50   20.89
   0 -15   4  176.20   17.71
   0 -15   4  143.50   14.71
   0  15  -4  165.20   16.72
   0  15  -4  180.70   18.07
   0 -15   4  166.00   18.59
   0 -15   4  214.60   23.56
   0  15  -4  164.80   18.61
   0  15  -4  188.70   20.87
   0 -15   4  193.80   11.70
   0 -15   4  161.20   10.20
   0  15  -4  181.20   11.23
   0  15  -4  157.20    9.73
   0 -15   4  176.10   11.09
   0 -15   4  168.80   10.56
   0  15  -4  177.90   11.26
   0  15  -4  188.50   12.04
   0 -15   4  171.30   12.31
   0 -15   4  191.30   13.79
   0  15  -4  186.90   13.80
   0  15  -4  181.60   13.21
   0 -15   3   22.89    3.69
   0 -15   3   22.99    3.73
   0  15  -3   22.75    3.91
   0  15  -3   24.46    3.96
   0 -15   3   24.90    4.12
   0 -15   3   24.79    4.08
   0  15  -3   27.73    4.64
   0  15  -3   25.20    4.07
   0 -15   3   23.23    2.75
   0 -15   3   22.26    2.56
   0  15  -3   24.54    2.83
   0  15  -3   23.81    3.04
   0  15  -3   19.12    2.86
   0 -15   3   19.52    3.40
   0 -15   3   20.83    3.06
   0  15  -3   21.07    3.54
   0  15  -3   22.19    3.75
  -1  15  -1    1.54    1.56
  -1  15  -1    0.69    1.70
   1 -15   1    0.85    1.50
   1 -15   1    2.77    1.51
  -1  15  -1    2.71    1.53
  -1  15  -1   -0.55    1.63
   1 -15   1   -0.89    1.12
   1 -15   1    3.58    1.76
  -1  15  -1    3.52    1.79
  -1  15  -1    1.29    1.28
   1 -15   1    0.80    1.34
   1 -15   1    2.16    1.24
  -1  15  -1    1.17    1.55
  -1  15  -1    4.21    1.73
   1 -15   1    1.08    1.34
   1 -15   1    2.28    1.52
  -1  15  -1    0.25    2.61
  -1  15  -1    0.56    2.15
   1 -15   1    1.28    1.41
   1 -15   1    2.55    2.03
  -1  15  -2   53.04    6.69
  -1  15  -2   45.41    5.86
   1 -15   2   57.74    6.87
   1 -15   2   52.96    6.41
  -1  15  -2   50.07    6.90
  -1  15  -2   56.69    7.30
   1 -15   2   52.37    6.92
   1 -15   2   42.17    6.02
  -1  15  -2   53.99    4.38
  -1  15  -2   48.38    4.30
   1 -15   2   55.91    4.46
   1 -15   2   51.20    4.11
  -1  15  -2   45.47    4.24
  -1  15  -2   45.17    4.42
   1 -15   2   45.47    4.35
   1 -15   2   48.57    4.12
  -1  15  -2   56.45    5.90
  -1  15  -2   42.04    5.32
   1 -15   2   44.36    5.04
   1 -15   2   46.57    4.79
  -1  15  -3  132.20   13.83
  -1  15  -3  106.00   11.34
   1 -15   3   88.12    9.74
   1 -15   3   98.97   10.77
  -1  15  -3  116.80   13.76
  -1  15  -3  105.60   12.30
   1 -15   3   91.35   10.94
   1 -15   3   98.65   11.65
  -1  15  -3  108.70    7.47
  -1  15  -3  119.60    7.78
   1 -15   3  115.30    7.66
   1 -15   3  106.00    6.99
  -1  15  -3  121.10    8.56
  -1  15  -3   98.60    7.05
   1 -15   3  100.40    6.88
   1 -15   3  126.20    8.52
  -1  15  -3  115.40    9.46
  -1  15  -3  104.90    8.85
   1 -15   3  112.30    8.69
   1 -15   3  116.60    9.23
  -1  15  -4  913.50   84.83
  -1  15  -4  739.70   68.74
   1 -15   4  806.90   74.88
   1 -15   4  776.00   71.71
  -1  15  -4  781.10   82.09
  -1  15  -4  894.50   93.46
   1 -15   4  957.30  100.00
   1 -15   4  826.80   86.57
  -1  15  -4  793.60   43.72
  -1  15  -4  811.80   44.41
   1 -15   4  735.80   40.43
   1 -15   4  789.10   43.44
  -1  15  -4  817.30   45.29
  -1  15  -4  896.50   49.79
   1 -15   4  763.80   42.64
   1 -15   4  803.60   44.43
  -1  15  -4  812.10   51.23
  -1  15  -4  848.80   53.60
   1 -15   4  865.90   54.24
   1 -15   4  771.00   48.27
  -1  15  -5  192.00   19.25
  -1  15  -5  200.10   19.98
   1 -15   5  207.50   20.49
   1 -15   5  195.00   19.37
  -1  15  -5  188.30   21.05
  -1  15  -5  206.10   22.63
   1 -15   5  229.50   25.09
   1 -15   5  203.00   22.45
  -1  15  -5  218.40   13.24
  -1  15  -5  209.50   12.50
   1 -15   5  204.60   12.49
   1 -15   5  208.20   12.39
  -1  15  -5  193.40   12.36
  -1  15  -5  204.40   12.62
   1 -15   5  211.00   13.12
   1 -15   5  214.00   12.93
  -1  15  -5  215.30   15.16
  -1  15  -5  195.90   14.35
   1 -15   5  207.50   14.34
   1 -15   5  214.80   15.13
  -1  15  -6   25.34    4.47
  -1  15  -6   22.02    3.88
   1 -15   6   25.23    4.13
   1 -15   6   21.43    3.71
  -1  15  -6   29.76    4.80
  -1  15  -6   18.79    4.44
   1 -15   6   26.16    4.56
   1 -15   6   25.40    4.41
  -1  15  -6   28.03    3.20
  -1  15  -6   24.18    3.19
   1 -15   6   27.03    3.24
   1 -15   6   29.74    3.05
  -1  15  -6   27.41    4.11
  -1  15  -6   20.22    3.37
   1 -15   6   26.05    3.77
   1 -15   6   27.07    3.53
  -1  15  -7    0.81    1.49
  -1  15  -7    2.85    1.58
   1 -15   7    2.19    1.57
   1 -15   7    1.74    1.22
  -1  15  -7    3.43    1.73
  -1  15  -7    3.12    1.82
   1 -15   7    3.79    1.45
   1 -15   7    1.04    1.61
  -1  15  -7    1.17    2.26
  -1  15  -7    1.21    1.91
   1 -15   7    0.55    1.92
   1 -15   7   -0.35    1.57
  -1  15  -8  104.90   11.28
  -1  15  -8   79.80    9.10
   1 -15   8   78.05    8.74
   1 -15   8   79.60    9.03
  -1  15  -8   74.04    9.18
  -1  15  -8   82.43   10.29
   1 -15   8   82.49   10.00
   1 -15   8   82.30   10.11
  -1  15  -8   74.31    5.61
  -1  15  -8   74.37    5.38
   1 -15   8   75.29    5.60
   1 -15   8   67.58    5.07
  -1  15  -8   76.70    5.83
  -1  15  -8   84.12    6.17
   1 -15   8   77.89    5.66
   1 -15   8   70.91    5.60
  -1  15  -8   80.38    6.81
  -1  15  -8   78.72    7.35
   1 -15   8   73.41    6.59
   1 -15   8   73.87    6.28
  -1  15  -9   85.89    9.66
  -1  15  -9  101.10   10.95
   1 -15   9  104.10   11.09
   1 -15   9   83.31    9.39
  -1  15  -9   91.07   11.11
  -1  15  -9   85.31   10.32
   1 -15   9   99.80   11.89
   1 -15   9   93.25   11.03
  -1  15  -9   86.03    5.95
  -1  15  -9   92.60    6.53
   1 -15   9   79.11    5.88
   1 -15   9   96.74    6.63
  -1  15  -9   86.06    6.37
  -1  15  -9   89.31    6.61
   1 -15   9   94.38    6.63
   1 -15   9   85.16    6.43
  -1  15 -10   67.25    7.98
  -1  15 -10   62.40    7.54
   1 -15  10   76.58    8.68
   1 -15  10   81.12    9.18
  -1  15 -10   77.15    9.47
  -1  15 -10   78.56    9.90
   1 -15  10   63.75    8.16
   1 -15  10   80.82    9.80
  -1  15 -10   67.05    5.32
  -1  15 -10   73.84    5.38
   1 -15  10   75.44    5.47
   1 -15  10   68.49    5.33
  -1  15 -10   67.96    5.49
  -1  15 -10   71.94    5.73
   1 -15  10   70.01    5.66
   1 -15  10   80.72    5.93
  -1  15 -10   63.39    6.60
  -1  15 -10   74.44    6.49
   1 -15  10   77.24    7.08
   1 -15  10   60.10    5.73
  -1  14   2   97.50   10.57
  -1  14   2   85.75    9.70
   1 -14  -2  122.30   12.90
   1 -14  -2  114.70   12.16
  -1  14   2  126.90   14.56
  -1  14   2  104.90   12.56
   1 -14  -2  110.00   12.93
   1 -14  -2  113.20   13.24
  -1  14   2  108.00    7.47
  -1  14   2  104.60    7.27
   1 -14  -2  103.00    6.99
   1 -14  -2  104.80    7.10
  -1  14   2   95.28    6.78
  -1  14   2  105.00    7.56
   1 -14  -2   96.26    6.76
   1 -14  -2  102.40    7.46
  -1  14   2  100.90    8.60
  -1  14   2  101.40    8.67
   1 -14  -2  102.00    8.01
   1 -14  -2   87.53    7.13
  -1  14   1  322.90   30.98
   1 -14  -1  337.80   32.44
   1 -14  -1  257.20   25.08
  -1  14   1  289.70   31.30
  -1  14   1  313.80   33.99
   1 -14  -1  223.20   24.63
   1 -14  -1  279.20   30.33
  -1  14   1  321.50   18.89
  -1  14   1  256.90   15.39
   1 -14  -1  287.20   16.83
   1 -14  -1  286.20   16.63
  -1  14   1  280.30   16.85
  -1  14   1  290.00   17.09
   1 -14  -1  288.60   17.34
   1 -14  -1  275.00   16.20
  -1  14   1  285.30   19.64
  -1  14   1  276.10   19.18
   1 -14  -1  274.60   18.70
   1 -14  -1  266.50   17.92
  -1  14   0  706.50   65.79
  -1  14   0  721.20   67.20
   1 -14   0  546.70   51.32
   1 -14   0  598.30   56.00
  -1  14   0  647.90   68.14
  -1  14   0  638.20   67.39
   1 -14   0  565.70   59.82
   1 -14   0  590.70   62.34
  -1  14   0  653.10   36.26
  -1  14   0  644.50   35.75
   1 -14   0  576.40   32.08
   1 -14   0  627.10   34.61
  -1  14   0  570.50   32.37
  -1  14   0  618.10   34.53
   1 -14   0  587.90   32.88
   1 -14   0  614.00   34.70
  -1  14   0  647.70   41.44
  -1  14   0  631.60   40.33
   1 -14   0  619.20   39.09
   1 -14   0  637.70   40.56
  -1  14  -1  343.30   32.95
  -1  14  -1  412.30   39.14
   1 -14   1  369.70   35.19
   1 -14   1  451.00   42.53
  -1  14  -1  423.30   45.26
  -1  14  -1  380.90   40.64
   1 -14   1  422.80   45.00
   1 -14   1  420.60   44.85
  -1  14  -1  407.90   23.22
  -1  14  -1  456.60   25.72
   1 -14   1  439.20   24.62
   1 -14   1  409.30   23.17
  -1  14  -1  493.70   32.69
  -1  14  -1  419.20   27.75
   1 -14   1  463.40   30.03
   1 -14   1  470.20   30.60
  -1  14  -2    4.52    2.75
  -1  14  -2    5.41    2.31
  -1  14  -2    4.15    2.57
   1 -14   2    7.81    2.58
   1 -14   2    2.59    2.07
  -1  14  -2    2.21    1.49
  -1  14  -2    4.21    1.86
   1 -14   2    4.45    1.64
   1 -14   2    2.18    1.35
  -1  14  -2    6.75    2.09
  -1  14  -2    3.48    1.68
   1 -14   2    5.72    1.60
   1 -14   2    3.93    1.88
  -1  14  -2    2.51    2.44
  -1  14  -2    4.81    2.77
   1 -14   2    3.80    2.10
   1 -14   2    3.88    1.70
  -1  14  -3  916.90   84.85
  -1  14  -3 1035.00   95.62
   1 -14   3  891.80   82.49
  -1  14  -3  945.00   98.93
  -1  14  -3 1073.00  111.80
   1 -14   3  927.70   96.95
  -1  14  -3  877.30   48.07
  -1  14  -3  965.00   52.60
   1 -14   3  846.00   46.19
   1 -14   3  854.90   46.79
  -1  14  -3  896.80   49.53
  -1  14  -3  943.30   59.05
  -1  14  -3  860.20   54.02
   1 -14   3  918.10   57.22
   1 -14   3  923.10   57.28
  -1  14  -4  452.70   42.77
  -1  14  -4  552.90   51.82
   1 -14   4  574.20   53.68
   1 -14   4  556.70   52.10
  -1  14  -4  468.70   49.85
  -1  14  -4  615.40   64.71
   1 -14   4  543.70   57.33
   1 -14   4  591.20   62.33
  -1  14  -4  548.70   30.47
  -1  14  -4  528.50   29.52
   1 -14   4  551.00   30.55
   1 -14   4  553.40   30.79
  -1  14  -4  468.50   26.79
  -1  14  -4  532.20   29.95
   1 -14   4  492.90   27.72
   1 -14   4  516.00   29.14
  -1  14  -4  548.00   35.22
  -1  14  -4  521.60   33.69
   1 -14   4  574.90   36.51
   1 -14   4  533.30   33.84
  -1  14  -5  221.30   24.15
  -1  14  -5  251.20   27.50
   1 -14   5  249.20   27.46
  -1  14  -5  227.10   13.59
  -1  14  -5  232.00   14.05
  -1  14  -5  218.10   13.23
   1 -14   5  226.60   13.48
   1 -14   5  222.70   13.52
  -1  14  -5  233.30   16.27
  -1  14  -5  216.40   15.33
   1 -14   5  225.80   15.53
   1 -14   5  202.80   13.81
  -1  14  -6   41.88    5.53
  -1  14  -6   36.22    4.98
   1 -14   6   37.69    5.05
   1 -14   6   43.37    5.52
  -1  14  -6   40.25    5.63
  -1  14  -6   52.62    7.14
   1 -14   6   36.51    5.20
   1 -14   6   50.50    6.62
  -1  14  -6   37.36    3.56
  -1  14  -6   38.19    3.38
   1 -14   6   48.33    3.99
   1 -14   6   43.39    3.56
  -1  14  -6   37.63    3.70
  -1  14  -6   35.81    3.74
   1 -14   6   44.86    4.01
   1 -14   6   44.41    3.72
  -1  14  -6   39.15    4.43
   1 -14   6   41.92    5.02
   1 -14   6   32.08    3.73
  -1  14  -7    2.35    2.05
  -1  14  -7    0.86    1.78
   1 -14   7    0.70    1.40
   1 -14   7    1.68    1.64
  -1  14  -7    2.17    2.12
  -1  14  -7    0.95    1.56
   1 -14   7    3.79    1.86
   1 -14   7    2.20    1.57
  -1  14  -7    5.32    1.70
  -1  14  -7    3.03    1.38
   1 -14   7    4.00    1.40
   1 -14   7    0.91    1.19
  -1  14  -7    5.22    1.75
  -1  14  -7    1.61    1.69
   1 -14   7    3.21    1.61
   1 -14   7    2.49    1.25
  -1  14  -7    1.93    2.08
  -1  14  -7    0.72    1.66
   1 -14   7    4.71    2.01
   1 -14   7    2.17    1.54
  -1  14  -8    0.45    1.80
  -1  14  -8    1.07    1.80
   1 -14   8    2.82    1.39
   1 -14   8    1.41    1.66
  -1  14  -8    0.54    1.74
  -1  14  -8    1.45    1.56
   1 -14   8    0.26    1.51
   1 -14   8   -0.74    1.09
  -1  14  -8    1.82    1.37
  -1  14  -8    0.32    1.18
   1 -14   8    0.66    1.11
   1 -14   8   -1.23    1.00
  -1  14  -8   -0.03    1.48
  -1  14  -8    0.53    1.87
  -1  14  -8    1.86    1.71
   1 -14   8    2.84    1.90
   1 -14   8    2.41    1.60
  -1  14  -9    9.02    2.74
  -1  14  -9    5.17    2.28
   1 -14   9    8.63    2.19
   1 -14   9    7.74    2.29
  -1  14  -9    9.44    2.58
  -1  14  -9   13.91    3.24
   1 -14   9    6.96    2.08
   1 -14   9    9.28    2.43
  -1  14  -9    9.03    2.08
  -1  14  -9    5.16    1.59
   1 -14   9    8.10    1.77
   1 -14   9    7.26    1.68
  -1  14  -9    9.23    2.01
  -1  14  -9    6.05    2.08
   1 -14   9    5.28    1.72
   1 -14   9   11.49    1.90
  -1  14  -9    2.95    2.40
  -1  14  -9    7.42    2.25
   1 -14   9    9.10    2.18
   1 -14   9    6.88    2.25
  -1  14 -10    0.35    1.72
  -1  14 -10    0.02    1.44
   1 -14  10    0.50    1.58
   1 -14  10    1.09    1.42
  -1  14 -10    1.38    1.65
  -1  14 -10   -0.67    1.71
   1 -14  10    1.47    1.31
   1 -14  10    0.98    1.68
  -1  14 -10   -0.20    1.20
  -1  14 -10    0.53    1.34
   1 -14  10    0.84    1.24
   1 -14  10    1.64    1.28
  -1  14 -10    2.38    1.62
  -1  14 -10    2.88    1.63
   1 -14  10    1.36    1.56
   1 -14  10    3.37    1.47
  -1  14 -10    0.64    1.65
  -1  14 -10   -1.25    1.97
   1 -14  10    1.86    1.58
   1 -14  10   -0.52    1.61
  -1  14 -11  114.80   12.21
  -1  14 -11  108.20   11.54
   1 -14  11  122.70   12.86
   1 -14  11  108.20   11.46
  -1  14 -11  126.00   14.42
  -1  14 -11  111.80   13.33
   1 -14  11  108.70   12.60
   1 -14  11  110.50   12.85
  -1  14 -11  113.80    7.43
  -1  14 -11  111.60    7.61
   1 -14  11  117.40    7.69
   1 -14  11  105.30    7.16
  -1  14 -11  113.60    7.78
  -1  14 -11  112.70    7.64
   1 -14  11  110.30    7.70
   1 -14  11  120.60    7.92
  -1  14 -11  112.40    8.34
  -1  14 -11  127.30    9.91
   1 -14  11  109.50    8.45
   1 -14  11  113.60    9.06
  -1  14 -12   57.83    7.04
  -1  14 -12   58.37    7.21
   1 -14  12   54.83    6.67
   1 -14  12   58.84    7.14
  -1  14 -12   46.15    6.56
  -1  14 -12   51.43    6.67
   1 -14  12   58.34    7.51
   1 -14  12   50.45    6.73
  -1  14 -12   52.90    4.33
  -1  14 -12   43.89    4.02
   1 -14  12   52.86    4.28
   1 -14  12   42.40    3.87
  -1  14 -12   43.91    3.96
  -1  14 -12   43.05    4.06
   1 -14  12   46.33    4.11
   1 -14  12   45.90    4.32
  -1  14 -12   38.31    4.45
   1 -14  12   38.57    4.58
   1 -13  -4   11.92    3.16
  -1  13   4   13.75    2.88
  -1  13   4   15.70    3.38
   1 -13  -4   14.41    3.35
   1 -13  -4    9.70    2.42
   1 -13  -4   14.54    2.34
  -1  13   4   17.51    2.74
  -1  13   4   13.68    2.28
   1 -13  -4   17.29    2.90
   1 -13  -4   16.00    2.44
  -1  13   4   20.06    3.56
  -1  13   4   17.24    3.14
   1 -13  -4   17.49    2.81
   1 -13  -4   16.54    3.31
  -1  13   3   59.55    7.32
  -1  13   3   74.51    8.56
   1 -13  -3   62.12    7.39
   1 -13  -3   62.85    7.74
  -1  13   3   62.69    7.94
  -1  13   3   52.47    7.23
   1 -13  -3   68.60    8.94
   1 -13  -3   78.18    9.65
  -1  13   3   68.89    5.36
  -1  13   3   58.29    4.78
   1 -13  -3   67.68    5.09
   1 -13  -3   69.90    5.23
  -1  13   3   70.32    5.33
  -1  13   3   72.63    5.80
   1 -13  -3   76.46    5.98
   1 -13  -3   72.37    5.47
  -1  13   3   63.85    6.33
  -1  13   3   64.90    6.47
   1 -13  -3   77.61    6.52
   1 -13  -3   61.17    5.61
  -1  13   2   91.11   10.21
  -1  13   2   77.19    8.81
   1 -13  -2   82.72    9.31
   1 -13  -2   87.62    9.81
  -1  13   2   90.24   11.02
  -1  13   2   80.60    9.79
   1 -13  -2   71.15    8.96
   1 -13  -2   86.10   10.46
  -1  13   2   66.44    5.40
  -1  13   2   64.36    5.06
   1 -13  -2   62.34    4.86
   1 -13  -2   67.52    5.15
  -1  13   2   66.37    5.14
  -1  13   2   69.98    5.55
   1 -13  -2   67.67    5.54
   1 -13  -2   70.70    5.30
  -1  13   2   63.40    6.28
  -1  13   2   60.88    6.07
   1 -13  -2   68.86    6.03
   1 -13  -2   64.47    6.02
  -1  13   1  316.20   30.39
  -1  13   1  325.60   31.22
   1 -13  -1  313.70   30.17
   1 -13  -1  290.50   28.01
  -1  13   1  301.20   32.49
  -1  13   1  294.70   31.99
   1 -13  -1  354.10   38.00
  -1  13   1  275.10   16.12
  -1  13   1  314.10   18.27
   1 -13  -1  287.30   16.66
   1 -13  -1  300.40   17.26
  -1  13   1  291.50   17.50
  -1  13   1  281.80   16.56
   1 -13  -1  278.50   16.44
   1 -13  -1  308.30   18.27
  -1  13   1  271.20   18.76
  -1  13   1  288.70   19.62
   1 -13  -1  280.70   18.70
   1 -13  -1  285.50   19.19
  -1  13   0  543.40   50.91
  -1  13   0  561.20   52.50
   1 -13   0  585.00   54.68
   1 -13   0  641.40   59.73
  -1  13   0  575.70   60.88
  -1  13   0  586.90   61.81
   1 -13   0  595.50   62.76
   1 -13   0  664.90   69.81
  -1  13   0  557.70   31.09
  -1  13   0  557.30   31.02
   1 -13   0  578.90   31.96
   1 -13   0  527.40   29.36
  -1  13   0  542.30   30.44
  -1  13   0  595.80   33.49
   1 -13   0  599.90   33.71
   1 -13   0  545.20   30.60
  -1  13   0  526.10   34.04
  -1  13   0  564.70   36.21
   1 -13   0  574.90   36.36
   1 -13   0  584.80   37.16
  -1  13  -1  386.20   36.66
  -1  13  -1  375.50   35.66
   1 -13   1  385.90   36.58
   1 -13   1  436.70   41.24
  -1  13  -1  412.50   43.86
  -1  13  -1  451.30   48.02
   1 -13   1  407.10   43.35
   1 -13   1  423.70   44.97
  -1  13  -1  376.20   21.37
  -1  13  -1  347.80   19.95
   1 -13   1  402.70   22.57
   1 -13   1  374.80   21.22
  -1  13  -1  373.50   21.38
  -1  13  -1  365.10   21.17
   1 -13   1  345.70   20.11
   1 -13   1  366.10   20.94
  -1  13  -1  368.70   24.51
  -1  13  -1  374.80   24.76
   1 -13   1  405.10   26.10
   1 -13   1  380.40   24.82
  -1  13  -2   19.62    3.40
  -1  13  -2   14.00    3.12
   1 -13   2   19.51    3.41
   1 -13   2   12.06    2.66
  -1  13  -2   11.80    2.72
  -1  13  -2   15.65    3.41
   1 -13   2   11.08    2.68
   1 -13   2   16.02    3.10
  -1  13  -2   16.05    2.33
  -1  13  -2   16.95    2.26
   1 -13   2   13.56    1.96
   1 -13   2   13.72    1.98
  -1  13  -2   16.97    2.38
  -1  13  -2   17.12    2.61
   1 -13   2   18.01    2.54
   1 -13   2   15.05    2.06
  -1  13  -2   15.71    3.37
  -1  13  -3  113.50   11.97
  -1  13  -3  134.00   13.83
   1 -13   3  145.00   14.74
   1 -13   3  140.00   14.27
  -1  13  -3  130.50   14.83
  -1  13  -3  129.70   15.00
   1 -13   3  171.00   19.12
   1 -13   3  169.70   18.83
  -1  13  -3  141.80    8.95
  -1  13  -3  133.70    8.47
   1 -13   3  136.30    8.51
   1 -13   3  129.30    8.09
  -1  13  -3  141.20    9.03
  -1  13  -3  140.90    9.17
   1 -13   3  127.80    8.38
   1 -13   3  143.30    8.94
  -1  13  -3  141.50   10.61
  -1  13  -3  133.80   10.16
   1 -13   3  131.60    9.44
   1 -13   3  156.90   11.23
  -1  13  -4    2.06    1.60
  -1  13  -4    3.20    1.89
   1 -13   4    3.88    1.62
   1 -13   4    3.04    1.90
  -1  13  -4    2.98    1.99
  -1  13  -4    4.24    1.71
   1 -13   4    4.01    1.76
   1 -13   4    4.22    1.88
  -1  13  -4    5.52    1.61
  -1  13  -4    2.89    1.39
   1 -13   4    6.09    1.49
   1 -13   4    4.36    1.35
  -1  13  -4    4.85    1.74
  -1  13  -4    4.13    1.85
   1 -13   4    4.88    1.61
   1 -13   4    4.57    1.24
  -1  13  -4    7.50    2.33
  -1  13  -4    6.80    2.34
   1 -13   4    5.32    1.69
   1 -13   4    8.67    2.19
  -1  13  -5  124.00   12.95
  -1  13  -5  112.90   11.91
   1 -13   5  108.60   11.42
   1 -13   5  113.10   11.78
  -1  13  -5  136.20   15.36
  -1  13  -5   98.40   11.89
   1 -13   5  146.30   16.46
   1 -13   5  125.90   14.37
  -1  13  -5  124.80    8.07
  -1  13  -5  117.10    7.44
   1 -13   5  108.00    6.98
   1 -13   5  112.20    7.26
  -1  13  -5  113.00    8.03
  -1  13  -5  113.60    7.58
   1 -13   5   96.81    6.65
   1 -13   5  121.20    7.78
  -1  13  -5  104.50    8.32
  -1  13  -5  101.70    8.11
   1 -13   5  109.80    8.35
   1 -13   5  108.10    7.98
  -1  13  -6  120.50   12.60
  -1  13  -6  109.50   11.54
   1 -13   6  107.30   11.24
   1 -13   6  117.50   12.27
  -1  13  -6  136.60   15.85
  -1  13  -6  116.50   13.35
   1 -13   6  108.70   12.60
   1 -13   6   99.54   11.62
  -1  13  -6  114.60    7.34
   1 -13   6   95.83    6.57
  -1  13  -6  109.40    7.31
  -1  13  -6  103.00    7.11
   1 -13   6  117.30    7.68
   1 -13   6  116.30    7.43
  -1  13  -6  108.70    8.38
  -1  13  -6   94.26    7.70
   1 -13   6  111.20    8.15
   1 -13   6  109.90    8.39
  -1  13  -7   -0.48    1.24
  -1  13  -7   -1.29    1.42
   1 -13   7    0.61    1.01
   1 -13   7   -0.20    1.20
  -1  13  -7    0.69    1.74
  -1  13  -7   -1.42    1.50
   1 -13   7   -1.87    1.57
   1 -13   7    1.63    1.30
  -1  13  -8   32.47    4.69
  -1  13  -8   36.28    4.94
   1 -13   8   36.24    4.84
   1 -13   8   36.22    4.98
  -1  13  -8   33.31    4.87
  -1  13  -8   38.07    5.62
   1 -13   8   37.94    5.29
   1 -13   8   28.36    4.49
  -1  13  -8   32.63    3.20
  -1  13  -8   39.33    3.29
   1 -13   8   40.12    3.48
   1 -13   8   35.03    3.10
  -1  13  -8   31.35    3.22
  -1  13  -8   35.68    3.45
   1 -13   8   33.56    3.11
   1 -13   8   33.99    3.29
  -1  13  -8   32.32    3.64
  -1  13  -8   31.04    3.88
   1 -13   8   26.31    3.41
   1 -13   8   31.43    3.51
  -1  13  -9   -0.17    1.54
  -1  13  -9    0.50    1.56
   1 -13   9   -0.24    1.09
   1 -13   9   -0.51    1.46
  -1  13  -9    0.82    1.69
  -1  13  -9   -0.29    1.25
   1 -13   9    0.22    1.07
   1 -13   9    1.13    1.33
  -1  13  -9   -1.18    1.14
  -1  13  -9    0.96    1.14
   1 -13   9    2.61    1.24
   1 -13   9    1.08    1.22
  -1  13  -9    0.14    1.40
  -1  13  -9    1.19    1.58
   1 -13   9    1.04    1.33
   1 -13   9    0.05    1.12
  -1  13  -9    1.20    1.77
  -1  13  -9   -1.13    1.53
   1 -13   9    2.05    1.55
   1 -13   9    0.17    1.52
  -1  13 -10   22.47    3.89
   1 -13  10   18.75    3.22
   1 -13  10   13.92    2.74
  -1  13 -10   22.95    3.87
  -1  13 -10   19.08    3.61
   1 -13  10   22.04    3.79
   1 -13  10   18.57    3.17
  -1  13 -10   16.00    2.12
  -1  13 -10   19.22    2.46
   1 -13  10   20.08    2.35
   1 -13  10   14.37    2.08
  -1  13 -10   17.88    2.54
  -1  13 -10   19.84    2.66
   1 -13  10   17.12    2.24
   1 -13  10   18.23    2.46
  -1  13 -11   71.98    8.20
  -1  13 -11   84.00    9.49
   1 -13  11   79.30    8.69
   1 -13  11   77.98    8.65
  -1  13 -11   80.55    9.76
  -1  13 -11   66.81    8.57
   1 -13  11   73.28    8.97
   1 -13  11   82.78    9.88
  -1  13 -11   80.79    5.59
   1 -13  11   87.48    5.98
   1 -13  11   82.37    5.83
  -1  13 -11   71.88    5.32
  -1  13 -11   73.98    5.50
   1 -13  11   74.95    5.55
   1 -13  11   75.37    5.38
  -1  13 -11   76.83    6.59
  -1  13 -11   70.78    5.76
   1 -13  11   83.91    6.85
   1 -13  11   72.40    5.91
  -1  13 -12  380.00   36.26
  -1  13 -12  352.60   33.54
   1 -13  12  297.10   28.40
   1 -13  12  342.70   32.60
  -1  13 -12  365.90   38.98
  -1  13 -12  430.70   46.03
   1 -13  12  340.50   36.45
   1 -13  12  354.80   37.88
  -1  13 -12  357.90   20.38
  -1  13 -12  328.90   19.05
   1 -13  12  368.80   20.97
   1 -13  12  352.70   20.11
  -1  13 -12  381.30   24.72
  -1  13 -12  355.20   22.82
   1 -13  12  347.30   22.40
  -1  13 -13  202.80   19.99
  -1  13 -13  226.30   22.32
   1 -13  13  209.50   20.61
   1 -13  13  206.60   20.53
  -1  13 -13  181.40   20.46
  -1  13 -13  202.90   22.22
   1 -13  13  223.50   24.45
   1 -13  13  199.60   22.09
  -1  13 -13  222.80   13.38
   1 -13  13  213.20   12.76
   1 -13  13  197.40   11.98
  -1  13 -13  235.20   15.76
  -1  13 -13  221.60   14.76
   1 -13  13  219.70   14.59
  -1  13 -14   63.33    7.55
  -1  13 -14   73.40    8.25
   1 -13  14   73.54    8.61
   1 -13  14   83.22    9.25
  -1  13 -14   69.53    8.55
  -1  13 -14   68.11    8.84
   1 -13  14   63.48    8.06
   1 -13  14   68.77    8.82
  -1  13 -14   65.54    5.08
  -1  13 -14   65.40    5.09
   1 -13  14   62.62    4.82
   1 -13  14   57.00    4.53
  -1  13 -14   69.41    5.26
  -1  13 -14   69.95    5.35
   1 -13  14   74.78    5.81
   1 -13  14   68.82    5.25
  -1  12   5    9.01    2.60
  -1  12   5    8.01    2.54
   1 -12  -5    7.32    2.03
   1 -12  -5    7.57    2.66
  -1  12   5    9.65    2.54
  -1  12   5    7.59    2.47
   1 -12  -5   10.00    3.00
   1 -12  -5    8.12    2.42
  -1  12   5    8.24    1.91
  -1  12   5   11.14    2.27
   1 -12  -5    8.26    1.91
   1 -12  -5    8.46    1.80
  -1  12   5    9.04    1.94
  -1  12   5    7.25    1.98
   1 -12  -5   12.95    2.61
   1 -12  -5   10.96    2.08
  -1  12   5    7.84    2.56
  -1  12   5    7.82    2.51
   1 -12  -5    9.20    2.28
   1 -12  -5    7.75    2.50
  -1  12   4  110.90   12.07
  -1  12   4  103.60   11.48
   1 -12  -4  121.40   12.88
   1 -12  -4   91.56   10.13
  -1  12   4  100.50    6.92
  -1  12   4   93.51    6.66
   1 -12  -4  102.50    6.88
   1 -12  -4  108.20    7.09
   1 -12  -4  120.40    9.57
  -1  12   3  311.80   30.02
  -1  12   3  260.90   25.54
   1 -12  -3  292.70   28.27
   1 -12  -3  248.90   24.08
  -1  12   3  262.30   28.69
  -1  12   3  278.50   30.13
   1 -12  -3  286.40   31.03
   1 -12  -3  319.50   34.38
  -1  12   3  259.80   15.33
  -1  12   3  264.20   15.69
   1 -12  -3  271.30   15.78
   1 -12  -3  289.30   16.66
  -1  12   3  269.00   15.87
  -1  12   3  272.90   16.20
   1 -12  -3  263.50   15.82
   1 -12  -3  303.20   17.74
  -1  12   3  283.60   19.17
  -1  12   3  291.20   19.94
   1 -12  -3  273.80   18.38
   1 -12  -3  271.90   18.21
  -1  12   2   73.37    8.39
  -1  12   2   71.82    8.28
   1 -12  -2   81.13    9.11
   1 -12  -2   82.00    9.08
  -1  12   2   78.96    9.56
  -1  12   2   76.44    9.62
   1 -12  -2   77.40    9.54
   1 -12  -2   80.59    9.79
  -1  12   2   77.24    5.59
  -1  12   2   80.54    5.82
   1 -12  -2   72.83    5.14
   1 -12  -2   85.63    5.85
  -1  12   2   70.05    5.15
  -1  12   2   71.66    5.41
   1 -12  -2   70.10    5.43
   1 -12  -2   86.52    6.10
  -1  12   2   76.90    6.71
  -1  12   2   72.32    6.56
   1 -12  -2   86.29    7.09
   1 -12  -2   73.02    6.08
  -1  12   1    6.55    2.25
  -1  12   1    4.28    1.81
   1 -12  -1    4.92    1.84
   1 -12  -1    5.49    2.12
  -1  12   1    5.66    2.33
  -1  12   1    2.18    1.44
   1 -12  -1    4.48    2.04
   1 -12  -1    5.20    1.90
  -1  12   1    2.34    1.36
   1 -12  -1    5.95    1.46
   1 -12  -1    3.16    1.35
  -1  12   1    5.73    1.63
  -1  12   1    3.51    1.60
   1 -12  -1    4.86    1.84
   1 -12  -1    4.16    1.46
  -1  12   1    7.09    2.31
  -1  12   1    5.03    2.12
   1 -12  -1    3.62    1.53
   1 -12  -1    6.25    2.11
  -1  12   0   55.79    6.78
  -1  12   0   82.26    9.12
   1 -12   0   66.40    7.64
   1 -12   0   79.48    8.82
  -1  12   0   68.71    8.77
  -1  12   0   63.08    7.87
   1 -12   0   66.09    8.28
   1 -12   0   55.27    6.86
  -1  12   0   57.61    4.45
  -1  12   0   57.52    4.44
   1 -12   0   55.84    4.18
   1 -12   0   60.47    4.47
  -1  12   0   54.36    4.33
  -1  12   0   53.60    4.41
   1 -12   0   59.46    4.50
   1 -12   0   49.42    4.19
  -1  12   0   70.10    6.24
  -1  12   0   56.96    5.72
   1 -12   0   52.28    4.97
   1 -12   0   64.27    5.48
  -1  12  -1  103.70   10.97
  -1  12  -1   94.57   10.29
   1 -12   1   95.25   10.21
   1 -12   1   94.59   10.27
  -1  12  -1  108.30   12.55
  -1  12  -1  103.30   12.26
   1 -12   1   88.15   10.49
   1 -12   1  110.90   12.78
  -1  12  -1   98.73    6.54
  -1  12  -1  101.80    6.80
   1 -12   1  103.80    6.72
   1 -12   1  104.30    6.79
  -1  12  -1  110.20    7.39
   1 -12   1  113.90    7.95
   1 -12   1  103.60    6.84
  -1  12  -2    8.73    1.88
  -1  12  -2    6.16    1.80
   1 -12   2    8.07    1.75
   1 -12   2    6.75    1.45
  -1  12  -2    9.36    2.31
  -1  12  -2    7.60    2.29
   1 -12   2   10.36    2.26
   1 -12   2    8.90    1.96
  -1  12  -3   30.11    4.52
  -1  12  -3   39.11    5.08
   1 -12   3   28.11    4.17
   1 -12   3   36.01    4.71
  -1  12  -3   31.64    4.93
  -1  12  -3   29.77    4.39
   1 -12   3   27.04    4.27
   1 -12   3   29.40    4.39
  -1  12  -3   35.46    3.17
  -1  12  -3   34.03    3.16
   1 -12   3   37.06    3.15
   1 -12   3   33.45    3.02
  -1  12  -3   32.21    3.15
  -1  12  -3   36.18    3.47
   1 -12   3   25.90    2.80
   1 -12   3   30.79    2.81
  -1  12  -3   30.59    3.72
  -1  12  -3   42.19    4.49
   1 -12   3   30.87    3.50
   1 -12   3   36.48    3.57
  -1  12  -4   20.41    3.43
  -1  12  -4   14.60    2.99
   1 -12   4   16.47    2.88
   1 -12   4   18.33    3.27
  -1  12  -4   17.09    3.12
  -1  12  -4   13.41    3.02
   1 -12   4   16.45    3.13
   1 -12   4   16.04    3.00
  -1  12  -4   14.79    2.04
  -1  12  -4   15.15    2.03
   1 -12   4   18.00    2.10
   1 -12   4   14.81    1.89
  -1  12  -4   14.29    2.22
  -1  12  -4   12.06    2.05
   1 -12   4   14.44    2.20
   1 -12   4   14.24    1.93
  -1  12  -4   14.04    2.71
  -1  12  -4   12.70    2.53
   1 -12   4    8.88    2.08
   1 -12   4   15.74    2.26
  -1  12  -5   33.93    4.71
  -1  12  -5   34.68    4.76
   1 -12   5   34.67    4.68
   1 -12   5   38.08    4.97
  -1  12  -5   45.54    6.22
  -1  12  -5   41.09    5.59
   1 -12   5   40.01    5.50
   1 -12   5   43.01    5.78
  -1  12  -5   40.52    3.34
  -1  12  -5   39.50    3.46
   1 -12   5   35.63    3.08
   1 -12   5   35.92    3.10
  -1  12  -5   30.53    3.15
  -1  12  -5   36.40    3.31
   1 -12   5   34.25    3.14
   1 -12   5   35.14    3.01
  -1  12  -5   33.05    3.85
  -1  12  -5   32.73    3.81
   1 -12   5   35.17    3.47
   1 -12   5   34.26    3.65
  -1  12  -6  799.60   73.96
  -1  12  -6  851.30   78.76
   1 -12   6  883.10   81.52
   1 -12   6  895.00   82.52
  -1  12  -6  718.30   75.39
  -1  12  -6  811.40   84.77
   1 -12   6  880.30   91.87
   1 -12   6  796.50   83.20
  -1  12  -6  837.80   45.53
  -1  12  -6  817.00   44.63
   1 -12   6  826.80   44.98
   1 -12   6  880.30   47.91
  -1  12  -6  883.50   48.44
  -1  12  -6  806.10   44.35
   1 -12   6  708.30   38.92
   1 -12   6  815.80   44.83
  -1  12  -6  856.40   53.21
  -1  12  -6  818.90   51.04
   1 -12   6  817.30   50.75
   1 -12   6  740.70   45.84
  -1  12  -7  403.00   37.98
  -1  12  -7  460.50   43.30
   1 -12   7  481.60   45.03
   1 -12   7  453.00   42.52
  -1  12  -7  457.90   48.34
  -1  12  -7  504.30   53.33
   1 -12   7  445.20   47.08
   1 -12   7  505.40   53.21
  -1  12  -7  483.00   26.89
  -1  12  -7  466.90   25.80
   1 -12   7  459.70   25.57
   1 -12   7  476.40   26.50
  -1  12  -7  463.90   26.08
  -1  12  -7  469.60   26.46
   1 -12   7  492.90   27.58
   1 -12   7  474.10   26.43
  -1  12  -7  446.30   28.39
  -1  12  -7  498.70   31.73
   1 -12   7  470.90   29.67
   1 -12   7  505.60   31.93
  -1  12  -8  355.70   33.87
  -1  12  -8  417.40   39.27
   1 -12   8  363.40   34.38
   1 -12   8  361.60   34.26
  -1  12  -8  392.30   41.84
  -1  12  -8  360.80   38.38
   1 -12   8  377.70   40.12
   1 -12   8  370.90   39.43
  -1  12  -8  392.50   21.87
  -1  12  -8  348.70   19.76
   1 -12   8  376.70   21.22
   1 -12   8  431.80   24.10
  -1  12  -8  363.00   20.69
  -1  12  -8  382.70   21.79
   1 -12   8  361.80   20.47
   1 -12   8  383.80   21.76
  -1  12  -9  421.70   39.86
  -1  12  -9  469.40   43.98
   1 -12   9  427.00   40.20
   1 -12   9  430.70   40.46
  -1  12  -9  447.70   47.33
  -1  12  -9  349.40   37.45
   1 -12   9  466.50   49.27
   1 -12   9  456.20   48.26
  -1  12  -9  416.50   23.36
  -1  12  -9  431.90   24.00
   1 -12   9  394.70   22.20
   1 -12   9  414.70   23.29
  -1  12  -9  437.90   24.70
  -1  12  -9  436.60   24.67
   1 -12   9  390.70   22.02
   1 -12   9  408.70   23.11
  -1  12  -9  476.20   30.04
  -1  12  -9  413.10   26.58
   1 -12   9  429.80   27.22
   1 -12   9  406.50   25.95
  -1  12 -10  350.70   33.36
  -1  12 -10  334.70   31.89
   1 -12  10  347.90   32.95
   1 -12  10  292.20   27.93
  -1  12 -10  329.00   35.27
  -1  12 -10  314.00   33.63
   1 -12  10  343.80   36.62
   1 -12  10  317.60   33.93
  -1  12 -10  320.00   18.09
  -1  12 -10  325.00   18.54
   1 -12  10  293.00   16.85
   1 -12  10  308.20   17.63
  -1  12 -10  315.20   18.19
   1 -12  10  320.00   18.37
  -1  12 -10  320.60   21.00
  -1  12 -10  301.80   19.44
   1 -12  10  326.30   20.98
   1 -12  10  332.40   21.45
  -1  12 -11  422.60   39.81
  -1  12 -11  370.90   35.22
   1 -12  11  355.30   33.73
   1 -12  11  345.60   32.78
  -1  12 -11  396.10   42.21
  -1  12 -11  373.20   39.63
   1 -12  11  333.90   35.67
   1 -12  11  364.10   38.77
  -1  12 -11  374.60   21.23
  -1  12 -11  344.40   19.43
   1 -12  11  338.00   19.24
   1 -12  11  318.40   18.19
  -1  12 -11  361.40   20.58
  -1  12 -11  347.90   19.93
   1 -12  11  364.40   20.69
   1 -12  11  338.20   19.31
  -1  12 -11  335.30   21.42
  -1  12 -11  373.30   23.96
   1 -12  11  368.90   23.56
  -1  12 -12  323.00   30.93
  -1  12 -12  345.70   32.84
   1 -12  12  360.50   34.15
   1 -12  12  342.50   32.66
  -1  12 -12  348.00   37.36
  -1  12 -12  333.00   35.52
   1 -12  12  277.00   29.86
   1 -12  12  347.50   37.11
  -1  12 -12  344.10   19.58
  -1  12 -12  380.90   21.58
   1 -12  12  309.50   17.64
   1 -12  12  365.70   20.69
  -1  12 -12  331.70   19.09
  -1  12 -12  332.40   19.01
   1 -12  12  326.60   18.82
   1 -12  12  360.00   20.53
  -1  12 -12  384.40   24.42
  -1  12 -12  349.90   22.30
   1 -12  12  329.00   21.09
  -1  12 -13  281.20   27.22
  -1  12 -13  276.20   26.46
   1 -12  13  285.40   27.32
   1 -12  13  279.90   27.06
  -1  12 -13  267.00   28.79
  -1  12 -13  302.10   32.74
   1 -12  13  288.70   31.12
   1 -12  13  271.60   29.28
  -1  12 -13  262.30   15.37
  -1  12 -13  258.30   15.05
   1 -12  13  247.40   14.33
   1 -12  13  267.70   15.54
  -1  12 -13  264.00   15.26
  -1  12 -13  259.40   15.11
   1 -12  13  260.10   15.36
   1 -12  13  250.90   14.72
  -1  12 -13  277.50   17.77
  -1  12 -13  279.90   17.81
   1 -12  13  299.70   18.91
   1 -12  13  288.20   18.49
  -1  12 -14   55.19    6.68
  -1  12 -14   57.82    6.70
   1 -12  14   53.44    6.40
   1 -12  14   55.72    6.62
  -1  12 -14   52.78    7.09
  -1  12 -14   52.32    6.79
   1 -12  14   52.97    6.99
   1 -12  14   55.90    7.25
  -1  12 -14   52.57    4.19
  -1  12 -14   52.58    4.31
   1 -12  14   44.03    3.56
   1 -12  14   49.51    4.09
  -1  12 -14   47.95    3.93
  -1  12 -14   51.05    3.99
   1 -12  14   53.49    4.12
  -1  12 -15   10.74    2.47
  -1  12 -15   10.10    2.76
   1 -12  15   10.56    2.55
   1 -12  15    7.75    2.43
  -1  12 -15   10.63    2.45
  -1  12 -15   11.69    2.93
   1 -12  15    7.79    2.43
   1 -12  15   10.48    2.58
  -1  12 -15    7.13    1.81
   1 -12  15    8.66    1.62
   1 -12  15    7.53    1.82
  -1  12 -15    8.31    1.83
  -1  12 -15    6.21    1.68
   1 -12  15    6.60    1.35
  -1  11   7    4.43    2.25
  -1  11   7    3.70    1.99
   1 -11  -7    6.47    2.31
   1 -11  -7    1.87    1.80
  -1  11   7    4.78    2.02
  -1  11   7    6.70    2.39
   1 -11  -7    6.63    2.47
   1 -11  -7    6.56    2.41
  -1  11   7    4.99    1.83
  -1  11   7    4.07    1.54
   1 -11  -7    6.24    1.79
   1 -11  -7    2.30    1.65
  -1  11   7    4.80    1.75
  -1  11   7    4.06    1.62
   1 -11  -7    3.58    1.87
   1 -11  -7    6.55    2.01
  -1  11   7    6.54    2.19
   1 -11  -7    6.11    2.31
  -1  11   6    2.85    1.88
  -1  11   6    3.19    1.92
   1 -11  -6    1.65    2.28
   1 -11  -6    3.38    1.89
  -1  11   6    3.48    2.43
  -1  11   6    6.57    2.08
   1 -11  -6    3.83    2.11
   1 -11  -6    0.26    1.95
  -1  11   6    1.62    1.21
  -1  11   6    2.07    1.54
   1 -11  -6    2.73    1.45
   1 -11  -6    2.45    1.60
  -1  11   6    1.84    2.08
   1 -11  -6    1.85    1.67
  -1  11   5  220.30   21.78
  -1  11   5  202.60   20.06
   1 -11  -5  204.80   20.38
   1 -11  -5  229.20   22.56
  -1  11   5  191.80   21.49
  -1  11   5  162.40   18.24
   1 -11  -5  197.70   22.05
  -1  11   5  199.80   12.19
  -1  11   5  220.60   13.22
   1 -11  -5  218.50   12.92
   1 -11  -5  211.10   12.59
  -1  11   5  201.90   12.46
  -1  11   5  201.70   12.28
   1 -11  -5  191.00   11.90
   1 -11  -5  193.90   12.10
  -1  11   5  203.80   14.71
  -1  11   5  198.10   14.03
   1 -11  -5  209.80   14.59
   1 -11  -5  192.90   13.47
  -1  11   4  225.50   22.12
  -1  11   4  216.40   21.32
   1 -11  -4  200.30   19.95
   1 -11  -4  266.20   25.86
  -1  11   4  199.40   22.21
  -1  11   4  261.30   28.40
   1 -11  -4  230.60   25.17
   1 -11  -4  212.50   23.41
  -1  11   4  194.20   11.82
  -1  11   4  198.70   12.03
   1 -11  -4  183.40   11.05
   1 -11  -4  225.50   13.35
  -1  11   4  183.90   11.42
  -1  11   4  182.30   11.12
   1 -11  -4  216.00   13.15
   1 -11  -4  194.20   12.07
  -1  11   4  161.00   12.01
   1 -11  -4  173.40   12.31
  -1  11   3    0.56    1.27
  -1  11   3    0.07    1.58
   1 -11  -3    0.29    1.24
   1 -11  -3   -0.13    1.61
  -1  11   3    0.40    1.06
  -1  11   3    0.10    1.72
   1 -11  -3   -0.23    1.30
   1 -11  -3    1.35    1.83
  -1  11   3    1.01    1.48
  -1  11   3    0.71    1.17
   1 -11  -3    1.02    1.11
   1 -11  -3    1.11    1.19
  -1  11   3    0.65    1.35
  -1  11   3    1.08    1.25
   1 -11  -3    1.93    1.21
   1 -11  -3    1.05    1.47
  -1  11   3    2.88    1.87
  -1  11   3    0.75    1.52
   1 -11  -3    2.28    1.49
   1 -11  -3    1.57    1.64
  -1  11   2  407.70   38.63
  -1  11   2  439.80   41.51
   1 -11  -2  445.20   41.94
   1 -11  -2  426.10   40.24
  -1  11   2  352.30   37.63
  -1  11   2  350.90   37.70
   1 -11  -2  332.70   35.66
   1 -11  -2  351.90   37.70
  -1  11   2  398.50   22.49
  -1  11   2  401.60   22.71
   1 -11  -2  403.40   22.59
   1 -11  -2  380.20   21.39
  -1  11   2  354.30   20.28
  -1  11   2  349.00   20.13
   1 -11  -2  343.60   19.92
   1 -11  -2  377.10   21.60
  -1  11   2  356.70   23.56
  -1  11   2  368.70   24.13
   1 -11  -2  382.80   24.84
   1 -11  -2  379.40   24.45
  -1  11   1    8.99    2.59
  -1  11   1    5.27    2.14
   1 -11  -1    7.95    2.37
   1 -11  -1    4.36    2.20
  -1  11   1    4.55    2.27
   1 -11  -1    3.64    1.82
   1 -11  -1    5.93    2.04
  -1  11   1    4.93    1.57
  -1  11   1    5.32    1.49
   1 -11  -1    5.38    1.40
   1 -11  -1    3.07    1.21
  -1  11   1    5.38    1.65
  -1  11   1    4.50    1.50
   1 -11  -1    7.63    1.79
   1 -11  -1    5.78    1.63
  -1  11   1    4.63    1.93
  -1  11   1    3.78    1.87
   1 -11  -1    5.60    1.97
   1 -11  -1    7.51    1.85
  -1  11   0  260.80   25.21
  -1  11   0  302.50   28.99
   1 -11   0  250.90   24.09
   1 -11   0  247.20   23.98
  -1  11   0  257.80   28.07
  -1  11   0  245.80   26.58
   1 -11   0  242.20   26.25
   1 -11   0  299.40   32.19
  -1  11   0  274.00   15.77
  -1  11   0  278.80   16.04
   1 -11   0  259.20   14.91
   1 -11   0  299.30   17.08
  -1  11   0  290.30   16.77
  -1  11   0  264.40   15.51
   1 -11   0  281.30   16.36
   1 -11   0  279.10   16.26
  -1  11   0  244.30   16.69
  -1  11   0  287.20   19.06
   1 -11   0  288.50   18.96
   1 -11   0  287.10   18.83
  -1  11  -1  245.60   23.81
  -1  11  -1  218.60   21.33
   1 -11   1  251.00   24.18
   1 -11   1  212.70   20.79
  -1  11  -1  226.30   24.78
  -1  11  -1  225.10   24.43
   1 -11   1  215.20   23.56
   1 -11   1  271.20   29.17
  -1  11  -1  235.80   13.74
  -1  11  -1  202.90   12.02
   1 -11   1  229.80   13.27
   1 -11   1  230.10   13.35
  -1  11  -1  221.60   13.20
  -1  11  -1  252.30   14.71
   1 -11   1  258.00   15.03
   1 -11   1  224.10   13.24
  -1  11  -1  229.20   15.63
  -1  11  -1  239.20   16.03
   1 -11   1  249.60   16.52
   1 -11   1  239.20   15.85
  -1  11  -2   41.30    5.29
  -1  11  -2   37.63    5.02
   1 -11   2   42.89    5.33
   1 -11   2   37.98    4.93
  -1  11  -2   41.78    5.57
  -1  11  -2   37.68    5.43
   1 -11   2   46.84    6.23
   1 -11   2   38.79    5.26
  -1  11  -2   42.28    3.46
  -1  11  -2   37.59    3.25
   1 -11   2   43.53    3.38
   1 -11   2   44.42    3.46
  -1  11  -2   43.78    3.62
  -1  11  -2   35.85    3.29
   1 -11   2   38.64    3.35
   1 -11   2   39.69    3.32
  -1  11  -2   33.33    3.73
  -1  11  -2   33.82    3.69
   1 -11   2   38.26    3.73
   1 -11   2   36.69    3.55
  -1  11  -3 1078.00   99.21
  -1  11  -3  996.60   91.78
   1 -11   3 1135.00  104.20
   1 -11   3  982.80   90.46
  -1  11  -3  989.30  103.00
  -1  11  -3 1117.00  116.30
   1 -11   3  884.40   92.16
   1 -11   3 1142.00  118.80
  -1  11  -3 1001.00   54.24
  -1  11  -3 1074.00   58.12
   1 -11   3 1122.00   60.46
   1 -11   3  939.00   50.92
  -1  11  -3 1077.00   58.67
  -1  11  -3 1025.00   56.04
   1 -11   3 1047.00   57.08
   1 -11   3  976.60   53.34
  -1  11  -3 1176.00   72.92
   1 -11   3 1141.00   70.00
  -1  11  -4  352.70   33.41
  -1  11  -4  323.50   30.79
   1 -11   4  330.10   31.29
   1 -11   4  343.40   32.49
  -1  11  -4  365.80   38.95
  -1  11  -4  297.60   31.81
   1 -11   4  315.60   33.76
   1 -11   4  352.60   37.43
  -1  11  -4  381.60   21.33
  -1  11  -4  371.50   20.85
   1 -11   4  359.00   20.03
   1 -11   4  339.10   19.09
  -1  11  -4  353.60   20.16
  -1  11  -4  385.00   21.88
   1 -11   4  386.00   21.77
   1 -11   4  356.90   20.15
  -1  11  -4  408.20   26.21
  -1  11  -4  384.10   24.69
   1 -11   4  391.10   24.86
   1 -11   4  358.10   22.83
  -1  11  -5   75.97    8.47
  -1  11  -5   61.98    7.26
   1 -11   5   59.42    6.63
   1 -11   5   68.22    7.55
  -1  11  -5   69.67    8.43
  -1  11  -5   74.63    9.09
   1 -11   5   60.85    7.49
   1 -11   5   67.96    8.30
  -1  11  -5   68.43    4.81
  -1  11  -5   61.19    4.39
   1 -11   5   62.38    4.46
   1 -11   5   58.53    4.18
  -1  11  -5   67.18    4.86
  -1  11  -5   60.66    4.56
   1 -11   5   59.82    4.39
   1 -11   5   62.06    4.39
  -1  11  -5   53.59    4.88
   1 -11   5   59.68    4.97
   1 -11   5   70.23    5.49
  -1  11  -6  624.70   58.08
  -1  11  -6  553.00   51.59
   1 -11   6  550.80   51.33
   1 -11   6  557.00   51.84
  -1  11  -6  501.30   52.80
  -1  11  -6  448.30   47.52
   1 -11   6  577.90   60.67
   1 -11   6  519.90   54.77
  -1  11  -6  534.10   29.35
  -1  11  -6  541.60   29.89
   1 -11   6  532.20   29.36
   1 -11   6  503.40   27.82
  -1  11  -6  510.40   28.54
  -1  11  -6  563.40   31.30
   1 -11   6  549.40   30.38
   1 -11   6  563.40   31.20
  -1  11  -6  519.50   32.79
  -1  11  -6  547.70   34.43
   1 -11   6  548.80   34.28
   1 -11   6  527.30   32.93
  -1  11  -7 1111.00  102.20
  -1  11  -7 1045.00   96.04
   1 -11   7  965.00   88.79
   1 -11   7 1023.00   94.04
  -1  11  -7  967.40  100.80
  -1  11  -7 1188.00  123.70
   1 -11   7 1006.00  104.80
   1 -11   7  958.20   99.76
  -1  11  -7  972.70   52.75
  -1  11  -7  979.90   52.92
   1 -11   7  974.20   52.81
   1 -11   7 1017.00   55.06
  -1  11  -7  930.20   57.52
  -1  11  -7  974.80   60.02
   1 -11   7  943.80   58.12
   1 -11   7  926.80   56.93
  -1  11  -8 2157.00  196.80
  -1  11  -8 1893.00  173.00
   1 -11   8 2011.00  183.60
   1 -11   8 1825.00  166.80
  -1  11  -8 1797.00  186.10
  -1  11  -8 2173.00  225.10
   1 -11   8 2067.00  214.00
   1 -11   8 2000.00  207.00
  -1  11  -8 1966.00  105.20
  -1  11  -8 1931.00  103.60
   1 -11   8 1964.00  105.40
   1 -11   8 2189.00  117.30
  -1  11  -8 2018.00  109.00
  -1  11  -8 1982.00  107.10
   1 -11   8 2056.00  110.90
   1 -11   8 2018.00  108.70
  -1  11  -8 1988.00  121.10
  -1  11  -8 2060.00  125.30
   1 -11   8 1917.00  116.70
   1 -11   8 2004.00  121.90
  -1  11  -9  325.70   30.88
  -1  11  -9  296.70   28.35
   1 -11   9  309.50   29.42
   1 -11   9  282.20   26.90
  -1  11  -9  298.90   31.92
  -1  11  -9  297.40   32.02
   1 -11   9  310.50   33.11
   1 -11   9  263.70   28.32
  -1  11  -9  297.00   16.91
  -1  11  -9  296.00   16.67
   1 -11   9  326.50   18.64
   1 -11   9  281.30   16.13
  -1  11  -9  299.60   17.17
  -1  11  -9  317.50   18.15
   1 -11   9  318.70   18.10
   1 -11   9  323.20   18.29
  -1  11  -9  319.20   20.66
  -1  11  -9  316.30   20.16
   1 -11   9  310.30   19.89
   1 -11   9  296.40   18.98
  -1  11 -10   71.07    8.05
  -1  11 -10   64.14    7.17
   1 -11  10   71.64    7.85
   1 -11  10   67.32    7.53
  -1  11 -10   72.24    8.71
  -1  11 -10   74.24    9.17
   1 -11  10   59.14    7.33
   1 -11  10   69.45    8.33
  -1  11 -10   64.74    4.48
  -1  11 -10   58.66    4.27
   1 -11  10   53.83    4.07
   1 -11  10   54.92    4.14
  -1  11 -10   55.28    4.11
  -1  11 -10   63.09    4.53
   1 -11  10   52.27    3.91
   1 -11  10   51.60    3.86
  -1  11 -10   58.79    4.88
  -1  11 -10   53.99    4.35
   1 -11  10   57.28    4.63
   1 -11  10   49.17    4.17
  -1  11 -11    9.93    2.25
  -1  11 -11    8.20    2.20
   1 -11  11    8.18    2.21
   1 -11  11    7.63    1.97
  -1  11 -11   11.78    2.74
  -1  11 -11    8.89    2.15
   1 -11  11   10.16    2.31
   1 -11  11    9.90    2.42
  -1  11 -11   10.64    1.84
  -1  11 -11   10.63    1.72
  -1  11 -11    9.55    1.61
   1 -11  11   10.38    1.74
   1 -11  11    8.90    1.52
  -1  11 -11   10.51    1.95
  -1  11 -11   12.01    1.90
   1 -11  11   10.75    1.85
  -1  11 -12   80.62    9.79
  -1  11 -12   98.32   11.31
   1 -11  12   80.38    9.60
   1 -11  12   99.62   11.48
  -1  11 -12   99.74    6.44
  -1  11 -12  101.00    6.47
   1 -11  12   96.75    6.32
   1 -11  12  100.20    6.50
  -1  11 -12   99.17    6.99
  -1  11 -12  118.20    8.26
   1 -11  12  111.10    7.52
   1 -11  12  109.30    7.56
  -1  11 -13   79.49    9.03
  -1  11 -13   80.57   10.16
  -1  11 -13   62.69    7.75
   1 -11  13   68.57    8.35
   1 -11  13   66.38    8.14
  -1  11 -13   66.58    4.83
  -1  11 -13   58.36    4.40
   1 -11  13   66.75    4.63
   1 -11  13   65.84    4.75
  -1  11 -14   32.68    4.35
  -1  11 -14   36.48    4.86
   1 -11  14   36.36    4.72
   1 -11  14   35.20    4.75
  -1  11 -14   36.36    3.28
   1 -11  14   36.18    3.05
   1 -11  14   35.28    3.11
  -1  11 -14   31.05    2.68
  -1  11 -14   34.61    3.10
   1 -11  14   37.55    3.01
  -1  11 -15   43.12    5.76
  -1  11 -15   32.47    4.64
   1 -11  15   30.41    4.41
   1 -11  15   35.06    4.81
  -1  11 -15   28.43    4.54
  -1  11 -15   32.36    3.14
  -1  11 -15   27.67    2.91
   1 -11  15   26.42    2.71
   1 -11  15   23.24    2.62
  -1  10   8   31.86    4.90
  -1  10   8   29.05    4.53
   1 -10  -8   28.85    4.60
   1 -10  -8   30.31    4.55
  -1  10   8   33.93    5.13
  -1  10   8   31.00    4.94
   1 -10  -8   25.89    4.46
   1 -10  -8   21.91    4.16
  -1  10   8   22.07    2.87
  -1  10   8   30.78    3.30
   1 -10  -8   27.40    3.06
   1 -10  -8   26.74    2.95
  -1  10   8   25.86    3.62
  -1  10   8   30.34    4.33
   1 -10  -8   27.75    3.85
   1 -10  -8   26.77    3.74
  -1  10   7   65.47    7.83
  -1  10   7   66.91    7.80
   1 -10  -7   79.84    9.13
   1 -10  -7   72.44    8.42
  -1  10   7   83.45   10.05
  -1  10   7   68.42    8.81
   1 -10  -7   81.75   10.05
   1 -10  -7   70.31    9.01
  -1  10   7   79.24    6.11
  -1  10   7   65.82    5.00
   1 -10  -7   74.96    5.41
   1 -10  -7   85.77    6.13
  -1  10   7   78.70    5.67
  -1  10   7   67.52    5.26
   1 -10  -7   69.91    5.40
   1 -10  -7   77.54    6.06
  -1  10   7   70.28    6.28
  -1  10   7   60.36    6.10
   1 -10  -7   71.12    6.29
   1 -10  -7   67.04    5.97
  -1  10   6  144.70   14.77
  -1  10   6  109.10   11.71
   1 -10  -6  110.70   11.85
  -1  10   6  108.80   12.68
  -1  10   6  105.70   12.50
   1 -10  -6  137.80   15.73
   1 -10  -6  112.00   13.23
  -1  10   6  128.80    8.53
  -1  10   6  123.70    8.03
   1 -10  -6  121.10    7.80
   1 -10  -6  138.10    8.68
  -1  10   6  120.40    8.08
  -1  10   6  113.20    7.52
   1 -10  -6  127.80    8.52
   1 -10  -6  124.90    8.44
  -1  10   6  115.70    8.95
  -1  10   6  118.50    9.51
   1 -10  -6  124.80    9.43
   1 -10  -6  123.40    9.26
  -1  10   5   48.71    6.13
  -1  10   5   31.23    4.60
   1 -10  -5   41.78    5.72
  -1  10   5   37.77    5.32
  -1  10   5   35.39    5.46
   1 -10  -5   46.95    6.38
   1 -10  -5   45.14    6.24
  -1  10   5   52.87    4.63
  -1  10   5   47.77    3.94
  -1  10   5   44.04    3.94
   1 -10  -5   51.90    4.44
   1 -10  -5   46.77    4.19
  -1  10   5   61.06    5.79
  -1  10   5   54.14    5.26
   1 -10  -5   41.41    4.18
   1 -10  -5   48.03    4.77
  -1  10   4  474.50   26.95
  -1  10   4  567.60   32.07
   1 -10  -4  527.40   29.67
  -1  10   4  521.90   33.53
  -1  10   4  545.80   34.66
   1 -10  -4  532.80   33.77
   1 -10  -4  493.00   31.33
  -1  10   3  251.50   24.36
  -1  10   3  297.70   28.56
   1 -10  -3  303.70   29.11
  -1  10   3  271.90   29.31
  -1  10   3  268.50   29.24
   1 -10  -3  318.80   34.30
  -1  10   3  295.00   17.02
  -1  10   3  319.30   18.27
   1 -10  -3  292.60   16.62
   1 -10  -3  297.80   16.97
  -1  10   3  280.60   16.39
  -1  10   3  307.10   17.65
   1 -10  -3  325.50   18.91
   1 -10  -3  317.80   18.39
  -1  10   3  292.10   19.39
  -1  10   3  336.90   22.36
   1 -10  -3  300.80   19.72
   1 -10  -3  338.50   22.03
  -1  10   2  209.20   20.55
  -1  10   2  213.90   20.93
   1 -10  -2  222.00   21.66
   1 -10  -2  192.80   19.06
  -1  10   2  190.60   20.93
  -1  10   2  193.00   21.40
   1 -10  -2  218.60   23.98
   1 -10  -2  230.00   25.00
  -1  10   2  223.50   13.17
   1 -10  -2  208.40   12.24
   1 -10  -2  222.00   12.88
  -1  10   2  207.20   12.46
  -1  10   2  211.30   12.51
   1 -10  -2  211.60   12.67
   1 -10  -2  228.70   13.58
  -1  10   2  227.70   15.48
  -1  10   2  235.30   16.11
   1 -10  -2  209.10   14.10
  -1  10   1   34.69    4.69
  -1  10   1   43.86    5.54
   1 -10  -1   45.48    5.67
   1 -10  -1   45.00    5.56
  -1  10   1   41.85    5.65
  -1  10   1   43.77    6.05
   1 -10  -1   40.02    5.49
   1 -10  -1   43.29    5.93
  -1  10   1   42.47    3.48
  -1  10   1   42.34    3.68
   1 -10  -1   44.94    3.39
   1 -10  -1   49.99    3.88
  -1  10   1   40.66    3.55
  -1  10   1   36.89    3.14
   1 -10  -1   39.09    3.36
   1 -10  -1   33.90    3.15
  -1  10   1   37.22    4.02
  -1  10   1   30.57    3.74
   1 -10  -1   33.06    3.49
   1 -10  -1   37.57    3.70
  -1  10   0  505.50   47.29
  -1  10   0  554.50   51.64
   1 -10   0  527.80   49.30
   1 -10   0  533.00   49.68
  -1  10   0  495.00   52.15
  -1  10   0  455.10   48.23
   1 -10   0  426.70   45.12
   1 -10   0  500.10   52.82
  -1  10   0  427.80   23.89
  -1  10   0  482.30   26.72
   1 -10   0  534.80   29.33
   1 -10   0  501.50   27.70
  -1  10   0  492.20   27.43
  -1  10   0  512.80   28.63
   1 -10   0  454.90   25.46
   1 -10   0  526.10   29.32
  -1  10   0  476.10   30.23
  -1  10   0  494.50   31.54
   1 -10   0  469.20   29.65
   1 -10   0  447.80   28.35
  -1  10  -1    5.72    2.01
  -1  10  -1    4.71    1.90
   1 -10   1    6.94    2.13
   1 -10   1    5.32    1.82
  -1  10  -1    7.86    2.05
  -1  10  -1    4.20    1.94
   1 -10   1    4.12    1.76
   1 -10   1    6.80    1.96
  -1  10  -1    6.71    1.49
  -1  10  -1    6.40    1.51
   1 -10   1    6.79    1.33
   1 -10   1    6.43    1.31
  -1  10  -1    5.34    1.48
  -1  10  -1    8.72    1.73
   1 -10   1    4.66    1.43
   1 -10   1    6.61    1.50
  -1  10  -1    9.78    2.22
  -1  10  -1    5.97    1.95
   1 -10   1    7.87    1.81
   1 -10   1    7.92    1.67
  -1  10  -2 3938.00  358.30
  -1  10  -2 4343.00  395.10
   1 -10   2 4764.00  433.20
   1 -10   2 4158.00  378.20
  -1  10  -2 4268.00  440.50
  -1  10  -2 4659.00  480.80
   1 -10   2 4156.00  429.20
   1 -10   2 4544.00  468.90
  -1  10  -2 4268.00  227.40
  -1  10  -2 3899.00  208.00
   1 -10   2 4074.00  217.10
   1 -10   2 4264.00  227.30
  -1  10  -2 4423.00  237.30
  -1  10  -2 4027.00  216.30
   1 -10   2 4287.00  230.00
   1 -10   2 4062.00  218.10
  -1  10  -2 4126.00  250.10
  -1  10  -2 4247.00  257.10
   1 -10   2 4328.00  261.90
   1 -10   2 4612.00  279.00
  -1  10  -3    2.06    1.62
  -1  10  -3   -1.48    1.34
   1 -10   3    2.28    1.25
   1 -10   3    1.82    1.47
  -1  10  -3    1.26    1.27
  -1  10  -3   -0.10    1.27
   1 -10   3    2.58    1.54
   1 -10   3    1.11    1.21
  -1  10  -3    3.26    1.16
  -1  10  -3    6.19    1.40
   1 -10   3    2.98    1.03
   1 -10   3    4.71    1.24
  -1  10  -3    4.42    1.36
  -1  10  -3    4.00    1.36
   1 -10   3    3.77    1.23
   1 -10   3    4.72    1.21
  -1  10  -4  259.60   24.88
  -1  10  -4  276.10   26.34
   1 -10   4  313.80   29.80
   1 -10   4  309.00   29.31
  -1  10  -4  269.00   28.84
  -1  10  -4  295.50   31.69
   1 -10   4  309.40   32.90
   1 -10   4  264.10   28.37
  -1  10  -4  319.00   17.98
  -1  10  -4  314.50   17.67
   1 -10   4  304.00   17.14
   1 -10   4  352.00   19.63
  -1  10  -4  313.10   20.25
  -1  10  -4  347.60   22.37
   1 -10   4  340.20   21.66
   1 -10   4  336.00   21.45
  -1  10  -5  689.30   63.85
   1 -10   5  664.70   61.61
  -1  10  -5  650.90   68.14
   1 -10   5  723.50   75.72
  -1  10  -5  641.60   35.32
  -1  10  -5  630.90   34.85
   1 -10   5  634.90   34.95
   1 -10   5  625.40   34.34
  -1  10  -5  632.90   39.49
  -1  10  -5  629.20   39.19
   1 -10   5  653.70   40.50
   1 -10   5  663.50   41.04
  -1  10  -6  450.60   25.13
  -1  10  -6  443.80   24.79
   1 -10   6  453.00   25.19
   1 -10   6  455.30   25.21
  -1  10  -6  447.30   28.24
  -1  10  -6  416.40   26.39
   1 -10   6  412.90   25.85
   1 -10   6  400.20   25.22
  -1  10  -7    4.50    1.78
  -1  10  -7    2.53    1.60
   1 -10   7    2.48    1.29
   1 -10   7    4.14    1.73
  -1  10  -7    1.38    1.37
  -1  10  -7    3.61    1.79
   1 -10   7    1.90    1.29
   1 -10   7    2.89    1.39
  -1  10  -7    1.35    0.95
  -1  10  -7    1.66    0.99
   1 -10   7    1.70    0.98
   1 -10   7    3.78    1.13
  -1  10  -7    0.98    1.07
  -1  10  -7    1.78    1.19
   1 -10   7    2.15    1.07
   1 -10   7    1.18    0.94
  -1  10  -7    0.28    1.16
  -1  10  -7    2.50    1.30
   1 -10   7    0.71    1.04
   1 -10   7    3.00    1.15
  -1  10  -8   10.91    2.33
  -1  10  -8    6.80    2.05
   1 -10   8    9.54    2.14
   1 -10   8   10.14    2.35
  -1  10  -8   10.00    2.27
  -1  10  -8    7.98    2.16
   1 -10   8   11.05    2.32
   1 -10   8    9.55    2.11
  -1  10  -8    8.93    1.50
  -1  10  -8   11.06    1.53
   1 -10   8   10.29    1.58
   1 -10   8   10.90    1.60
  -1  10  -8   10.61    1.65
  -1  10  -8    9.27    1.65
   1 -10   8   10.30    1.53
   1 -10   8    9.27    1.45
  -1  10  -8    8.89    1.62
  -1  10  -8    9.61    1.89
   1 -10   8   10.41    1.66
   1 -10   8    7.79    1.56
  -1  10  -9   85.69    9.14
  -1  10  -9   81.75    8.70
   1 -10   9   81.97    8.72
   1 -10   9   83.51    8.79
  -1  10  -9   77.92    9.13
  -1  10  -9   92.06   10.75
   1 -10   9   85.74    9.92
   1 -10   9   81.02    9.40
  -1  10  -9   77.31    5.20
  -1  10  -9   84.66    5.41
   1 -10   9   85.48    5.58
   1 -10   9   74.77    5.03
  -1  10  -9   74.68    5.04
  -1  10  -9   81.66    5.41
   1 -10   9   83.02    5.33
   1 -10   9   77.91    5.09
  -1  10  -9   76.73    5.81
  -1  10  -9   82.88    6.00
   1 -10   9   76.43    5.60
   1 -10   9   77.19    5.62
  -1  10 -10  711.90   65.83
  -1  10 -10  616.00   56.99
   1 -10  10  696.00   64.31
   1 -10  10  713.10   65.80
  -1  10 -10  715.10   74.85
  -1  10 -10  643.70   67.27
   1 -10  10  722.20   75.34
   1 -10  10  683.80   71.42
  -1  10 -10  661.30   35.97
  -1  10 -10  657.90   35.92
   1 -10  10  662.50   36.20
   1 -10  10  715.40   38.97
  -1  10 -10  680.80   37.33
  -1  10 -10  674.80   36.97
   1 -10  10  656.90   35.97
   1 -10  10  673.90   36.88
  -1  10 -10  701.70   43.20
  -1  10 -11    4.35    1.68
  -1  10 -11    2.96    1.65
   1 -10  11    3.38    1.47
   1 -10  11    2.86    1.66
  -1  10 -11    3.90    1.67
  -1  10 -11    3.54    1.46
   1 -10  11    2.96    1.53
   1 -10  11    3.53    1.50
  -1  10 -11    1.39    0.95
  -1  10 -11    4.37    1.21
   1 -10  11    1.07    1.09
   1 -10  11    3.14    1.05
  -1  10 -11    3.99    1.25
  -1  10 -11    5.29    1.21
   1 -10  11    2.83    1.08
   1 -10  11    2.69    1.03
  -1  10 -11    2.19    1.10
  -1  10 -11    2.63    1.18
   1 -10  11    4.14    1.06
   1 -10  11    1.40    1.15
  -1  10 -12   38.67    4.69
  -1  10 -12   39.30    4.94
   1 -10  12   34.67    4.41
   1 -10  12   39.65    4.91
  -1  10 -12   44.30    5.93
  -1  10 -12   42.17    5.43
   1 -10  12   34.65    4.72
   1 -10  12   39.36    5.19
  -1  10 -12   31.60    2.74
  -1  10 -12   35.12    2.98
   1 -10  12   34.45    2.77
   1 -10  12   29.66    2.67
  -1  10 -12   32.34    2.70
  -1  10 -12   31.73    2.64
   1 -10  12   32.95    2.78
   1 -10  12   26.57    2.45
   1 -10  12   26.52    2.01
   1 -10  12   27.11    2.11
  -1  10 -13  118.50   12.11
  -1  10 -13  110.80   11.27
   1 -10  13   97.43   10.14
   1 -10  13  105.90   10.84
  -1  10 -13  121.50   13.80
  -1  10 -13  110.60   12.51
   1 -10  13  108.70   12.30
   1 -10  13   86.38   10.01
  -1  10 -13  112.10    7.11
  -1  10 -13   97.14    6.23
   1 -10  13  113.70    6.92
   1 -10  13  120.20    7.46
  -1  10 -13  105.40    6.46
  -1  10 -13  116.60    7.09
   1 -10  13  108.30    6.55
  -1  10 -14  147.80   14.78
  -1  10 -14  133.10   13.27
   1 -10  14  140.10   14.08
   1 -10  14  136.80   13.61
  -1  10 -14  136.70   15.39
  -1  10 -14  125.30   14.06
   1 -10  14  147.80   16.39
   1 -10  14  134.00   14.94
  -1  10 -14  131.70    7.59
  -1  10 -14  146.40    8.26
   1 -10  14  141.20    7.95
  -1  10 -15  299.50   28.32
  -1  10 -15  259.80   24.87
   1 -10  15  252.70   24.08
   1 -10  15  293.40   27.90
  -1  10 -15  230.30   25.04
  -1  10 -15  254.40   27.29
   1 -10  15  274.90   29.49
   1 -10  15  255.80   27.44
  -1  10 -15  273.70   15.60
  -1  10 -15  300.20   16.94
   1 -10  15  254.50   14.46
   1 -10  15  283.90   16.10
  -1  10 -16  161.90   15.89
  -1  10 -16  164.60   16.06
   1 -10  16  179.20   17.50
   1 -10  16  196.20   19.10
  -1  10 -16  192.50   21.18
  -1  10 -16  164.60   18.14
   1 -10  16  159.60   17.63
   1 -10  16  168.90   18.50
  -1   9  10   12.59    3.12
  -1   9  10   16.48    3.42
   1  -9 -10   11.86    3.23
   1  -9 -10   16.09    3.36
  -1   9  10   15.18    3.60
   1  -9 -10   14.81    3.40
  -1   9  10   13.12    2.28
  -1   9  10   12.33    2.37
   1  -9 -10   16.95    2.59
   1  -9 -10   16.02    2.56
  -1   9  10   13.55    2.70
  -1   9  10   15.01    2.51
   1  -9 -10   15.82    2.89
  -1   9  10   12.83    2.81
  -1   9  10   11.58    3.09
   1  -9 -10   14.02    3.02
   1  -9 -10    9.90    2.80
  -1   9   9   52.73    6.63
  -1   9   9   66.04    7.90
   1  -9  -9   52.71    6.57
   1  -9  -9   55.53    6.95
  -1   9   9   56.38    7.57
  -1   9   9   40.84    5.84
   1  -9  -9   53.79    7.25
   1  -9  -9   68.19    8.80
  -1   9   9   49.90    4.26
  -1   9   9   44.06    4.09
   1  -9  -9   62.27    4.76
   1  -9  -9   54.44    4.39
  -1   9   9   60.58    5.09
  -1   9   9   59.91    4.78
   1  -9  -9   55.11    4.71
   1  -9  -9   61.54    5.28
  -1   9   9   43.88    5.38
  -1   9   9   56.83    5.39
   1  -9  -9   60.19    5.63
   1  -9  -9   54.11    5.53
  -1   9   8  167.40   17.08
  -1   9   8  160.90   16.28
   1  -9  -8  201.20   20.09
   1  -9  -8  192.50   19.29
  -1   9   8  157.00   17.69
  -1   9   8  151.40   17.30
   1  -9  -8  160.40   18.22
   1  -9  -8  145.00   16.55
  -1   9   8  166.60   10.49
  -1   9   8  179.30   10.92
   1  -9  -8  183.70   11.17
   1  -9  -8  177.00   10.82
  -1   9   8  160.20   10.04
  -1   9   8  167.70   10.67
   1  -9  -8  167.00   10.76
   1  -9  -8  167.90   10.67
  -1   9   8  178.90   13.20
  -1   9   8  168.20   12.02
   1  -9  -8  173.70   12.45
   1  -9  -8  157.60   11.37
  -1   9   7  424.20   40.18
  -1   9   7  321.00   30.78
   1  -9  -7  373.80   35.56
   1  -9  -7  327.30   31.38
  -1   9   7  362.40   38.77
  -1   9   7  354.70   38.05
   1  -9  -7  363.60   39.01
   1  -9  -7  440.90   46.99
  -1   9   7  325.60   18.80
  -1   9   7  354.90   20.21
   1  -9  -7  354.60   20.17
   1  -9  -7  374.80   21.18
  -1   9   7  372.10   21.44
  -1   9   7  375.80   21.43
   1  -9  -7  370.50   21.51
   1  -9  -7  331.30   19.41
  -1   9   7  420.30   27.64
  -1   9   7  362.00   23.66
   1  -9  -7  346.40   22.70
   1  -9  -7  383.90   25.04
  -1   9   6  136.40   14.04
  -1   9   6  139.50   14.29
   1  -9  -6  126.10   13.15
   1  -9  -6  180.40   20.54
  -1   9   6  159.00    9.83
  -1   9   6  166.70   10.23
   1  -9  -6  168.70   10.16
   1  -9  -6  160.60    9.78
  -1   9   6  169.50   12.14
  -1   9   6  193.30   13.69
   1  -9  -6  193.00   13.41
   1  -9  -6  153.90   10.97
  -1   9   5  698.60   64.92
  -1   9   5  528.60   49.50
   1  -9  -5  553.90   51.86
   1  -9  -5  684.30   63.67
  -1   9   5  533.80   56.25
  -1   9   5  517.60   54.87
   1  -9  -5  586.20   61.82
   1  -9  -5  562.40   59.32
  -1   9   5  584.50   32.33
  -1   9   5  601.20   33.23
   1  -9  -5  547.10   30.14
   1  -9  -5  592.40   32.59
  -1   9   5  567.30   31.56
  -1   9   5  541.10   30.23
   1  -9  -5  538.50   30.29
   1  -9  -5  575.10   32.11
  -1   9   5  558.60   35.34
  -1   9   5  566.90   36.27
   1  -9  -5  515.60   32.69
   1  -9  -5  531.70   33.64
  -1   9   4 2086.00  190.60
  -1   9   4 2188.00  199.80
   1  -9  -4 2157.00  197.00
   1  -9  -4 2452.00  223.80
  -1   9   4 1867.00  193.50
  -1   9   4 2322.00  240.40
   1  -9  -4 1971.00  204.40
   1  -9  -4 2142.00  221.70
  -1   9   4 2219.00  119.00
  -1   9   4 2077.00  111.40
   1  -9  -4 2003.00  107.40
   1  -9  -4 2045.00  109.50
  -1   9   4 2217.00  119.50
  -1   9   4 1986.00  107.40
   1  -9  -4 2087.00  112.90
   1  -9  -4 2107.00  114.00
  -1   9   4 2106.00  128.80
  -1   9   4 2054.00  125.30
   1  -9  -4 2118.00  129.00
   1  -9  -4 2146.00  130.70
  -1   9   3  616.30   57.25
   1  -9  -3  592.90   55.12
   1  -9  -3  522.00   48.79
  -1   9   3  571.50   60.10
  -1   9   3  527.30   55.65
   1  -9  -3  461.90   48.80
   1  -9  -3  411.40   43.76
  -1   9   3  546.00   30.21
  -1   9   3  524.90   29.01
   1  -9  -3  524.50   28.80
   1  -9  -3  516.20   28.48
  -1   9   3  487.20   27.28
  -1   9   3  490.60   27.32
   1  -9  -3  497.40   27.91
   1  -9  -3  501.80   28.08
  -1   9   3  468.40   29.84
  -1   9   3  502.50   32.10
   1  -9  -3  534.10   33.63
   1  -9  -3  526.90   33.14
  -1   9   2 1169.00  107.40
  -1   9   2 1062.00   97.57
   1  -9  -2 1164.00  106.80
   1  -9  -2 1193.00  109.50
  -1   9   2 1290.00  134.00
  -1   9   2 1087.00  113.20
   1  -9  -2 1226.00  127.40
   1  -9  -2 1439.00  149.50
  -1   9   2 1080.00   58.39
  -1   9   2 1044.00   56.56
   1  -9  -2 1089.00   58.80
   1  -9  -2 1070.00   57.71
  -1   9   2 1047.00   57.14
  -1   9   2 1033.00   56.25
   1  -9  -2  991.10   54.20
   1  -9  -2 1042.00   56.93
  -1   9   2  999.40   61.92
  -1   9   2 1004.00   61.92
   1  -9  -2 1074.00   66.01
   1  -9  -2 1015.00   62.53
  -1   9   1   60.79    6.96
  -1   9   1   69.83    7.68
   1  -9  -1   62.01    6.92
   1  -9  -1   66.46    7.44
  -1   9   1   61.59    7.54
  -1   9   1   74.97    9.03
   1  -9  -1   80.67    9.69
   1  -9  -1   86.60   10.08
  -1   9   1   80.33    5.36
  -1   9   1   85.44    5.68
   1  -9  -1   83.58    5.41
   1  -9  -1   79.81    5.28
  -1   9   1   85.45    5.70
  -1   9   1  108.90    7.02
   1  -9  -1   88.88    5.92
   1  -9  -1   87.97    5.94
  -1   9   1  105.80    7.99
  -1   9   1   83.95    6.54
   1  -9  -1  104.00    7.60
   1  -9  -1   91.82    6.78
  -1   9   0  536.20   50.01
  -1   9   0  610.40   56.62
   1  -9   0  603.10   55.98
   1  -9   0  617.40   57.31
  -1   9   0  729.80   76.24
  -1   9   0  644.90   67.59
   1  -9   0  580.70   61.02
   1  -9   0  638.60   66.77
  -1   9   0  566.70   31.16
  -1   9   0  609.50   33.35
   1  -9   0  640.60   34.86
   1  -9   0  577.80   31.63
  -1   9   0  599.70   33.12
  -1   9   0  613.00   33.77
   1  -9   0  575.90   31.82
   1  -9   0  505.80   28.21
  -1   9   0  564.00   35.55
  -1   9   0  632.60   39.49
   1  -9   0  579.90   35.99
   1  -9   0  534.10   33.45
  -1   9  -1   45.04    4.07
  -1   9  -1   49.85    4.50
   1  -9   1   47.17    4.05
   1  -9   1   49.29    4.19
  -1   9  -2  587.70   54.81
  -1   9  -2  429.60   40.19
   1  -9   2  494.20   46.20
   1  -9   2  433.30   40.47
  -1   9  -2  424.50   44.77
   1  -9   2  389.00   41.11
   1  -9   2  568.40   59.72
  -1   9  -2  452.50   24.97
  -1   9  -2  416.90   23.14
   1  -9   2  399.00   22.04
   1  -9   2  427.00   23.57
  -1   9  -2  420.00   23.47
  -1   9  -2  423.60   23.61
   1  -9   2  377.20   21.12
   1  -9   2  450.90   25.12
  -1   9  -2  399.10   25.32
  -1   9  -2  420.90   26.76
   1  -9   2  413.50   26.01
   1  -9   2  409.70   25.82
  -1   9  -3  541.80   50.30
  -1   9  -3  629.00   58.25
   1  -9   3  513.20   47.68
   1  -9   3  581.90   53.92
  -1   9  -3  540.10   56.58
  -1   9  -3  544.40   57.23
   1  -9   3  629.30   65.80
   1  -9   3  623.80   65.38
  -1   9  -3  514.70   28.24
  -1   9  -3  486.20   26.70
   1  -9   3  529.30   28.96
   1  -9   3  555.40   30.33
  -1   9  -3  516.30   28.54
  -1   9  -3  484.90   26.89
   1  -9   3  543.70   30.00
   1  -9   3  529.60   29.24
  -1   9  -3  515.50   32.32
  -1   9  -3  501.20   31.51
   1  -9   3  534.80   33.27
   1  -9   3  474.90   29.71
  -1   9  -4   24.54    3.49
  -1   9  -4   24.31    3.51
   1  -9   4   24.11    3.44
   1  -9   4   27.16    3.67
  -1   9  -4   26.93    3.90
  -1   9  -4   19.44    3.29
   1  -9   4   27.96    4.01
   1  -9   4   27.59    3.97
  -1   9  -4   24.51    2.24
  -1   9  -4   25.46    2.29
   1  -9   4   24.31    2.19
   1  -9   4   27.54    2.39
  -1   9  -4   27.85    2.55
  -1   9  -4   27.69    2.50
   1  -9   4   30.30    2.60
   1  -9   4   23.82    2.18
  -1   9  -5  503.50   46.81
  -1   9  -5  493.40   45.94
   1  -9   5  570.00   52.82
   1  -9   5  504.40   46.88
  -1   9  -5  494.10   51.83
  -1   9  -5  490.30   51.65
   1  -9   5  515.40   54.11
   1  -9   5  550.80   57.70
  -1   9  -5  511.20   27.98
  -1   9  -5  485.20   26.64
   1  -9   5  504.00   27.60
   1  -9   5  506.00   27.75
  -1   9  -5  488.50   27.06
  -1   9  -5  520.40   28.71
   1  -9   5  508.30   27.94
   1  -9   5  526.30   29.02
  -1   9  -5  522.30   32.55
  -1   9  -5  502.70   31.40
   1  -9   5  506.40   31.46
   1  -9   5  494.60   30.74
  -1   9  -6  244.30   23.50
  -1   9  -6  224.00   12.77
  -1   9  -6  205.10   11.84
  -1   9  -6  211.10   12.20
  -1   9  -6  232.30   13.34
   1  -9   6  202.00   11.66
   1  -9   6  224.00   12.71
  -1   9  -6  205.80   13.48
  -1   9  -6  215.10   14.04
   1  -9   6  211.50   13.61
   1  -9   6  189.40   12.34
  -1   9  -7   42.01    5.06
  -1   9  -7   58.32    6.46
   1  -9   7   48.65    5.45
   1  -9   7   56.42    6.29
  -1   9  -7   46.04    5.73
  -1   9  -7   54.31    6.77
   1  -9   7   51.08    6.22
   1  -9   7   44.69    5.59
  -1   9  -7   54.74    3.69
   1  -9   7   54.50    3.81
   1  -9   7   54.73    3.83
  -1   9  -7   49.31    3.54
  -1   9  -7   52.10    3.73
   1  -9   7   56.89    3.94
   1  -9   7   53.05    3.62
  -1   9  -7   54.95    4.36
  -1   9  -7   58.33    4.46
   1  -9   7   52.73    4.06
   1  -9   7   65.14    4.84
  -1   9  -8  146.70   14.46
  -1   9  -8  148.50   14.67
   1  -9   8  138.30   13.58
   1  -9   8  149.00   14.66
  -1   9  -8  151.50   16.55
  -1   9  -8  137.60   15.32
   1  -9   8  156.00   16.97
   1  -9   8  160.20   17.49
  -1   9  -8  141.10    8.27
  -1   9  -8  146.30    8.62
   1  -9   8  144.90    8.63
   1  -9   8  146.20    8.65
  -1   9  -8  140.00    8.34
  -1   9  -8  141.70    8.45
   1  -9   8  134.80    8.04
   1  -9   8  149.10    8.72
  -1   9  -8  145.70    9.62
  -1   9  -8  148.60    9.91
   1  -9   8  150.20    9.89
   1  -9   8  156.20   10.28
  -1   9  -9   27.30    3.59
  -1   9  -9   28.51    3.82
   1  -9   9   32.19    3.97
   1  -9   9   24.22    3.38
  -1   9  -9   26.34    3.76
  -1   9  -9   25.50    3.82
   1  -9   9   29.76    4.04
   1  -9   9   26.51    3.71
  -1   9  -9   28.15    2.37
  -1   9  -9   29.58    2.36
   1  -9   9   27.57    2.41
   1  -9   9   29.41    2.47
  -1   9  -9   21.42    2.04
  -1   9  -9   26.65    2.25
   1  -9   9   27.85    2.33
   1  -9   9   28.16    2.44
  -1   9  -9   29.95    2.60
  -1   9  -9   21.78    2.37
   1  -9   9   29.71    2.67
   1  -9   9   29.34    2.63
  -1   9 -10  834.90   76.90
  -1   9 -10  697.40   64.24
   1  -9  10  676.30   62.33
   1  -9  10  635.50   58.60
  -1   9 -10  748.50   78.12
  -1   9 -10  709.60   73.94
   1  -9  10  780.00   81.26
   1  -9  10  714.80   74.47
  -1   9 -10  751.90   40.74
  -1   9 -10  716.50   38.76
   1  -9  10  661.90   35.97
   1  -9  10  804.70   43.59
  -1   9 -10  740.30   40.33
  -1   9 -10  731.10   39.83
   1  -9  10  722.10   39.30
   1  -9  10  735.60   40.16
  -1   9 -10  742.10   45.43
  -1   9 -10  718.00   43.89
   1  -9  10  758.30   46.31
   1  -9  10  679.40   41.55
  -1   9 -11  442.00   41.07
  -1   9 -11  435.70   40.62
   1  -9  11  402.40   37.50
   1  -9  11  504.10   46.77
  -1   9 -11  468.40   49.30
  -1   9 -11  461.40   48.44
   1  -9  11  443.40   46.56
   1  -9  11  363.60   38.36
  -1   9 -11  408.70   22.55
  -1   9 -11  462.10   25.44
   1  -9  11  408.00   22.57
  -1   9 -11  448.70   27.48
  -1   9 -11  441.40   26.98
   1  -9  11  466.70   28.56
   1  -9  11  427.50   26.12
  -1   9 -12  211.20   20.16
  -1   9 -12  210.10   20.18
   1  -9  12  178.00   17.16
   1  -9  12  208.00   19.98
  -1   9 -12  218.40   23.61
  -1   9 -12  178.90   19.38
   1  -9  12  198.10   21.31
   1  -9  12  162.80   17.71
  -1   9 -12  191.00   10.95
  -1   9 -12  202.40   11.72
   1  -9  12  192.80   11.13
   1  -9  12  195.10   11.14
  -1   9 -12  206.70   11.73
  -1   9 -12  214.50   12.10
   1  -9  12  217.30   12.18
  -1   9 -13    2.27    1.36
  -1   9 -13    3.17    1.33
   1  -9  13    3.22    1.46
   1  -9  13    2.83    1.45
  -1   9 -13    3.41    1.59
  -1   9 -13    3.72    1.52
   1  -9  13    3.48    1.56
   1  -9  13    1.61    1.33
  -1   9 -13    1.70    0.96
  -1   9 -13    0.65    1.04
   1  -9  13    2.10    1.00
   1  -9  13    1.32    1.04
  -1   9 -13    2.74    0.91
  -1   9 -13    0.68    0.77
   1  -9  13    3.21    0.65
  -1   9 -14 1440.00  131.60
  -1   9 -14 1414.00  129.20
   1  -9  14 1296.00  118.60
   1  -9  14 1185.00  108.50
  -1   9 -14 1286.00  133.50
  -1   9 -14 1141.00  118.60
   1  -9  14 1432.00  148.50
   1  -9  14 1325.00  137.30
  -1   9 -14 1427.00   76.52
  -1   9 -14 1454.00   78.03
   1  -9  14 1227.00   65.92
   1  -9  14 1460.00   78.29
  -1   9 -15   32.08    3.99
  -1   9 -15   32.29    4.06
   1  -9  15   29.20    3.72
   1  -9  15   28.11    3.61
  -1   9 -15   41.11    5.43
  -1   9 -15   36.22    4.74
   1  -9  15   43.95    5.82
   1  -9  15   31.63    4.38
  -1   9 -15   37.15    2.88
  -1   9 -15   44.01    3.17
   1  -9  15   36.65    2.83
   1  -9  15   34.98    2.70
  -1   9 -16  304.40   28.40
  -1   9 -16  307.70   28.67
   1  -9  16  298.10   27.83
  -1   9 -16  386.70   41.03
  -1   9 -16  318.20   33.82
   1  -9  16  278.20   29.52
   1  -9  16  314.00   33.29
  -1   8  11   10.93    2.90
  -1   8  11   12.17    2.98
   1  -8 -11   14.44    3.29
   1  -8 -11   13.60    3.06
  -1   8  11   10.53    2.66
  -1   8  11   13.16    3.08
   1  -8 -11   17.24    3.58
   1  -8 -11    9.96    2.90
  -1   8  11    7.81    2.05
  -1   8  11    6.88    1.78
   1  -8 -11    4.39    1.81
   1  -8 -11    6.00    1.99
  -1   8  11   12.87    2.47
  -1   8  11    4.84    1.85
   1  -8 -11    5.12    1.90
   1  -8 -11    8.48    2.34
  -1   8  10   17.99    3.70
  -1   8  10   17.55    3.44
   1  -8 -10   17.93    3.66
   1  -8 -10   17.48    3.38
  -1   8  10   23.66    3.91
  -1   8  10   20.58    3.90
   1  -8 -10   19.85    3.80
   1  -8 -10   21.45    4.03
  -1   8  10   16.82    2.35
  -1   8  10   14.54    2.34
   1  -8 -10   15.18    2.33
   1  -8 -10   17.82    2.47
  -1   8  10   16.59    2.47
  -1   8  10    9.28    2.13
   1  -8 -10   16.28    2.76
   1  -8 -10   12.42    2.46
  -1   8  10   17.39    3.06
  -1   8  10   13.81    3.12
   1  -8 -10   15.23    3.02
   1  -8 -10   11.21    2.70
  -1   8   9  331.90   31.83
  -1   8   9  380.50   36.18
   1  -8  -9  349.80   33.55
   1  -8  -9  352.20   33.75
  -1   8   9  435.10   46.46
  -1   8   9  414.70   44.31
   1  -8  -9  438.80   47.01
   1  -8  -9  342.90   36.93
  -1   8   9  404.20   23.00
  -1   8   9  404.00   22.81
   1  -8  -9  408.80   23.07
   1  -8  -9  459.60   25.91
  -1   8   9  394.10   22.74
  -1   8   9  434.10   24.56
   1  -8  -9  372.10   21.71
   1  -8  -9  446.90   25.70
  -1   8   9  386.90   25.04
  -1   8   9  416.20   27.58
   1  -8  -9  336.90   22.33
   1  -8  -9  381.10   24.87
  -1   8   8  699.30   65.04
  -1   8   8  716.10   66.50
   1  -8  -8  797.70   73.95
   1  -8  -8  722.90   67.19
  -1   8   8  625.00   34.45
  -1   8   8  673.60   37.16
   1  -8  -8  629.10   34.66
   1  -8  -8  626.60   34.55
   1  -8  -8  688.70   38.82
  -1   8   8  633.50   40.32
  -1   8   8  619.30   38.95
   1  -8  -8  651.80   41.02
   1  -8  -8  681.00   42.81
  -1   8   7  517.00   48.43
  -1   8   7  449.90   42.39
   1  -8  -7  599.40   56.04
   1  -8  -7  521.40   48.89
  -1   8   7  497.20   52.47
  -1   8   7  530.00   56.01
   1  -8  -7  579.90   61.10
   1  -8  -7  475.00   50.46
  -1   8   7  535.70   29.76
  -1   8   7  504.40   28.03
   1  -8  -7  509.40   28.25
   1  -8  -7  527.00   29.14
  -1   8   7  568.40   31.72
  -1   8   7  522.90   29.20
   1  -8  -7  539.80   30.40
   1  -8  -7  558.80   31.39
  -1   8   7  557.30   35.59
  -1   8   7  538.20   34.18
   1  -8  -7  490.70   31.13
   1  -8  -7  498.80   31.75
  -1   8   6  683.20   63.41
  -1   8   6  779.50   72.17
   1  -8  -6  617.30   57.51
   1  -8  -6  852.50   78.83
  -1   8   6  723.60   76.09
  -1   8   6  717.40   39.30
  -1   8   6  808.50   44.16
   1  -8  -6  748.50   40.84
   1  -8  -6  754.80   41.15
  -1   8   6  768.90   42.24
  -1   8   6  746.20   41.18
   1  -8  -6  720.40   39.90
   1  -8  -6  770.60   42.56
  -1   8   6  768.40   48.22
  -1   8   6  738.60   46.13
   1  -8  -6  694.40   43.11
   1  -8  -6  712.10   44.45
  -1   8   5  562.20   52.42
  -1   8   5  654.50   60.80
   1  -8  -5  761.00   70.44
   1  -8  -5  679.20   63.06
  -1   8   5  718.40   75.28
  -1   8   5  582.10   61.19
   1  -8  -5  635.40   66.65
   1  -8  -5  622.90   65.52
  -1   8   5  591.80   32.68
  -1   8   5  666.50   36.56
   1  -8  -5  578.50   31.75
   1  -8  -5  595.70   32.58
  -1   8   5  551.60   30.55
  -1   8   5  551.10   30.68
   1  -8  -5  546.40   30.48
   1  -8  -5  614.30   34.12
  -1   8   5  543.70   34.67
  -1   8   5  547.60   34.53
   1  -8  -5  587.90   36.79
  -1   8   4   79.88    8.74
  -1   8   4   81.42    8.86
   1  -8  -4   94.82   10.11
   1  -8  -4   82.69    8.90
  -1   8   4   73.04    8.77
  -1   8   4   89.89   10.70
   1  -8  -4   71.76    8.67
   1  -8  -4   75.92    9.30
  -1   8   4   87.02    5.76
  -1   8   4   86.79    5.81
   1  -8  -4   80.95    5.36
   1  -8  -4   89.96    5.72
  -1   8   4   92.96    6.11
  -1   8   4   95.68    6.32
   1  -8  -4   80.97    5.60
   1  -8  -4   93.48    6.31
  -1   8   4   94.33    7.44
  -1   8   4   79.81    6.32
   1  -8  -4   82.93    6.40
   1  -8  -4   95.76    7.12
  -1   8   3  324.30   30.67
  -1   8   3  312.10   29.70
   1  -8  -3  377.70   35.63
   1  -8  -3  368.40   34.67
  -1   8   3  371.20   39.50
  -1   8   3  334.10   35.55
   1  -8  -3  356.70   37.83
   1  -8  -3  355.50   37.92
  -1   8   3  360.60   20.26
  -1   8   3  382.80   21.34
   1  -8  -3  354.10   19.77
   1  -8  -3  378.00   20.98
  -1   8   3  353.70   19.90
  -1   8   3  388.30   21.85
   1  -8  -3  359.80   20.43
   1  -8  -3  338.00   19.26
  -1   8   3  417.50   26.79
  -1   8   3  392.00   25.05
   1  -8  -3  382.60   24.33
   1  -8  -3  375.90   23.98
  -1   8   2  176.20   10.55
   1  -8  -2  183.40   10.95
  -1   8   2  177.70   12.26
   1  -8  -2  180.00   12.13
  -1   8   1   47.45    5.62
  -1   8   1   40.58    5.02
   1  -8  -1   36.51    4.61
   1  -8  -1   52.52    6.09
  -1   8   1   40.69    5.45
  -1   8   1   37.18    4.99
   1  -8  -1   37.97    5.18
   1  -8  -1   59.50    7.19
  -1   8   1   42.26    3.29
  -1   8   1   41.34    3.21
   1  -8  -1   41.26    3.10
   1  -8  -1   34.08    2.66
  -1   8   1   32.25    2.74
  -1   8   1   34.39    2.83
   1  -8  -1   36.39    3.00
   1  -8  -1   33.54    2.84
  -1   8   1   40.33    3.86
  -1   8   1   32.84    3.37
   1  -8  -1   34.98    3.29
   1  -8  -1   37.23    3.45
  -1   8   0  558.90   51.83
  -1   8   0  577.00   53.53
   1  -8   0  607.20   56.23
   1  -8   0  634.80   58.70
  -1   8   0  559.90   58.65
  -1   8   0  589.20   61.83
   1  -8   0  637.30   66.58
   1  -8   0  543.10   57.05
  -1   8   0  625.20   34.11
  -1   8   0  669.00   36.43
   1  -8   0  643.80   34.97
  -1   8   0  624.10   34.25
  -1   8   0  618.20   33.99
   1  -8   0  663.60   36.44
   1  -8   0  665.50   36.54
  -1   8   0  619.30   38.66
  -1   8   0  619.80   38.56
   1  -8   0  585.80   36.35
   1  -8   0  650.00   40.22
  -1   8  -1   15.84    2.68
  -1   8  -1   15.00    2.56
   1  -8   1   15.77    2.64
   1  -8   1   14.54    2.46
  -1   8  -1   12.47    2.55
  -1   8  -1   14.99    2.57
   1  -8   1   16.63    2.81
   1  -8   1   19.79    3.16
  -1   8  -1   14.38    1.68
  -1   8  -1   16.13    1.83
   1  -8   1   15.77    1.64
   1  -8   1   13.31    1.50
  -1   8  -1   15.02    1.80
  -1   8  -1   13.32    1.71
   1  -8   1   14.47    1.71
   1  -8   1   13.56    1.65
  -1   8  -1   14.57    2.06
  -1   8  -1   16.42    2.27
   1  -8   1   15.62    1.95
   1  -8   1   13.40    1.90
  -1   8  -2  678.80   62.67
  -1   8  -2  678.50   62.63
   1  -8   2  668.00   61.69
   1  -8   2  644.60   59.48
  -1   8  -2  716.50   74.65
  -1   8  -2  597.90   62.70
   1  -8   2  735.90   76.70
   1  -8   2  699.90   73.15
  -1   8  -2  678.50   36.85
  -1   8  -2  572.20   31.27
   1  -8   2  586.80   31.94
   1  -8   2  635.30   34.51
  -1   8  -2  654.80   35.83
  -1   8  -2  582.20   31.97
   1  -8   2  669.80   36.60
   1  -8   2  625.90   34.34
  -1   8  -2  620.00   38.51
  -1   8  -2  652.30   40.38
   1  -8   2  588.60   36.43
   1  -8   2  646.30   39.89
  -1   8  -3  310.50   29.24
  -1   8  -3  318.70   29.97
   1  -8   3  303.00   28.41
   1  -8   3  305.40   28.71
  -1   8  -3  281.00   29.79
  -1   8  -3  282.70   30.22
   1  -8   3  312.30   33.17
   1  -8   3  310.30   32.82
  -1   8  -3  332.40   18.45
  -1   8  -3  319.10   17.74
   1  -8   3  311.00   17.32
   1  -8   3  325.40   18.03
  -1   8  -3  324.20   18.14
  -1   8  -3  324.00   18.13
   1  -8   3  302.20   17.00
   1  -8   3  326.90   18.24
  -1   8  -3  334.30   21.23
  -1   8  -3  300.30   19.14
   1  -8   3  294.20   18.65
   1  -8   3  358.20   22.46
  -1   8  -4 2908.00  264.60
  -1   8  -4 2989.00  272.00
   1  -8   4 3214.00  292.30
   1  -8   4 3412.00  310.40
  -1   8  -4 3625.00  374.30
  -1   8  -4 2924.00  301.80
   1  -8   4 3159.00  326.00
   1  -8   4 3325.00  343.30
  -1   8  -4 2971.00  158.40
  -1   8  -4 2993.00  159.50
   1  -8   4 3101.00  165.20
   1  -8   4 3274.00  174.40
  -1   8  -4 3008.00  161.50
  -1   8  -4 2698.00  144.90
   1  -8   4 3172.00  170.10
   1  -8   4 2772.00  148.80
  -1   8  -4 3019.00  182.80
  -1   8  -4 2882.00  174.50
   1  -8   4 3173.00  192.00
   1  -8   4 2917.00  176.50
  -1   8  -5  673.00   62.05
  -1   8  -5  648.90   59.87
   1  -8   5  667.70   61.51
   1  -8   5  672.90   61.97
  -1   8  -5  691.60   72.04
  -1   8  -5  692.00   72.27
   1  -8   5  798.60   83.15
   1  -8   5  689.80   71.84
  -1   8  -5  694.30   37.53
  -1   8  -5  746.30   40.33
   1  -8   5  704.70   38.10
   1  -8   5  651.70   35.35
   1  -8   5  782.10   42.60
  -1   8  -5  741.30   45.59
  -1   8  -5  684.60   42.17
   1  -8   5  742.40   45.52
   1  -8   5  771.90   47.26
   1  -8   6   53.38    6.41
   1  -8   6   55.24    6.90
  -1   8  -6   49.63    3.44
  -1   8  -6   53.33    3.61
   1  -8   6   56.04    3.75
   1  -8   6   48.37    3.26
  -1   8  -6   55.36    4.24
  -1   8  -6   56.24    4.31
   1  -8   6   52.72    3.95
   1  -8   6   56.59    4.20
  -1   8  -7    9.10    2.03
  -1   8  -7    4.93    1.47
   1  -8   7    6.84    1.52
   1  -8   7    8.31    1.82
  -1   8  -7    8.76    1.95
  -1   8  -7    7.24    1.65
   1  -8   7    8.88    1.86
   1  -8   7    8.99    1.82
  -1   8  -7    9.16    1.23
  -1   8  -7   10.62    1.29
   1  -8   7    9.67    1.31
   1  -8   7   11.67    1.43
  -1   8  -7    9.27    1.24
  -1   8  -7    9.70    1.35
   1  -8   7   11.06    1.37
   1  -8   7   10.53    1.26
  -1   8  -7    6.89    1.37
  -1   8  -8  147.20   14.34
  -1   8  -8  120.00   11.96
   1  -8   8  150.60   14.65
   1  -8   8  164.20   15.80
  -1   8  -8  145.30   15.80
  -1   8  -8  136.40   14.99
   1  -8   8  156.90   16.97
   1  -8   8  137.90   15.00
  -1   8  -8  159.30    9.16
  -1   8  -8  155.10    8.90
   1  -8   8  146.70    8.58
   1  -8   8  149.30    8.70
  -1   8  -8  153.10    8.92
  -1   8  -8  165.00    9.54
   1  -8   8  157.90    9.06
   1  -8   8  158.60    9.15
  -1   8  -8  166.40   10.64
  -1   8  -8  148.10    9.73
   1  -8   8  170.30   10.88
   1  -8   8  164.80   10.58
  -1   8  -9    9.31    1.96
  -1   8  -9   12.82    2.13
   1  -8   9   11.51    2.13
   1  -8   9   13.73    2.21
  -1   8  -9   12.40    2.39
  -1   8  -9   13.36    2.28
   1  -8   9   13.21    2.28
   1  -8   9   11.35    2.07
  -1   8  -9   12.74    1.46
  -1   8  -9   13.42    1.44
   1  -8   9   13.23    1.49
   1  -8   9   13.02    1.54
  -1   8  -9   10.06    1.32
  -1   8  -9   11.67    1.34
  -1   8  -9   11.45    1.46
   1  -8   9   10.65    1.30
   1  -8   9   10.83    1.29
  -1   8 -10 1010.00   92.45
  -1   8 -10 1049.00   96.09
   1  -8  10  997.70   91.33
   1  -8  10 1037.00   94.99
  -1   8 -10  988.40  102.50
  -1   8 -10 1079.00  112.10
   1  -8  10  923.40   95.87
   1  -8  10  958.70   99.42
  -1   8 -10 1061.00   56.99
  -1   8 -10 1107.00   59.46
   1  -8  10 1111.00   59.63
   1  -8  10 1054.00   56.67
  -1   8 -10 1096.00   59.16
  -1   8 -10 1041.00   56.18
   1  -8  10 1046.00   56.48
   1  -8  10 1132.00   61.01
  -1   8 -10 1026.00   62.22
  -1   8 -10 1046.00   63.38
   1  -8  10 1030.00   62.39
   1  -8  10 1081.00   65.54
  -1   8 -11   70.50    7.46
  -1   8 -11   73.28    7.53
   1  -8  11   65.93    6.93
   1  -8  11   74.34    7.74
  -1   8 -11   69.98    8.20
  -1   8 -11   81.48    9.37
   1  -8  11   74.77    8.54
   1  -8  11   92.51   10.43
  -1   8 -11   80.36    5.02
  -1   8 -11   86.20    5.38
   1  -8  11   77.18    4.73
   1  -8  11   79.68    4.99
  -1   8 -11   80.21    4.83
  -1   8 -11   94.16    5.62
   1  -8  11   86.45    5.13
   1  -8  11   83.00    4.94
  -1   8 -12  831.70   76.26
  -1   8 -12  824.20   75.61
   1  -8  12  915.90   83.92
   1  -8  12  737.60   67.81
  -1   8 -12  709.50   74.03
  -1   8 -12  948.30   98.62
   1  -8  12  675.20   70.27
   1  -8  12  825.10   85.84
  -1   8 -12  853.40   46.00
  -1   8 -12  759.90   41.10
   1  -8  12  749.10   40.38
   1  -8  12  787.20   42.51
  -1   8 -12  719.70   38.85
  -1   8 -12  779.50   42.12
   1  -8  12  797.50   43.04
   1  -8  12  825.20   44.43
  -1   8 -13    6.28    1.64
  -1   8 -13    3.83    1.33
   1  -8  13    3.99    1.31
   1  -8  13    2.94    1.42
  -1   8 -13    3.29    1.50
  -1   8 -13    4.51    1.58
   1  -8  13    3.76    1.36
   1  -8  13    5.98    1.61
  -1   8 -14    0.90    1.07
   1  -8  14    2.02    0.98
  -1   8 -14    0.58    1.05
  -1   8 -14    0.14    1.01
   1  -8  14    1.13    1.09
   1  -8  14    1.98    1.19
  -1   8 -14    2.02    0.97
  -1   8 -14    4.59    1.07
   1  -8  14    3.85    0.97
   1  -8  14    4.14    1.01
  -1   8 -15   23.16    2.83
  -1   8 -15   24.06    2.99
   1  -8  15   21.70    2.82
   1  -8  15   21.50    2.76
  -1   8 -15   22.78    3.38
  -1   8 -15   23.57    3.47
   1  -8  15   23.16    3.25
   1  -8  15   23.62    3.40
  -1   8 -15   22.65    1.74
  -1   8 -15   20.26    1.55
   1  -8  15   21.52    1.67
  -1   8 -16   44.48    5.59
  -1   8 -16   42.31    5.27
   1  -8  16   50.00    5.94
   1  -8  16   43.30    5.29
  -1   8 -17    7.03    1.42
  -1   8 -17    6.57    1.30
  -1   7  12  229.50   22.64
  -1   7  12  235.90   23.36
   1  -7 -12  223.20   22.14
   1  -7 -12  182.40   18.69
  -1   7  12  294.10   31.90
  -1   7  12  206.50   22.92
   1  -7 -12  286.40   31.24
   1  -7 -12  266.50   29.02
  -1   7  12  220.90   13.15
  -1   7  12  217.70   13.61
   1  -7 -12  245.80   14.84
   1  -7 -12  225.30   13.60
  -1   7  12  229.30   14.36
  -1   7  12  218.70   13.51
   1  -7 -12  251.30   15.27
   1  -7 -12  226.60   14.09
  -1   7  12  250.10   17.09
  -1   7  12  260.10   18.64
   1  -7 -12  240.30   16.65
   1  -7 -12  256.60   17.92
  -1   7  11  174.30   17.73
  -1   7  11  221.50   21.89
   1  -7 -11  189.00   19.06
   1  -7 -11  183.40   18.70
  -1   7  11  206.60   22.92
  -1   7  11  170.30   19.12
   1  -7 -11  207.40   23.12
   1  -7 -11  174.60   19.67
  -1   7  11  184.80   11.52
  -1   7  11  198.40   11.94
   1  -7 -11  190.80   11.67
   1  -7 -11  159.50   10.03
  -1   7  11  200.10   12.29
  -1   7  11  172.40   11.01
   1  -7 -11  158.10   10.33
   1  -7 -11  172.90   11.08
  -1   7  11  195.30   14.48
  -1   7  11  162.40   11.80
   1  -7 -11  178.40   12.77
   1  -7 -11  189.10   13.60
  -1   7  10   19.77    3.48
  -1   7  10   24.50    3.96
   1  -7 -10   21.57    3.78
   1  -7 -10   21.92    3.75
  -1   7  10   21.09    2.59
  -1   7  10   18.60    2.35
   1  -7 -10   19.21    2.43
   1  -7 -10   16.74    2.38
  -1   7  10   18.54    2.49
  -1   7  10   20.70    2.64
   1  -7 -10   18.82    2.88
   1  -7 -10   21.52    2.90
  -1   7  10   16.11    3.19
  -1   7  10   18.37    3.02
   1  -7 -10   22.50    3.30
   1  -7 -10   16.02    2.93
  -1   7   9  534.20   50.02
  -1   7   9  633.40   59.04
   1  -7  -9  502.90   47.31
   1  -7  -9  571.50   53.49
  -1   7   9  465.30   49.32
  -1   7   9  566.30   59.82
   1  -7  -9  431.20   45.96
  -1   7   9  479.60   26.90
  -1   7   9  508.40   28.22
   1  -7  -9  466.60   26.05
   1  -7  -9  477.80   26.63
  -1   7   9  465.80   26.14
  -1   7   9  471.70   26.62
   1  -7  -9  459.70   26.22
   1  -7  -9  481.90   27.43
  -1   7   9  409.70   27.23
   1  -7  -9  403.70   26.26
  -1   7   8  154.40   15.60
  -1   7   8  176.80   17.67
   1  -7  -8  158.30   16.03
  -1   7   8  210.30   23.11
  -1   7   8  228.60   24.84
   1  -7  -8  181.50   20.17
   1  -7  -8  156.90   17.77
  -1   7   8  184.10   11.05
  -1   7   8  193.70   11.47
   1  -7  -8  200.30   11.87
   1  -7  -8  192.20   11.37
  -1   7   8  173.30   10.52
  -1   7   8  194.60   11.71
   1  -7  -8  179.20   11.12
   1  -7  -8  177.30   11.04
  -1   7   8  179.20   12.44
  -1   7   8  199.50   13.93
   1  -7  -8  158.00   11.23
   1  -7  -8  186.70   12.93
  -1   7   7   63.40    7.36
   1  -7  -7   58.30    6.89
   1  -7  -7   60.84    6.97
  -1   7   7   74.77    9.23
   1  -7  -7   92.12   11.01
   1  -7  -7   76.82    9.33
  -1   7   7   55.09    4.11
  -1   7   7   54.20    4.15
   1  -7  -7   61.88    4.43
   1  -7  -7   63.62    4.53
  -1   7   7   60.06    4.45
  -1   7   7   59.76    4.36
   1  -7  -7   55.60    4.43
   1  -7  -7   60.31    4.70
  -1   7   7   53.54    4.81
  -1   7   7   47.31    4.75
   1  -7  -7   52.42    4.69
   1  -7  -7   62.38    5.40
  -1   7   6    1.44    1.19
  -1   7   6    2.13    1.66
   1  -7  -6    0.49    1.37
   1  -7  -6    3.19    1.75
   1  -7  -6    0.77    1.03
  -1   7   6    1.54    1.02
  -1   7   6   -0.09    0.92
   1  -7  -6    0.07    1.14
   1  -7  -6   -0.48    1.17
  -1   7   6   -0.72    1.45
  -1   7   6    1.60    1.40
   1  -7  -6    1.01    1.16
   1  -7  -6    0.25    1.37
  -1   7   5  519.00   48.31
  -1   7   5  406.30   38.27
   1  -7  -5  449.70   42.09
   1  -7  -5  437.20   41.06
  -1   7   5  544.80   57.26
  -1   7   5  478.30   50.56
   1  -7  -5  539.30   56.66
   1  -7  -5  468.60   49.64
  -1   7   5  524.10   28.82
  -1   7   5  471.90   26.15
   1  -7  -5  485.00   26.72
   1  -7  -5  489.20   26.83
  -1   7   5  495.60   27.58
  -1   7   5  481.80   26.72
   1  -7  -5  482.50   27.04
   1  -7  -5  506.80   28.25
  -1   7   5  507.30   31.95
  -1   7   5  488.30   31.02
   1  -7  -5  537.00   33.63
   1  -7  -5  481.90   30.36
  -1   7   4   29.67    4.13
   1  -7  -4   42.23    5.12
  -1   7   4   32.30    2.75
  -1   7   4   37.93    3.18
   1  -7  -4   36.97    2.87
   1  -7  -4   40.46    3.33
   1  -7  -4   37.06    3.55
  -1   7   3   66.97    7.35
  -1   7   3   76.23    8.19
   1  -7  -3   73.45    8.03
   1  -7  -3   68.65    7.48
  -1   7   3   69.66    8.44
  -1   7   3   77.40    9.08
   1  -7  -3   76.46    9.09
   1  -7  -3   70.67    8.35
  -1   7   3   78.40    5.16
  -1   7   3   80.67    5.28
   1  -7  -3   79.94    5.09
   1  -7  -3   79.04    5.08
  -1   7   3   74.39    4.92
  -1   7   3   73.32    4.93
   1  -7  -3   73.81    5.03
   1  -7  -3   80.58    5.39
  -1   7   3   78.17    6.01
  -1   7   3   70.43    5.69
   1  -7  -3   72.12    5.54
   1  -7  -3   78.00    5.90
  -1   7   2 1478.00  135.20
  -1   7   2 1906.00  173.90
   1  -7  -2 1816.00  165.80
   1  -7  -2 1961.00  178.90
  -1   7   2 1816.00  188.10
  -1   7   2 1718.00  177.80
   1  -7  -2 2126.00  220.00
   1  -7  -2 1820.00  188.30
  -1   7   2 1569.00   84.13
  -1   7   2 1726.00   92.54
   1  -7  -2 1607.00   86.00
   1  -7  -2 1782.00   95.29
  -1   7   2 1858.00  100.10
  -1   7   2 1805.00   97.33
   1  -7  -2 1690.00   91.23
   1  -7  -2 1754.00   94.66
  -1   7   2 1735.00  105.70
  -1   7   2 1729.00  105.40
   1  -7  -2 1658.00  100.90
   1  -7  -2 1666.00  101.40
  -1   7   1    8.29    1.89
  -1   7   1    5.23    1.77
   1  -7  -1    6.08    1.82
   1  -7  -1    6.77    1.70
  -1   7   1    7.12    1.75
  -1   7   1    4.43    1.71
   1  -7  -1    7.46    1.93
   1  -7  -1    6.12    1.76
  -1   7   1    5.57    1.25
  -1   7   1    5.17    1.15
   1  -7  -1    4.62    0.96
   1  -7  -1    4.39    1.03
  -1   7   1    3.57    1.03
  -1   7   1    4.30    1.17
   1  -7  -1    4.30    1.11
   1  -7  -1    4.41    1.11
  -1   7   1    0.70    1.32
  -1   7   1    3.76    1.37
   1  -7  -1    2.92    1.18
   1  -7  -1    3.59    1.21
  -1   7   0  781.80   71.94
  -1   7   0  735.90   67.73
   1  -7   0  894.50   82.11
   1  -7   0  967.90   88.77
  -1   7   0  945.40   98.36
  -1   7   0  877.80   91.19
   1  -7   0 1037.00  107.70
  -1   7   0  838.40   45.25
  -1   7   0  813.30   43.97
   1  -7   0  911.80   49.07
   1  -7   0  800.00   43.16
  -1   7   0  844.30   45.94
  -1   7   0  842.80   45.79
   1  -7   0  813.40   44.32
   1  -7   0  826.50   44.94
  -1   7   0  927.20   56.86
  -1   7   0  843.60   51.87
   1  -7   0  879.80   53.91
   1  -7   0  881.80   54.00
  -1   7  -1   15.41    2.54
  -1   7  -1   12.44    2.18
   1  -7   1   15.46    2.48
  -1   7  -1    9.88    1.91
  -1   7  -1   19.00    3.13
   1  -7   1   13.44    2.40
   1  -7   1   13.76    2.45
  -1   7  -1    9.49    1.33
   1  -7   1    9.31    1.24
   1  -7   1    6.08    1.11
  -1   7  -1    5.80    1.11
  -1   7  -1    6.93    1.32
   1  -7   1    7.91    1.30
   1  -7   1    7.56    1.23
   1  -7   1    5.88    1.21
  -1   7  -2    2.92    1.33
  -1   7  -2    3.19    1.32
   1  -7   2    4.64    1.47
   1  -7   2    3.71    1.38
  -1   7  -2    5.46    1.67
  -1   7  -2    2.62    1.17
   1  -7   2    4.00    1.43
   1  -7   2    1.90    1.25
  -1   7  -2    2.48    0.87
  -1   7  -2    1.35    0.89
   1  -7   2    0.80    0.76
   1  -7   2    1.81    0.75
  -1   7  -2    1.60    0.90
  -1   7  -2    1.56    0.83
   1  -7   2    1.13    0.89
   1  -7   2    0.43    0.86
  -1   7  -2    1.29    1.02
  -1   7  -2    1.11    1.20
   1  -7   2   -0.17    0.97
   1  -7   2    2.18    0.94
  -1   7  -3  111.20   11.08
  -1   7  -3  111.20   11.06
   1  -7   3  146.80   14.25
   1  -7   3  111.50   11.08
  -1   7  -3  124.80   13.64
  -1   7  -3  120.90   13.47
   1  -7   3  128.20   14.10
   1  -7   3  112.30   12.37
  -1   7  -3  112.40    6.71
  -1   7  -3  113.00    6.72
   1  -7   3  109.50    6.51
   1  -7   3  115.10    6.85
  -1   7  -3  108.70    6.57
  -1   7  -3  102.70    6.25
   1  -7   3  116.50    6.95
   1  -7   3  125.50    7.45
  -1   7  -3   98.01    6.86
  -1   7  -3  126.20    8.51
   1  -7   3  112.80    7.61
   1  -7   3  105.20    7.13
  -1   7  -4 7531.00  683.70
  -1   7  -4 7341.00  666.40
   1  -7   4 6383.00  579.50
   1  -7   4 6931.00  629.10
  -1   7  -4 6647.00  685.20
  -1   7  -4 7659.00  789.30
   1  -7   4 6750.00  695.70
   1  -7   4 6910.00  712.20
  -1   7  -4 6438.00  342.10
  -1   7  -4 6739.00  357.90
   1  -7   4 6565.00  348.80
   1  -7   4 6901.00  366.60
  -1   7  -4 6706.00  358.70
  -1   7  -4 6909.00  369.60
   1  -7   4 7118.00  380.90
   1  -7   4 7211.00  385.70
  -1   7  -4 7700.00  464.30
  -1   7  -4 7340.00  442.90
   1  -7   4 7645.00  461.10
   1  -7   4 7271.00  438.40
  -1   7  -5 1536.00  140.30
  -1   7  -5 1506.00  137.40
   1  -7   5 1359.00  124.00
   1  -7   5 1416.00  129.20
  -1   7  -5 1482.00  153.40
  -1   7  -5 1302.00  134.80
   1  -7   5 1391.00  144.00
   1  -7   5 1544.00  159.60
  -1   7  -5 1442.00   77.11
  -1   7  -5 1478.00   79.02
   1  -7   5 1422.00   76.11
   1  -7   5 1472.00   78.79
  -1   7  -5 1384.00   74.63
  -1   7  -5 1537.00   82.76
   1  -7   5 1459.00   78.50
   1  -7   5 1570.00   84.44
  -1   7  -5 1495.00   90.81
   1  -7   5 1602.00   97.12
   1  -7   6  719.40   66.06
   1  -7   6  618.70   56.96
  -1   7  -6  653.10   68.35
  -1   7  -6  727.20   75.62
   1  -7   6  634.50   65.99
   1  -7   6  644.80   67.16
   1  -7   6  851.90   46.05
  -1   7  -6  670.40   40.98
  -1   7  -6  642.60   39.42
   1  -7   6  640.20   39.07
   1  -7   6  643.80   39.37
  -1   7  -7    4.85    1.37
  -1   7  -7    7.60    1.63
   1  -7   7    4.80    1.31
   1  -7   7    5.87    1.53
  -1   7  -7    6.75    1.63
  -1   7  -7    8.34    1.67
   1  -7   7    5.25    1.37
   1  -7   7    6.28    1.48
  -1   7  -7    5.21    0.93
  -1   7  -7    4.77    0.86
   1  -7   7    5.32    1.00
   1  -7   7    5.31    0.97
  -1   7  -7    6.02    1.03
  -1   7  -7    5.54    1.01
   1  -7   7    3.56    0.81
   1  -7   7    3.22    0.78
  -1   7  -7    2.64    0.99
  -1   7  -7    4.30    0.90
   1  -7   7    4.36    0.91
   1  -7   7    2.08    0.80
  -1   7  -8    0.51    1.05
  -1   7  -8   -0.06    0.79
   1  -7   8    0.99    1.02
   1  -7   8    0.46    0.85
  -1   7  -8    0.75    0.86
  -1   7  -8    1.30    0.93
   1  -7   8    0.24    0.76
   1  -7   8    1.08    0.92
  -1   7  -8    0.44    0.65
  -1   7  -8    0.54    0.58
   1  -7   8    0.74    0.72
   1  -7   8    0.17    0.65
  -1   7  -8    0.43    0.66
   1  -7   8    0.61    0.65
   1  -7   8    0.11    0.63
  -1   7  -8   -0.52    0.58
  -1   7  -8   -0.00    0.73
   1  -7   8    0.51    0.61
   1  -7   8    0.75    0.62
  -1   7  -9  372.00   34.45
   1  -7   9  369.20   34.31
   1  -7   9  381.70   35.36
  -1   7  -9  343.30   36.14
  -1   7  -9  394.80   41.34
   1  -7   9  357.30   37.46
   1  -7   9  402.00   42.09
  -1   7  -9  349.30   19.18
  -1   7  -9  345.90   18.95
   1  -7   9  358.00   19.59
   1  -7   9  362.20   19.84
  -1   7  -9  343.40   21.03
  -1   7  -9  393.20   24.01
   1  -7   9  387.60   23.64
   1  -7   9  339.00   20.72
  -1   7 -10   12.18    2.22
  -1   7 -10   11.14    1.97
   1  -7  10   14.95    2.30
   1  -7  10   13.44    2.12
  -1   7 -10   14.48    1.50
  -1   7 -10   13.07    1.26
  -1   7 -10   13.45    1.23
   1  -7  10   14.27    1.25
   1  -7  10   15.99    1.34
  -1   7 -11   30.16    3.68
  -1   7 -11   41.08    5.18
  -1   7 -11   35.31    4.57
   1  -7  11   31.48    4.00
   1  -7  11   47.57    5.83
  -1   7 -11   28.04    2.19
  -1   7 -11   26.60    2.07
   1  -7  11   24.49    1.99
   1  -7  11   29.74    2.15
  -1   7 -11   22.64    1.56
  -1   7 -11   22.97    1.64
   1  -7  11   22.75    1.58
   1  -7  11   21.51    1.41
  -1   7 -12    5.39    1.41
  -1   7 -12    6.50    1.42
   1  -7  12    5.30    1.33
   1  -7  12    5.83    1.44
  -1   7 -12    5.55    1.41
   1  -7  12    5.84    1.51
   1  -7  12    6.43    1.53
  -1   7 -12    7.24    1.07
  -1   7 -12    5.62    1.00
   1  -7  12    5.35    1.00
   1  -7  12    7.82    1.07
  -1   7 -13   67.63    6.90
  -1   7 -13   67.07    6.88
   1  -7  13   61.85    6.32
   1  -7  13   64.57    6.59
  -1   7 -13   57.56    3.60
  -1   7 -13   55.98    3.49
   1  -7  13   55.77    3.50
   1  -7  13   56.24    3.54
  -1   7 -14   63.01    6.36
  -1   7 -14   57.17    5.86
   1  -7  14   54.50    5.53
   1  -7  14   59.08    6.02
  -1   7 -14   61.63    7.17
  -1   7 -14   56.39    3.43
  -1   7 -14   54.33    3.29
   1  -7  14   59.45    3.49
  -1   7 -15    2.42    1.13
  -1   7 -15    2.29    1.14
   1  -7  15    1.29    0.97
   1  -7  15    2.54    0.86
  -1   7 -16   46.78    5.45
  -1   7 -16   36.59    4.49
   1  -7  16   45.16    5.30
   1  -7  16   46.24    5.44
  -1   6  12   27.76    4.40
  -1   6  12   20.27    3.93
   1  -6 -12   22.34    4.19
   1  -6 -12   35.08    5.15
  -1   6  12   22.87    4.13
  -1   6  12   23.75    4.05
   1  -6 -12   24.49    4.33
   1  -6 -12   36.96    5.58
  -1   6  12   29.92    3.38
  -1   6  12   19.62    2.45
   1  -6 -12   27.05    3.18
   1  -6 -12   27.59    3.03
  -1   6  12   28.49    3.42
  -1   6  12   25.93    3.09
   1  -6 -12   26.36    3.19
   1  -6 -12   26.93    3.46
  -1   6  12   20.96    3.24
  -1   6  12   34.72    4.78
   1  -6 -12   25.90    3.80
   1  -6 -12   27.77    4.02
  -1   6  11   81.03    9.11
  -1   6  11   76.14    8.66
   1  -6 -11   75.68    8.69
   1  -6 -11   79.61    9.02
  -1   6  11   79.47    9.59
  -1   6  11   93.23   11.23
   1  -6 -11   67.56    8.51
  -1   6  11   80.73    5.55
  -1   6  11   82.16    5.92
   1  -6 -11   87.43    6.17
   1  -6 -11   81.44    5.76
  -1   6  11  102.70    7.03
  -1   6  11   76.05    5.60
   1  -6 -11   80.88    6.05
   1  -6 -11   80.39    5.94
  -1   6  10    7.53    2.21
  -1   6  10    8.24    2.32
   1  -6 -10    7.77    2.49
   1  -6 -10    6.41    2.27
  -1   6  10    9.55    2.41
  -1   6  10   10.42    2.69
   1  -6 -10    6.01    2.31
   1  -6 -10    6.30    2.24
  -1   6  10    9.52    1.73
  -1   6  10    8.14    1.84
   1  -6 -10    8.10    1.63
   1  -6 -10    6.26    1.63
  -1   6  10    7.52    1.66
  -1   6  10    6.66    1.66
   1  -6 -10    8.89    2.00
   1  -6 -10    4.65    1.73
  -1   6  10   11.95    2.64
  -1   6  10    7.43    1.98
   1  -6 -10    8.34    2.25
   1  -6 -10    8.38    2.41
  -1   6   9    3.63    1.86
  -1   6   9    3.95    1.77
   1  -6  -9    4.32    1.89
   1  -6  -9    4.17    1.96
  -1   6   9    3.88    1.58
  -1   6   9    4.36    1.87
   1  -6  -9    7.92    2.40
   1  -6  -9    2.04    1.88
  -1   6   9    4.71    1.43
  -1   6   9    4.37    1.34
   1  -6  -9    5.33    1.42
   1  -6  -9    4.72    1.40
  -1   6   9    6.49    1.52
  -1   6   9    4.60    1.39
   1  -6  -9    6.36    1.75
   1  -6  -9    5.04    1.73
  -1   6   9    5.82    1.76
  -1   6   9    7.51    2.24
   1  -6  -9    8.26    2.08
   1  -6  -9    4.84    1.85
  -1   6   8  751.40   69.61
  -1   6   8  788.90   72.96
   1  -6  -8  815.00   75.36
  -1   6   8  643.90   67.49
  -1   6   8  779.70   81.63
   1  -6  -8  787.90   82.39
   1  -6  -8  743.00   77.94
  -1   6   8  662.70   36.34
  -1   6   8  703.10   38.48
   1  -6  -8  675.10   36.92
   1  -6  -8  666.50   36.37
  -1   6   8  654.80   36.09
  -1   6   8  636.70   35.17
   1  -6  -8  662.50   36.79
   1  -6  -8  725.20   40.06
  -1   6   8  685.30   43.09
  -1   6   8  656.10   40.99
   1  -6  -8  648.80   40.66
   1  -6  -8  663.10   41.47
  -1   6   7    6.91    2.11
  -1   6   7   10.84    2.34
   1  -6  -7    8.66    2.53
   1  -6  -7    8.97    2.36
  -1   6   7    8.19    2.25
  -1   6   7    9.56    2.22
   1  -6  -7    9.78    2.57
   1  -6  -7   11.80    2.67
  -1   6   7   12.01    1.86
   1  -6  -7    9.90    1.64
   1  -6  -7   12.19    1.99
  -1   6   7   13.52    2.16
  -1   6   7   16.56    2.66
   1  -6  -7   12.21    2.27
   1  -6  -7   11.66    2.06
  -1   6   6   23.59    3.59
  -1   6   6   36.18    4.69
   1  -6  -6   29.20    4.13
   1  -6  -6   38.16    4.89
   1  -6  -6   30.02    4.38
  -1   6   6   25.48    2.39
  -1   6   6   24.41    2.33
   1  -6  -6   27.58    2.48
   1  -6  -6   31.47    2.70
  -1   6   6   33.63    3.48
  -1   6   6   27.22    3.13
   1  -6  -6   30.54    3.21
  -1   6   5  394.30   37.06
  -1   6   5  363.00   34.08
   1  -6  -5  340.90   32.29
   1  -6  -5  336.40   31.65
  -1   6   5  350.00   37.20
  -1   6   5  370.70   39.34
   1  -6  -5  362.00   38.58
   1  -6  -5  321.10   34.11
  -1   6   5  327.30   18.32
  -1   6   5  381.10   21.19
   1  -6  -5  359.60   19.92
   1  -6  -5  340.90   18.97
  -1   6   5  323.80   18.18
   1  -6  -5  367.70   20.82
   1  -6  -5  309.30   17.63
  -1   6   5  429.00   27.19
  -1   6   5  334.00   21.42
   1  -6  -5  352.60   22.38
   1  -6  -5  350.30   22.33
  -1   6   4  119.60   12.06
  -1   6   4  132.80   13.24
   1  -6  -4  125.70   12.64
   1  -6  -4  113.60   11.42
  -1   6   4  108.20   12.19
  -1   6   4   99.31   11.46
   1  -6  -4  115.40   13.10
   1  -6  -4  102.60   11.58
  -1   6   4  114.60    7.04
  -1   6   4  124.50    7.51
   1  -6  -4  117.40    7.04
   1  -6  -4  124.50    7.46
  -1   6   4  133.30    8.01
  -1   6   4  127.80    7.75
   1  -6  -4  127.80    7.95
   1  -6  -4  128.90    7.93
  -1   6   4  128.10    9.01
  -1   6   4  127.30    8.94
   1  -6  -4  132.30    9.10
   1  -6  -4  125.20    8.67
  -1   6   3  144.70   14.25
  -1   6   3  152.70   14.97
   1  -6  -3  172.80   16.78
  -1   6   3  153.10   16.72
  -1   6   3  155.90   17.20
   1  -6  -3  182.10   19.87
   1  -6  -3  158.50   17.27
  -1   6   3  126.90    7.59
  -1   6   3  151.30    8.86
   1  -6  -3  137.50    8.03
   1  -6  -3  150.80    8.77
  -1   6   3  134.40    7.99
  -1   6   3  131.10    7.83
   1  -6  -3  127.80    7.80
   1  -6  -3  143.30    8.62
  -1   6   3  114.00    8.06
  -1   6   3  137.80    9.48
   1  -6  -3  116.30    8.05
   1  -6  -3  131.00    8.90
  -1   6   2  670.00   61.79
  -1   6   2  731.50   67.30
   1  -6  -2  564.10   52.16
   1  -6  -2  635.70   58.69
  -1   6   2  574.10   60.12
  -1   6   2  762.50   79.36
   1  -6  -2  551.80   57.71
   1  -6  -2  656.90   68.63
  -1   6   2  650.80   35.31
  -1   6   2  673.60   36.49
   1  -6  -2  647.70   35.08
   1  -6  -2  650.00   35.17
  -1   6   2  725.50   39.53
  -1   6   2  785.40   42.70
   1  -6  -2  681.90   37.27
   1  -6  -2  733.30   40.06
  -1   6   2  754.70   46.45
  -1   6   2  684.20   42.23
   1  -6  -2  694.80   42.76
   1  -6  -2  697.00   42.89
  -1   6   1  241.50   22.89
  -1   6   1  227.90   21.64
   1  -6  -1  239.20   22.70
   1  -6  -1  249.80   23.64
  -1   6   1  241.60   25.84
  -1   6   1  231.00   24.59
   1  -6  -1  199.40   21.41
   1  -6  -1  273.00   29.08
  -1   6   1  236.70   13.31
  -1   6   1  228.30   12.86
   1  -6  -1  250.50   13.96
   1  -6  -1  241.50   13.48
  -1   6   1  243.90   13.78
  -1   6   1  222.30   12.59
   1  -6  -1  232.00   13.16
   1  -6  -1  228.80   13.02
  -1   6   1  238.50   15.35
  -1   6   1  237.50   15.30
   1  -6  -1  256.20   16.32
   1  -6  -1  224.00   14.38
  -1   6   0 6724.00  610.40
  -1   6   0 7473.00  678.50
   1  -6   0 7194.00  653.10
   1  -6   0 8192.00  743.50
  -1   6   0 7621.00  785.20
  -1   6   0 6797.00  700.50
   1  -6   0 7313.00  753.80
   1  -6   0 7791.00  802.80
  -1   6   0 7486.00  397.60
  -1   6   0 7652.00  406.70
   1  -6   0 7475.00  397.10
   1  -6   0 6800.00  361.40
  -1   6   0 7822.00  418.50
  -1   6   0 6935.00  371.00
   1  -6   0 6901.00  369.40
   1  -6   0 7098.00  379.90
  -1   6   0 7045.00  425.10
  -1   6   0 7045.00  425.20
   1  -6   0 7596.00  458.00
   1  -6   0 7847.00  473.30
  -1   6  -1  863.60   79.16
  -1   6  -1  900.30   82.47
   1  -6   1  858.40   78.69
   1  -6   1  980.60   89.72
  -1   6  -1 1019.00  105.70
  -1   6  -1  844.40   87.69
   1  -6   1 1036.00  107.40
   1  -6   1  957.30   99.41
  -1   6  -1  910.10   48.94
  -1   6  -1  936.20   50.33
   1  -6   1  988.80   53.03
   1  -6   1  928.00   49.80
  -1   6  -1 1029.00   55.55
  -1   6  -1  993.10   53.72
   1  -6   1 1025.00   55.39
   1  -6   1  908.40   49.20
  -1   6  -1  952.80   58.20
  -1   6  -1 1029.00   62.85
   1  -6   1  956.00   58.30
   1  -6   1 1001.00   61.06
  -1   6  -2   12.75    2.20
  -1   6  -2   14.48    2.34
   1  -6   2   18.94    2.70
   1  -6   2   15.34    2.37
  -1   6  -2   14.11    2.41
  -1   6  -2   16.51    2.76
   1  -6   2   18.21    2.73
   1  -6   2   18.14    2.85
  -1   6  -2   17.73    1.64
  -1   6  -2   20.86    1.82
   1  -6   2   18.12    1.61
   1  -6   2   16.98    1.61
  -1   6  -2   17.97    1.71
  -1   6  -2   19.25    1.72
   1  -6   2   20.68    1.81
   1  -6   2   18.83    1.75
  -1   6  -3    1.40    1.13
  -1   6  -3    2.47    1.17
   1  -6   3    2.35    1.11
   1  -6   3    1.50    1.19
  -1   6  -3    1.66    1.14
  -1   6  -3   -0.14    0.96
   1  -6   3    3.16    1.27
   1  -6   3    2.75    1.23
  -1   6  -3    1.36    0.77
  -1   6  -3   -0.05    0.74
   1  -6   3    0.92    0.70
   1  -6   3    0.90    0.79
  -1   6  -3   -0.13    0.90
  -1   6  -3    1.81    0.98
   1  -6   3    1.56    0.77
   1  -6   3    1.35    0.91
  -1   6  -4  241.40   13.52
  -1   6  -4  249.30   13.88
   1  -6   4  271.10   15.00
   1  -6   4  282.50   15.61
  -1   6  -4  275.40   17.22
  -1   6  -4  227.60   14.37
   1  -6   4  271.80   16.93
   1  -6   4  244.50   15.29
  -1   6  -5  542.60   29.29
   1  -6   5  532.80   28.84
  -1   6  -5  516.00   28.09
  -1   6  -5  528.10   28.79
   1  -6   5  517.80   28.11
   1  -6   5  521.10   28.33
   1  -6   5  567.50   34.78
  -1   6  -6  182.20   17.25
   1  -6   6  195.70   18.46
   1  -6   6  181.80   17.19
  -1   6  -6  168.90   18.11
  -1   6  -6  173.70   18.51
   1  -6   6  167.80   17.92
   1  -6   6  183.40   19.46
   1  -6   6  178.90   10.05
   1  -6   6  187.60   10.50
  -1   6  -6  191.30   10.74
  -1   6  -6  177.50   10.07
   1  -6   6  185.20   10.35
   1  -6   6  189.80   10.56
  -1   6  -6  179.60   11.26
  -1   6  -6  177.30   11.19
   1  -6   6  189.00   11.79
   1  -6   6  184.20   11.50
  -1   6  -7  130.10   12.48
  -1   6  -7  103.60   10.14
   1  -6   7  120.70   11.64
   1  -6   7  113.70   10.97
  -1   6  -7   97.01   10.69
  -1   6  -7  120.50   13.01
   1  -6   7  108.60   11.78
   1  -6   7  115.30   12.44
  -1   6  -7   93.57    5.48
  -1   6  -7   95.02    5.51
   1  -6   7   90.26    5.32
   1  -6   7   95.42    5.62
  -1   6  -7   87.68    5.22
  -1   6  -7   91.71    5.32
   1  -6   7   96.94    5.63
   1  -6   7   94.03    5.44
  -1   6  -7   87.57    5.72
  -1   6  -7   92.24    5.90
   1  -6   7   92.64    5.95
   1  -6   7   84.57    5.44
  -1   6  -8    8.42    1.58
  -1   6  -8   13.75    1.98
   1  -6   8    9.78    1.60
   1  -6   8   11.10    1.73
  -1   6  -8   14.16    2.24
  -1   6  -8   11.43    1.81
   1  -6   8   11.40    1.82
   1  -6   8   11.50    1.87
  -1   6  -8    7.48    0.93
  -1   6  -8    8.50    1.01
   1  -6   8    7.56    1.03
   1  -6   8    8.94    0.99
  -1   6  -8    7.33    0.92
  -1   6  -8    7.16    0.84
   1  -6   8    7.82    0.86
   1  -6   8    7.30    0.89
  -1   6  -8    7.07    0.77
  -1   6  -8    7.35    0.82
   1  -6   8    8.23    0.80
   1  -6   8    5.96    0.69
  -1   6  -9  336.80   31.13
  -1   6  -9  344.00   31.87
   1  -6   9  303.60   28.10
   1  -6   9  335.40   31.03
  -1   6  -9  334.40   35.11
  -1   6  -9  388.80   40.67
   1  -6   9  310.10   32.48
  -1   6  -9  320.90   17.52
  -1   6  -9  292.80   16.00
   1  -6   9  282.10   15.48
   1  -6   9  279.00   15.21
  -1   6  -9  298.80   16.28
  -1   6  -9  283.80   15.50
   1  -6   9  282.60   15.38
  -1   6 -10   71.13    7.17
  -1   6 -10   64.17    6.44
   1  -6  10   73.44    7.30
   1  -6  10   62.94    6.30
  -1   6 -10   72.36    8.18
  -1   6 -10   78.31    8.68
   1  -6  10   74.97    8.32
   1  -6  10   78.99    8.74
  -1   6 -10   72.95    4.36
  -1   6 -10   74.70    4.46
   1  -6  10   76.19    4.49
   1  -6  10   79.32    4.73
  -1   6 -10   75.81    4.31
  -1   6 -10   78.13    4.38
   1  -6  10   74.65    4.17
   1  -6  10   72.76    4.08
  -1   6 -11    9.83    1.66
  -1   6 -11   11.72    1.77
   1  -6  11   12.14    1.75
   1  -6  11   10.17    1.66
  -1   6 -11   10.03    1.83
  -1   6 -11   11.43    2.01
   1  -6  11   11.10    1.85
   1  -6  11   12.70    1.99
  -1   6 -11   10.58    1.11
  -1   6 -11   11.38    1.14
   1  -6  11   12.13    1.17
   1  -6  11   11.10    1.13
  -1   6 -12    7.79    1.46
  -1   6 -12   11.63    1.77
   1  -6  12   10.35    1.58
   1  -6  12   12.29    1.74
  -1   6 -12    6.73    1.55
  -1   6 -12   11.73    2.03
   1  -6  12   11.83    1.94
   1  -6  12   11.88    1.91
  -1   6 -12   11.95    1.12
  -1   6 -12   10.52    1.06
   1  -6  12    7.85    0.95
   1  -6  12   11.76    1.15
  -1   6 -13    0.82    0.80
  -1   6 -13    1.18    0.84
   1  -6  13    0.07    0.68
   1  -6  13    0.66    0.71
  -1   6 -13    1.15    0.93
  -1   6 -13    1.04    1.02
   1  -6  13    0.33    0.76
   1  -6  13   -0.17    0.78
  -1   6 -13    1.57    0.54
  -1   6 -13    1.58    0.59
   1  -6  13    1.40    0.43
  -1   6 -14  950.50   98.54
  -1   6 -14  885.10   91.83
   1  -6  14  981.10  101.60
   1  -6  14  924.30   95.71
  -1   6 -15    6.94    1.46
  -1   6 -15    6.58    1.38
   1  -6  15    4.73    1.18
   1  -6  15    6.98    1.32
  -1   5  13   40.73    5.64
  -1   5  13   31.07    4.89
   1  -5 -13   29.48    4.59
   1  -5 -13   20.17    3.88
  -1   5  13   21.87    4.32
  -1   5  13   42.65    6.40
   1  -5 -13   26.47    4.61
  -1   5  13   28.90    3.46
  -1   5  13   28.37    2.94
   1  -5 -13   33.77    3.36
   1  -5 -13   36.62    3.71
   1  -5 -13   31.27    3.47
  -1   5  13   32.29    4.55
  -1   5  13   38.78    4.20
   1  -5 -13   30.02    4.05
   1  -5 -13   33.98    4.48
  -1   5  12  345.80   33.09
  -1   5  12  275.30   26.81
   1  -5 -12  255.90   25.02
   1  -5 -12  268.90   26.19
  -1   5  12  330.90   35.62
  -1   5  12  285.00   30.82
   1  -5 -12  368.70   39.65
   1  -5 -12  290.60   31.42
  -1   5  12  273.30   16.05
  -1   5  12  305.50   17.44
   1  -5 -12  300.40   17.33
   1  -5 -12  286.00   16.75
  -1   5  12  276.00   16.34
  -1   5  12  275.70   16.31
   1  -5 -12  298.80   17.53
   1  -5 -12  285.50   17.02
  -1   5  12  300.50   19.80
  -1   5  12  282.70   19.47
   1  -5 -12  294.30   19.61
  -1   5  11  113.50   11.91
  -1   5  11  110.60   11.66
   1  -5 -11   94.06   10.28
   1  -5 -11   95.12   10.37
  -1   5  11  109.20   12.74
  -1   5  11  106.00   12.38
   1  -5 -11   97.94   11.49
   1  -5 -11   95.33   11.52
  -1   5  11  119.70    7.76
  -1   5  11  115.00    7.36
   1  -5 -11  100.70    6.62
   1  -5 -11  108.80    7.26
  -1   5  11  103.10    6.94
  -1   5  11  119.80    7.84
   1  -5 -11  113.40    7.55
   1  -5 -11  125.50    8.31
  -1   5  11  100.90    7.83
  -1   5  11  108.00    8.69
   1  -5 -11  112.80    8.51
   1  -5 -11   89.54    7.35
  -1   5  10   19.82    3.43
  -1   5  10   17.02    3.19
   1  -5 -10   23.73    3.72
   1  -5 -10   14.85    3.04
  -1   5  10   16.75    3.17
  -1   5  10   21.26    3.78
   1  -5 -10   17.32    3.45
   1  -5 -10   15.77    3.19
  -1   5  10   15.06    2.10
  -1   5  10   15.29    1.95
   1  -5 -10   12.84    1.86
   1  -5 -10   13.82    1.91
  -1   5  10    9.98    1.88
  -1   5  10   15.90    2.17
   1  -5 -10   17.21    2.39
   1  -5 -10   12.26    1.94
  -1   5  10    9.89    2.42
  -1   5  10   13.77    2.42
   1  -5 -10   10.87    2.42
   1  -5 -10   12.52    2.40
  -1   5   9    8.37    2.35
  -1   5   9    9.68    2.32
   1  -5  -9   10.49    2.44
   1  -5  -9    9.72    2.38
  -1   5   9   11.01    2.63
  -1   5   9   10.76    2.34
   1  -5  -9    9.18    2.48
   1  -5  -9    7.03    2.18
  -1   5   9    4.76    1.31
  -1   5   9    4.34    1.33
   1  -5  -9    3.48    1.45
   1  -5  -9    6.22    1.66
  -1   5   9    2.67    1.69
  -1   5   9    3.21    1.60
   1  -5  -9    2.84    1.64
   1  -5  -9    4.87    1.80
  -1   5   8  458.60   42.86
  -1   5   8  394.50   37.09
   1  -5  -8  473.10   44.31
   1  -5  -8  523.70   48.83
  -1   5   8  408.10   22.67
  -1   5   8  402.80   22.33
   1  -5  -8  387.20   21.48
   1  -5  -8  449.10   24.81
  -1   5   8  380.10   24.16
  -1   5   8  395.00   25.44
   1  -5  -8  440.00   27.87
   1  -5  -8  387.10   24.65
  -1   5   7  388.10   36.45
  -1   5   7  508.40   47.29
   1  -5  -7  405.70   38.11
   1  -5  -7  485.00   45.32
  -1   5   7  541.10   56.90
  -1   5   7  452.50   47.68
   1  -5  -7  441.10   46.76
   1  -5  -7  487.10   51.27
  -1   5   7  413.80   22.91
  -1   5   7  434.60   23.96
   1  -5  -7  444.10   24.45
   1  -5  -7  427.70   23.60
  -1   5   7  425.10   23.73
  -1   5   7  404.10   25.82
  -1   5   7  379.90   24.07
   1  -5  -7  444.50   28.05
   1  -5  -7  403.10   25.47
  -1   5   6  303.80   28.67
  -1   5   6  350.20   32.97
   1  -5  -6  276.20   26.19
   1  -5  -6  262.10   25.06
  -1   5   6  285.30   30.45
  -1   5   6  276.10   29.52
   1  -5  -6  292.10   31.12
   1  -5  -6  300.10   32.14
  -1   5   6  292.30   16.37
  -1   5   6  299.20   16.77
   1  -5  -6  285.30   15.97
   1  -5  -6  295.30   16.47
  -1   5   6  288.50   16.28
  -1   5   6  303.50   17.16
   1  -5  -6  282.30   16.18
   1  -5  -6  311.90   17.70
  -1   5   6  282.20   18.23
  -1   5   6  306.50   19.73
   1  -5  -6  314.80   20.07
   1  -5  -6  286.00   18.38
  -1   5   5 1472.00  134.50
  -1   5   5 1492.00  136.30
   1  -5  -5 1529.00  139.70
   1  -5  -5 1425.00  130.30
  -1   5   5 1984.00  205.10
  -1   5   5 1768.00  183.00
  -1   5   5 1206.00   64.81
  -1   5   5 1414.00   75.81
   1  -5  -5 1407.00   75.41
   1  -5  -5 1194.00   63.95
  -1   5   5 1382.00   74.64
  -1   5   5 1355.00   73.22
   1  -5  -5 1465.00   79.20
   1  -5  -5 1351.00   73.11
  -1   5   5 1351.00   82.46
  -1   5   5 1426.00   86.97
   1  -5  -5 1343.00   81.88
   1  -5  -5 1436.00   87.47
  -1   5   4 9150.00  830.40
  -1   5   4 8225.00  746.60
   1  -5  -4 8930.00  810.60
   1  -5  -4 8772.00  796.20
  -1   5   4 9663.00  995.50
  -1   5   4 8503.00  876.30
   1  -5  -4 9999.00 1030.00
   1  -5  -4 9497.00  978.50
  -1   5   4 7591.00  403.50
  -1   5   4 7698.00  408.90
   1  -5  -4 7315.00  388.50
   1  -5  -4 7777.00  413.00
  -1   5   4 7922.00  423.80
  -1   5   4 7812.00  418.00
   1  -5  -4 8715.00  466.40
   1  -5  -4 7803.00  417.70
  -1   5   4 7994.00  482.40
  -1   5   4 9457.00  570.50
   1  -5  -4 8680.00  523.70
   1  -5  -4 7844.00  473.30
  -1   5   3  219.30   20.82
  -1   5   3  263.10   24.84
   1  -5  -3  277.90   26.17
   1  -5  -3  317.90   29.77
  -1   5   3  253.50   26.96
   1  -5  -3  219.30   23.46
   1  -5  -3  211.80   22.80
  -1   5   3  231.90   13.03
  -1   5   3  253.50   14.20
   1  -5  -3  243.60   13.61
   1  -5  -3  239.80   13.34
  -1   5   3  243.60   13.74
  -1   5   3  223.90   12.68
   1  -5  -3  258.20   14.64
   1  -5  -3  230.70   13.18
  -1   5   3  252.90   16.19
  -1   5   3  212.70   13.76
   1  -5  -3  238.00   15.23
   1  -5  -3  222.40   14.31
  -1   5   2  193.60   18.47
  -1   5   2  172.50   16.54
   1  -5  -2  211.60   20.06
   1  -5  -2  191.00   18.23
  -1   5   2  173.70   18.79
   1  -5  -2  226.80   24.27
   1  -5  -2  215.40   22.97
  -1   5   2  159.80    9.18
  -1   5   2  180.30   10.24
   1  -5  -2  178.10   10.07
   1  -5  -2  184.80   10.40
  -1   5   2  161.20    9.31
  -1   5   2  162.10    9.34
   1  -5  -2  153.80    8.98
   1  -5  -2  177.90   10.29
  -1   5   2  161.20   10.59
  -1   5   2  164.60   10.83
   1  -5  -2  172.80   11.26
   1  -5  -2  141.80    9.39
  -1   5   1   89.54    9.01
  -1   5   1   92.83    9.32
   1  -5  -1  103.40   10.26
   1  -5  -1  105.10   10.43
  -1   5   1  108.10   12.02
  -1   5   1  103.40   11.43
   1  -5  -1  121.60   13.36
   1  -5  -1  118.00   12.91
  -1   5   1  112.00    6.57
  -1   5   1  110.90    6.53
   1  -5  -1  112.00    6.53
   1  -5  -1  107.70    6.27
  -1   5   1  108.40    6.44
  -1   5   1  114.20    6.74
   1  -5  -1   97.03    5.96
   1  -5  -1  112.60    6.70
  -1   5   1  102.80    7.07
  -1   5   1  107.50    7.31
   1  -5  -1  106.20    7.20
   1  -5  -1  103.20    6.89
  -1   5   0 2844.00  258.60
   1  -5   0 2706.00  246.10
  -1   5   0 2274.00  234.80
   1  -5   0 2765.00  285.40
  -1   5   0 2666.00  142.00
   1  -5   0 2768.00  147.30
  -1   5  -1 4890.00  504.10
   1  -5   1 4825.00  497.20
  -1   5  -1 5945.00  316.00
   1  -5   1 5989.00  318.30
  -1   5  -1 5298.00  283.50
  -1   5  -1 5048.00  270.10
   1  -5   1 4782.00  256.00
   1  -5   1 4910.00  262.80
  -1   5  -1 4951.00  298.90
  -1   5  -1 4804.00  289.80
   1  -5   1 4707.00  284.10
   1  -5   1 4656.00  280.90
  -1   5  -2    0.92    1.16
  -1   5  -2    1.56    1.07
   1  -5   2    1.10    1.07
   1  -5   2    0.24    1.03
  -1   5  -2    0.74    1.18
  -1   5  -2    0.36    1.01
   1  -5   2    0.06    1.11
   1  -5   2   -0.45    0.98
  -1   5  -2    0.60    0.72
  -1   5  -2    0.86    0.69
   1  -5   2    0.94    0.76
   1  -5   2    0.98    0.65
  -1   5  -2   -0.68    0.73
  -1   5  -2    0.73    0.68
   1  -5   2    1.36    0.78
   1  -5   2    0.74    0.81
  -1   5  -2    1.38    0.84
  -1   5  -2    0.55    0.92
   1  -5   2    0.63    0.89
   1  -5   2    1.18    0.85
  -1   5  -3 3285.00  298.40
  -1   5  -3 3094.00  281.10
   1  -5   3 3555.00  323.00
   1  -5   3 3338.00  303.20
  -1   5  -3 3368.00  347.30
  -1   5  -3 3332.00  343.50
   1  -5   3 3185.00  328.40
   1  -5   3 3102.00  319.90
  -1   5  -3 3077.00  163.60
  -1   5  -3 2868.00  152.50
   1  -5   3 3326.00  176.80
   1  -5   3 3070.00  163.30
  -1   5  -3 3342.00  178.90
  -1   5  -3 3072.00  164.50
   1  -5   3 3084.00  165.20
   1  -5   3 3457.00  185.10
  -1   5  -3 3236.00  195.40
  -1   5  -3 3011.00  181.90
   1  -5   3 3121.00  188.50
   1  -5   3 3584.00  216.20
  -1   5  -4 3381.00  307.10
  -1   5  -4 3584.00  325.50
   1  -5   4 3178.00  288.70
   1  -5   4 3599.00  326.80
  -1   5  -4 3845.00  396.20
  -1   5  -4 3196.00  329.60
   1  -5   4 3527.00  363.60
   1  -5   4 3631.00  374.40
  -1   5  -4 3561.00  189.30
  -1   5  -4 3562.00  189.30
   1  -5   4 3295.00  175.20
   1  -5   4 3569.00  189.70
  -1   5  -4 3627.00  194.10
  -1   5  -4 3199.00  171.30
   1  -5   4 3455.00  184.90
   1  -5   4 3220.00  172.40
  -1   5  -4 3296.00  198.90
  -1   5  -4 3493.00  210.80
   1  -5   4 3381.00  204.00
   1  -5   4 3405.00  205.40
  -1   5  -5 2262.00  205.60
  -1   5  -5 1837.00  167.10
   1  -5   5 2006.00  182.40
   1  -5   5 2182.00  198.30
  -1   5  -5 2124.00  219.10
  -1   5  -5 2284.00  235.70
   1  -5   5 2180.00  224.90
   1  -5   5 2112.00  217.90
  -1   5  -5 1914.00  101.90
  -1   5  -5 2102.00  111.90
   1  -5   5 1922.00  102.40
   1  -5   5 2048.00  109.00
  -1   5  -5 1958.00  104.90
  -1   5  -5 1980.00  106.20
   1  -5   5 2089.00  111.90
   1  -5   5 2039.00  109.30
  -1   5  -5 2171.00  131.10
  -1   5  -5 2047.00  123.60
   1  -5   5 1984.00  119.80
   1  -5   5 2058.00  124.20
  -1   5  -6  425.40   39.19
  -1   5  -6  406.00   37.35
   1  -5   6  367.40   33.84
   1  -5   6  404.10   37.18
  -1   5  -6  454.30   47.33
  -1   5  -6  378.80   39.46
   1  -5   6  399.50   41.59
   1  -5   6  376.80   39.25
   1  -5   6  427.70   23.14
   1  -5   6  375.70   20.37
  -1   5  -6  410.50   22.27
  -1   5  -6  426.20   23.15
   1  -5   6  398.20   21.57
   1  -5   6  428.60   23.18
  -1   5  -6  397.00   24.22
  -1   5  -6  424.60   25.82
   1  -5   6  445.00   27.05
   1  -5   6  408.20   24.84
  -1   5  -7  131.50   12.54
  -1   5  -7  121.80   11.56
   1  -5   7  131.90   12.49
   1  -5   7  136.80   12.91
  -1   5  -7  133.90   14.35
  -1   5  -7  138.60   14.74
   1  -5   7  120.10   12.83
   1  -5   7  126.50   13.48
  -1   5  -7  131.50    7.37
  -1   5  -7  125.90    7.07
   1  -5   7  125.80    7.09
   1  -5   7  137.90    7.68
  -1   5  -7  129.60    7.25
  -1   5  -7  126.70    7.05
   1  -5   7  125.80    6.98
   1  -5   7  133.60    7.43
  -1   5  -8  465.20   42.71
  -1   5  -8  443.10   40.65
   1  -5   8  458.00   42.00
   1  -5   8  454.60   41.68
  -1   5  -8  488.90   50.80
  -1   5  -8  450.30   46.92
   1  -5   8  400.30   41.67
   1  -5   8  464.60   48.26
  -1   5  -8  475.20   25.60
  -1   5  -8  512.00   27.52
   1  -5   8  506.00   27.20
   1  -5   8  446.80   24.01
  -1   5  -8  509.20   27.45
  -1   5  -8  527.50   28.48
   1  -5   8  461.00   24.83
   1  -5   8  504.70   27.18
  -1   5  -9  361.80   33.31
  -1   5  -9  313.10   28.86
   1  -5   9  364.80   33.57
   1  -5   9  375.40   34.52
  -1   5  -9  323.30   33.76
  -1   5  -9  349.00   36.53
   1  -5   9  397.00   41.33
   1  -5   9  361.50   37.66
  -1   5  -9  328.10   17.76
  -1   5  -9  346.70   18.75
   1  -5   9  357.90   19.36
   1  -5   9  345.10   18.61
  -1   5 -10  221.10   20.53
  -1   5 -10  235.10   21.81
   1  -5  10  249.20   23.06
   1  -5  10  200.50   18.67
  -1   5 -10  202.50   21.36
  -1   5 -10  198.20   21.00
   1  -5  10  231.70   24.32
   1  -5  10  205.60   21.64
  -1   5 -10  205.70   11.23
  -1   5 -10  214.20   11.70
   1  -5  10  211.00   11.55
   1  -5  10  214.70   11.71
  -1   5 -11  150.30   14.11
  -1   5 -11  178.80   16.70
   1  -5  11  165.70   15.47
   1  -5  11  181.10   16.89
  -1   5 -11  205.90   21.81
  -1   5 -11  163.80   17.42
   1  -5  11  170.70   18.03
   1  -5  11  189.80   20.07
  -1   5 -11  163.00    8.95
  -1   5 -11  182.00    9.94
   1  -5  11  173.40    9.48
   1  -5  11  161.90    8.91
  -1   5 -12  329.20   30.28
  -1   5 -12  341.20   31.38
   1  -5  12  353.10   32.44
   1  -5  12  343.30   31.52
  -1   5 -12  382.20   39.97
  -1   5 -12  461.60   48.20
   1  -5  12  352.10   36.80
   1  -5  12  340.10   35.47
  -1   5 -12  336.90   18.15
  -1   5 -12  357.70   19.22
   1  -5  12  330.70   17.75
  -1   5 -13   45.47    4.47
  -1   5 -13   44.75    4.38
   1  -5  13   44.99    4.41
   1  -5  13   44.84    4.37
  -1   5 -13   44.23    5.20
  -1   5 -13   46.76    5.51
   1  -5  13   45.59    5.29
   1  -5  13   43.79    5.03
  -1   5 -14   98.44   10.80
  -1   5 -14  102.50   11.17
   1  -5  14   90.83    9.86
   1  -5  14   89.11    9.70
  -1   5 -15    1.46    0.82
  -1   5 -15    1.59    0.84
   1  -5  15    1.12    0.77
   1  -5  15    2.23    0.76
  -1   4  14   66.72    8.12
  -1   4  14   69.78    8.16
   1  -4 -14   65.90    7.93
   1  -4 -14   54.28    6.78
  -1   4  14   56.45    5.03
  -1   4  14   56.49    4.48
   1  -4 -14   53.28    4.33
   1  -4 -14   64.44    4.94
   1  -4 -14   47.05    4.12
  -1   4  14   51.52    5.22
  -1   4  14   58.85    6.33
   1  -4 -14   48.97    5.38
  -1   4  13   10.13    2.70
   1  -4 -13    4.97    2.39
   1  -4 -13    4.78    2.34
  -1   4  13    6.17    2.39
  -1   4  13   10.36    2.83
   1  -4 -13    7.55    2.53
   1  -4 -13    8.84    2.63
  -1   4  13   12.77    2.45
  -1   4  13    9.84    1.85
   1  -4 -13   12.31    2.17
   1  -4 -13   10.24    1.99
  -1   4  13   13.46    2.27
  -1   4  13   15.00    2.51
   1  -4 -13   11.99    2.20
   1  -4 -13   14.02    2.47
  -1   4  13   13.78    2.55
  -1   4  13   14.10    3.31
   1  -4 -13   15.40    3.06
   1  -4 -13    9.58    2.54
  -1   4  12  317.20   30.35
  -1   4  12  275.60   26.60
   1  -4 -12  351.40   33.51
   1  -4 -12  312.40   29.97
  -1   4  12  305.60   32.94
  -1   4  12  284.10   30.66
   1  -4 -12  323.90   34.77
   1  -4 -12  312.20   33.73
  -1   4  12  302.90   17.20
  -1   4  12  339.10   19.33
   1  -4 -12  320.30   18.25
   1  -4 -12  327.00   18.74
  -1   4  12  336.60   19.59
  -1   4  12  310.40   17.99
   1  -4 -12  317.90   18.58
  -1   4  12  351.90   22.89
  -1   4  12  312.00   21.03
   1  -4 -12  318.90   21.11
   1  -4 -12  328.60   21.49
  -1   4  11 1171.00  107.70
  -1   4  11 1032.00   95.06
   1  -4 -11 1001.00   92.32
   1  -4 -11  998.70   92.01
  -1   4  11 1050.00  109.40
  -1   4  11 1113.00  116.00
   1  -4 -11  949.80   99.05
   1  -4 -11  913.60   95.55
   1  -4 -11  968.00   52.54
  -1   4  11  969.10   53.11
  -1   4  11  988.20   54.02
   1  -4 -11  936.70   51.47
   1  -4 -11  956.50   52.33
  -1   4  11  948.70   59.09
  -1   4  11  992.70   61.30
   1  -4 -11 1090.00   67.17
   1  -4 -11 1038.00   64.23
  -1   4  10  652.60   60.52
  -1   4  10  720.10   66.65
   1  -4 -10  670.40   62.14
   1  -4 -10  567.80   52.86
   1  -4 -10  748.60   78.50
  -1   4  10  670.80   36.69
  -1   4  10  683.30   37.18
   1  -4 -10  674.40   36.95
   1  -4 -10  699.80   38.17
   1  -4 -10  701.20   38.89
  -1   4  10  654.60   40.80
  -1   4  10  802.70   50.10
   1  -4 -10  691.20   43.09
   1  -4 -10  691.20   43.15
  -1   4   9  539.80   50.22
  -1   4   9  403.90   37.90
   1  -4  -9  484.70   45.25
   1  -4  -9  435.50   40.83
  -1   4   9  444.90   47.01
  -1   4   9  434.00   45.81
   1  -4  -9  488.40   51.62
   1  -4  -9  537.70   56.51
  -1   4   9  430.90   23.87
  -1   4   9  475.40   26.10
   1  -4  -9  432.00   23.76
   1  -4  -9  456.20   25.22
  -1   4   9  451.60   25.16
  -1   4   9  461.40   25.69
   1  -4  -9  494.20   27.58
   1  -4  -9  483.80   27.06
  -1   4   9  442.70   27.91
  -1   4   9  533.20   33.82
   1  -4  -9  429.50   27.25
  -1   4   8  237.30   22.84
  -1   4   8  232.80   22.30
   1  -4  -8  207.50   20.10
   1  -4  -8  212.20   20.45
  -1   4   8  221.30   23.82
  -1   4   8  228.00   24.60
   1  -4  -8  211.20   22.98
   1  -4  -8  184.40   20.05
  -1   4   8  239.20   13.59
  -1   4   8  221.10   12.58
   1  -4  -8  222.40   12.67
   1  -4  -8  245.50   13.87
  -1   4   8  209.30   12.14
  -1   4   8  204.50   11.87
   1  -4  -8  223.60   13.04
   1  -4  -8  242.10   14.05
  -1   4   8  228.20   14.87
  -1   4   8  234.90   15.48
   1  -4  -8  205.60   13.66
   1  -4  -8  208.40   13.80
  -1   4   7   32.51    4.15
  -1   4   7   39.47    4.76
   1  -4  -7   39.85    4.83
   1  -4  -7   43.19    5.12
  -1   4   7   31.64    2.55
  -1   4   7   34.57    2.66
   1  -4  -7   32.97    2.62
   1  -4  -7   36.39    2.76
  -1   4   7   32.17    2.62
  -1   4   7   28.57    2.44
   1  -4  -7   33.54    2.92
  -1   4   7   24.11    2.43
  -1   4   7   31.59    3.05
   1  -4  -7   31.63    3.10
   1  -4  -7   34.24    3.18
  -1   4   6   49.51    5.59
  -1   4   6   54.25    5.95
   1  -4  -6   58.32    6.40
   1  -4  -6   47.47    5.42
  -1   4   6   36.98    4.81
  -1   4   6   42.06    5.31
   1  -4  -6   41.16    5.18
  -1   4   6   54.58    3.69
  -1   4   6   56.61    3.79
   1  -4  -6   56.97    3.77
   1  -4  -6   54.23    3.67
  -1   4   6   56.07    3.81
  -1   4   6   59.16    3.97
   1  -4  -6   53.92    3.81
   1  -4  -6   56.34    3.91
  -1   4   6   56.77    4.51
  -1   4   6   54.80    4.37
   1  -4  -6   56.71    4.44
   1  -4  -6   54.26    4.30
  -1   4   5  706.50   65.00
  -1   4   5  736.30   67.68
   1  -4  -5  746.50   68.63
   1  -4  -5  806.60   74.04
  -1   4   5  818.70   85.19
  -1   4   5  611.50   63.72
   1  -4  -5  581.50   60.86
   1  -4  -5  718.40   74.76
  -1   4   5  675.30   36.50
  -1   4   5  682.60   36.93
   1  -4  -5  685.20   37.03
   1  -4  -5  718.50   38.72
  -1   4   5  704.40   38.34
  -1   4   5  696.90   37.93
   1  -4  -5  677.10   37.01
   1  -4  -5  659.40   36.04
  -1   4   5  679.90   41.91
  -1   4   5  675.20   41.58
   1  -4  -5  699.20   42.99
   1  -4  -5  570.10   35.05
  -1   4   4  906.70   83.04
  -1   4   4  931.20   85.29
   1  -4  -4  804.40   73.74
   1  -4  -4  869.60   79.70
  -1   4   4  900.40   93.56
  -1   4   4  738.90   76.84
   1  -4  -4 1078.00  111.80
   1  -4  -4  839.80   87.22
  -1   4   4  910.10   48.94
  -1   4   4  877.90   47.20
   1  -4  -4  893.90   48.04
   1  -4  -4  966.90   51.83
  -1   4   4  892.40   48.28
  -1   4   4  978.00   52.90
   1  -4  -4  910.70   49.38
  -1   4   4  961.50   58.76
  -1   4   4  899.50   55.03
   1  -4  -4  982.00   60.00
   1  -4  -4  958.40   58.56
  -1   4   3  682.20   62.68
  -1   4   3  734.20   67.37
   1  -4  -3  587.40   54.04
   1  -4  -3  648.30   59.62
  -1   4   3  705.00   73.29
  -1   4   3  595.90   62.14
   1  -4  -3  621.60   64.84
   1  -4  -3  712.90   74.10
  -1   4   3  599.90   32.49
  -1   4   3  612.70   33.07
   1  -4  -3  584.60   31.53
   1  -4  -3  596.90   32.24
  -1   4   3  682.20   37.05
  -1   4   3  657.40   35.74
   1  -4  -3  573.60   31.40
   1  -4  -3  607.70   33.11
  -1   4   3  670.70   41.15
  -1   4   3  596.00   36.70
   1  -4  -3  628.00   38.57
   1  -4  -3  565.40   34.86
  -1   4   1   27.67    3.40
  -1   4   1   25.57    3.23
   1  -4  -1   27.29    3.33
   1  -4  -1   24.04    3.02
  -1   4   1   28.43    3.84
  -1   4   1   33.51    4.16
   1  -4  -1   23.92    3.31
  -1   4   1   26.54    2.02
  -1   4   1   25.20    1.90
   1  -4  -1   21.64    1.70
   1  -4  -1   23.45    1.78
  -1   4   1   23.65    1.85
  -1   4   1   23.08    1.82
   1  -4  -1   19.05    1.72
   1  -4  -1   21.18    1.83
  -1   4   1   18.13    1.96
  -1   4   1   17.62    1.88
   1  -4  -1   20.40    2.04
   1  -4  -1   15.30    1.72
  -1   4   0  400.90   36.99
  -1   4   0  389.00   35.88
   1  -4   0  365.10   33.74
   1  -4   0  347.00   32.12
  -1   4   0  375.10   39.27
  -1   4   0  372.70   38.87
   1  -4   0  424.10   44.30
   1  -4   0  400.30   41.75
  -1   4   0  448.60   24.25
  -1   4   0  428.00   23.17
   1  -4   0  450.60   24.32
   1  -4   0  387.90   21.00
  -1   4   0  443.30   24.14
  -1   4   0  432.10   23.51
   1  -4   0  411.80   22.49
   1  -4   0  413.10   22.57
  -1   4   0  472.80   29.01
  -1   4   0  431.80   26.60
   1  -4   0  409.80   25.23
   1  -4   0  381.70   23.46
  -1   4  -1  507.20   46.56
  -1   4  -1  542.00   49.69
   1  -4   1  521.70   47.85
   1  -4   1  456.40   41.94
  -1   4  -1  444.90   46.27
  -1   4  -1  465.10   48.48
   1  -4   1  509.90   53.08
   1  -4   1  450.30   46.83
  -1   4  -1  418.30   22.61
  -1   4  -1  395.20   21.38
   1  -4   1  456.60   24.61
   1  -4   1  466.50   25.13
  -1   4  -1  431.10   23.45
  -1   4  -1  424.70   23.07
   1  -4   1  411.10   22.38
   1  -4   1  425.80   23.20
  -1   4  -1  427.70   26.23
  -1   4  -1  428.20   26.31
   1  -4   1  413.80   25.36
   1  -4   1  431.60   26.46
  -1   4  -2 7577.00  687.40
  -1   4  -2 8309.00  753.80
   1  -4   2 7407.00  672.00
   1  -4   2 6878.00  624.10
  -1   4  -2 8049.00  829.20
  -1   4  -2 7667.00  789.70
   1  -4   2 7553.00  777.90
   1  -4   2 7096.00  731.00
  -1   4  -2 7029.00  373.20
  -1   4  -2 7323.00  388.70
   1  -4   2 6950.00  369.00
   1  -4   2 6926.00  367.80
  -1   4  -2 6445.00  344.40
  -1   4  -2 7084.00  378.70
   1  -4   2 7325.00  391.70
   1  -4   2 7628.00  407.80
  -1   4  -2 7380.00  444.90
  -1   4  -2 6954.00  419.30
   1  -4   2 6998.00  421.80
   1  -4   2 6974.00  420.40
  -1   4  -3 1078.00   98.17
  -1   4  -3 1122.00  102.20
   1  -4   3 1131.00  103.00
   1  -4   3 1100.00  100.20
  -1   4  -3 1182.00  122.20
  -1   4  -3 1169.00  120.70
   1  -4   3 1170.00  120.90
   1  -4   3 1090.00  112.60
  -1   4  -3 1159.00   61.80
   1  -4   3 1137.00   60.60
   1  -4   3 1175.00   62.66
  -1   4  -3 1039.00   55.76
  -1   4  -3 1001.00   53.76
   1  -4   3 1042.00   55.98
   1  -4   3  970.30   52.14
  -1   4  -3 1006.00   60.91
  -1   4  -3  999.50   60.55
   1  -4   3 1065.00   64.43
   1  -4   3  978.60   59.25
  -1   4  -4 3266.00  296.50
  -1   4  -4 3329.00  302.20
   1  -4   4 3555.00  322.70
   1  -4   4 3933.00  357.00
  -1   4  -4 3316.00  341.70
  -1   4  -4 3061.00  315.50
   1  -4   4 3323.00  342.50
   1  -4   4 3585.00  369.40
  -1   4  -4 3246.00  172.50
  -1   4  -4 3109.00  165.20
   1  -4   4 3086.00  164.00
   1  -4   4 2991.00  159.00
  -1   4  -4 3213.00  171.90
  -1   4  -4 3108.00  166.30
   1  -4   4 3216.00  172.00
   1  -4   4 3063.00  163.90
  -1   4  -4 3360.00  202.60
  -1   4  -4 3242.00  195.50
   1  -4   4 3190.00  192.40
   1  -4   4 3002.00  181.10
  -1   4  -5   76.97    7.43
  -1   4  -5   82.65    7.90
   1  -4   5   73.46    7.05
   1  -4   5   84.58    8.10
  -1   4  -5   78.41    8.53
  -1   4  -5   91.26    9.77
   1  -4   5   79.57    8.57
   1  -4   5   93.33    9.99
  -1   4  -5   78.90    4.44
  -1   4  -5   74.63    4.24
   1  -4   5   76.72    4.40
   1  -4   5   75.52    4.33
  -1   4  -5   75.45    4.32
  -1   4  -5   81.80    4.63
   1  -4   5   74.25    4.20
   1  -4   5   80.33    4.53
  -1   4  -5   79.87    5.03
  -1   4  -5   75.41    4.72
   1  -4   5   74.68    4.68
   1  -4   5   77.53    4.87
  -1   4  -6 1948.00  177.00
   1  -4   6 1963.00  178.30
   1  -4   6 2038.00  185.20
  -1   4  -6 1897.00  195.60
  -1   4  -6 1917.00  197.60
   1  -4   6 1962.00  202.30
   1  -4   6 1932.00  199.20
   1  -4   6 1892.00  100.70
   1  -4   6 1857.00   98.75
  -1   4  -6 1919.00  102.70
  -1   4  -6 2033.00  108.80
   1  -4   6 1945.00  104.10
   1  -4   6 1900.00  101.80
  -1   4  -7  345.00   31.64
  -1   4  -7  357.70   32.82
   1  -4   7  392.10   35.90
   1  -4   7  337.30   30.94
  -1   4  -7  369.30   38.49
  -1   4  -7  393.00   40.81
   1  -4   7  391.30   40.65
   1  -4   7  385.10   39.98
  -1   4  -7  367.80   19.77
  -1   4  -7  397.10   21.35
   1  -4   7  403.90   21.65
   1  -4   7  403.80   21.69
  -1   4  -7  370.10   19.95
  -1   4  -7  413.60   22.28
   1  -4   7  393.50   21.16
   1  -4   7  407.60   21.92
  -1   4  -8 1610.00  146.40
  -1   4  -8 1659.00  150.80
   1  -4   8 1651.00  150.00
   1  -4   8 1717.00  156.10
  -1   4  -8 1739.00  179.50
  -1   4  -8 1611.00  166.20
   1  -4   8 1697.00  175.10
   1  -4   8 1614.00  166.60
  -1   4  -8 1491.00   79.35
  -1   4  -8 1646.00   87.58
   1  -4   8 1656.00   88.08
   1  -4   8 1479.00   78.70
  -1   4  -9   -0.28    0.58
  -1   4  -9    0.28    0.60
   1  -4   9    0.79    0.59
   1  -4   9    0.77    0.61
  -1   4  -9    0.32    0.66
  -1   4  -9    1.07    0.70
   1  -4   9    0.46    0.65
   1  -4   9    0.10    0.64
  -1   4  -9    0.18    0.40
  -1   4  -9    0.66    0.38
   1  -4   9   -0.34    0.41
   1  -4   9   -0.25    0.40
  -1   4 -10  158.40   14.77
  -1   4 -10  153.50   14.30
   1  -4  10  166.60   15.46
   1  -4  10  163.40   15.20
  -1   4 -10  168.60   17.84
  -1   4 -10  155.70   16.47
   1  -4  10  146.90   15.57
   1  -4  10  162.60   17.16
  -1   4 -10  165.20    8.99
  -1   4 -10  153.80    8.41
   1  -4  10  156.80    8.56
   1  -4  10  149.40    8.13
  -1   4 -11   28.71    3.05
  -1   4 -11   25.28    2.70
   1  -4  11   28.04    2.91
   1  -4  11   28.74    2.99
  -1   4 -11   23.39    3.05
  -1   4 -11   25.30    3.13
   1  -4  11   28.82    3.49
   1  -4  11   26.89    3.27
  -1   4 -11   31.07    1.83
   1  -4  11   37.07    2.20
   1  -4  11   36.31    2.11
  -1   4 -12  663.20   60.49
  -1   4 -12  754.40   68.73
   1  -4  12  636.60   58.04
   1  -4  12  727.20   66.28
  -1   4 -12  702.20   72.82
  -1   4 -12  727.20   75.45
   1  -4  12  732.40   75.91
   1  -4  12  683.30   70.81
  -1   4 -13  198.00   20.87
  -1   4 -13  243.50   25.71
   1  -4  13  229.00   24.02
  -1   4 -14   40.11    4.74
  -1   4 -14   47.32    5.53
   1  -4  14   46.58    5.32
   1  -4  14   48.95    5.56
  -1   4 -15  105.70   11.39
  -1   4 -15  109.90   11.79
   1  -4  15  113.10   12.13
   1  -4  15  107.00   11.47
  -1   3  15  557.70   52.22
  -1   3  15  642.20   60.04
   1  -3 -15  516.70   48.71
   1  -3 -15  501.30   47.23
  -1   3  15  502.40   53.38
  -1   3  15  702.00   73.93
   1  -3 -15  591.90   62.67
   1  -3 -15  589.30   62.25
  -1   3  15  633.20   35.03
  -1   3  15  566.70   32.03
   1  -3 -15  592.70   33.04
   1  -3 -15  509.40   28.35
  -1   3  15  576.50   32.62
  -1   3  15  610.90   34.62
   1  -3 -15  559.50   32.01
   1  -3 -15  556.90   31.14
  -1   3  15  581.80   36.97
   1  -3 -15  560.50   36.32
   1  -3 -15  664.40   42.24
  -1   3  14   99.37   10.73
  -1   3  14   88.37    9.94
   1  -3 -14   87.00    9.85
  -1   3  14  105.60   12.48
  -1   3  14   96.25   11.48
   1  -3 -14   74.87    9.63
   1  -3 -14   94.41   11.38
   1  -3 -14  105.70    7.07
  -1   3  14  104.90    7.33
  -1   3  14   92.12    6.62
   1  -3 -14   90.06    6.75
   1  -3 -14   89.34    6.20
  -1   3  14  113.90    8.57
  -1   3  14  104.70    8.79
   1  -3 -14  100.20    8.05
   1  -3 -14  124.10    9.65
  -1   3  13    2.74    1.86
  -1   3  13    5.11    2.04
   1  -3 -13    3.43    1.75
   1  -3 -13    1.80    1.86
  -1   3  13    4.12    1.89
  -1   3  13    3.37    1.84
   1  -3 -13    4.74    2.08
   1  -3 -13    3.46    1.92
   1  -3 -13    2.72    1.46
  -1   3  13    6.58    1.83
  -1   3  13    5.88    1.79
   1  -3 -13    6.00    1.63
   1  -3 -13    4.67    1.75
  -1   3  13   10.56    2.64
  -1   3  13    6.89    1.91
   1  -3 -13    2.91    1.92
   1  -3 -13    7.60    2.31
   1  -3 -12   38.59    5.40
  -1   3  12   32.18    4.69
  -1   3  12   38.22    5.33
   1  -3 -12   36.56    5.35
   1  -3 -12   24.44    3.99
  -1   3  12   27.18    2.75
  -1   3  12   29.30    2.67
   1  -3 -12   26.26    2.69
   1  -3 -12   26.16    2.57
  -1   3  12   27.07    2.88
  -1   3  12   24.89    2.69
   1  -3 -12   28.98    3.08
  -1   3  12   23.34    2.95
  -1   3  12   27.79    3.76
   1  -3 -12   25.66    3.33
   1  -3 -12   22.44    3.14
  -1   3  11  594.50   55.21
  -1   3  11  594.80   55.24
   1  -3 -11  478.50   44.78
   1  -3 -11  561.20   52.24
  -1   3  11  746.80   78.12
  -1   3  11  642.80   67.41
   1  -3 -11  643.10   67.44
  -1   3  11  590.70   32.22
  -1   3  11  606.70   33.27
   1  -3 -11  636.90   34.89
   1  -3 -11  522.80   28.66
  -1   3  11  602.70   33.31
  -1   3  11  634.60   35.17
   1  -3 -11  583.10   32.48
  -1   3  10    5.34    1.76
  -1   3  10    5.46    1.74
   1  -3 -10    6.44    1.91
   1  -3 -10    5.74    1.83
  -1   3  10    5.55    1.79
  -1   3  10    5.89    1.89
   1  -3 -10    5.72    1.90
   1  -3 -10    8.41    2.06
  -1   3  10    3.56    1.06
  -1   3  10    4.86    1.28
   1  -3 -10    6.33    1.41
   1  -3 -10    4.53    1.24
  -1   3  10    4.22    1.30
  -1   3  10    5.90    1.42
   1  -3 -10    6.08    1.53
   1  -3 -10    5.50    1.38
  -1   3  10    5.19    1.56
  -1   3  10    5.61    1.86
   1  -3 -10    4.96    1.62
   1  -3 -10    4.58    1.64
  -1   3   9  102.40   10.45
  -1   3   9   96.50    9.97
   1  -3  -9  117.30   11.85
   1  -3  -9   93.07    9.64
  -1   3   9  104.40   11.87
  -1   3   9   78.55    9.15
   1  -3  -9  110.50   12.42
  -1   3   9   94.74    5.91
  -1   3   9   95.95    5.86
   1  -3  -9   93.30    5.84
   1  -3  -9   99.33    6.22
  -1   3   9  106.00    6.64
  -1   3   9  103.10    6.45
   1  -3  -9   96.31    6.27
   1  -3  -9   99.97    6.37
  -1   3   9  107.10    7.74
  -1   3   9   92.00    6.63
   1  -3  -9   88.44    6.62
   1  -3  -9  101.60    7.37
  -1   3   8   61.54    6.67
  -1   3   8   63.09    6.76
   1  -3  -8   56.59    6.27
   1  -3  -8   67.48    7.22
  -1   3   8   58.89    7.04
  -1   3   8   69.29    8.16
   1  -3  -8   56.60    6.84
   1  -3  -8   56.71    6.97
  -1   3   8   69.86    4.45
  -1   3   8   65.65    4.24
   1  -3  -8   68.02    4.38
   1  -3  -8   72.08    4.66
  -1   3   8   72.25    4.73
  -1   3   8   72.56    4.73
   1  -3  -8   71.51    4.74
   1  -3  -8   72.23    4.95
  -1   3   8   65.55    4.97
  -1   3   8   74.10    5.61
   1  -3  -8   64.73    5.04
   1  -3  -8   65.70    5.08
   1  -3  -7   44.34    5.07
   1  -3  -7   47.83    5.44
  -1   3   7   44.85    5.61
  -1   3   7   52.66    6.35
   1  -3  -7   45.56    5.81
   1  -3  -7   43.36    5.41
  -1   3   7   42.52    2.99
  -1   3   7   46.26    3.19
   1  -3  -7   44.62    3.14
   1  -3  -7   45.80    3.16
  -1   3   7   43.52    3.12
  -1   3   7   44.07    3.16
   1  -3  -7   43.82    3.22
   1  -3  -7   47.34    3.44
  -1   3   7   48.65    3.95
  -1   3   7   42.59    3.54
   1  -3  -7   37.11    3.29
   1  -3  -7   47.93    3.92
  -1   3   6 1599.00  145.90
  -1   3   6 1475.00  134.50
   1  -3  -6 1752.00  159.80
   1  -3  -6 1341.00  122.40
  -1   3   6 1635.00  169.10
  -1   3   6 1386.00  143.50
   1  -3  -6 1732.00  179.20
   1  -3  -6 1694.00  175.20
  -1   3   6 1431.00   76.52
  -1   3   6 1598.00   85.39
   1  -3  -6 1519.00   81.20
   1  -3  -6 1594.00   85.22
  -1   3   6 1423.00   76.65
  -1   3   6 1439.00   77.53
   1  -3  -6 1398.00   75.37
   1  -3  -6 1463.00   78.95
  -1   3   6 1471.00   89.38
  -1   3   6 1613.00   97.97
   1  -3  -6 1527.00   92.80
   1  -3  -6 1396.00   84.96
  -1   3   5  100.50    9.97
  -1   3   5  128.50   12.48
   1  -3  -5  127.30   12.42
   1  -3  -5  143.20   13.83
  -1   3   5  111.20   12.25
  -1   3   5  119.80   13.16
   1  -3  -5  101.20   11.33
   1  -3  -5  107.00   11.78
  -1   3   5  132.90    7.61
  -1   3   5  124.70    7.19
   1  -3  -5  131.90    7.62
   1  -3  -5  115.50    6.71
  -1   3   5  127.90    7.46
  -1   3   5  124.40    7.29
   1  -3  -5  126.20    7.50
   1  -3  -5  123.20    7.27
  -1   3   5  117.10    7.87
  -1   3   5  125.50    8.35
   1  -3  -5  125.20    8.35
   1  -3  -5  118.20    7.99
  -1   3   4  849.40   45.75
   1  -3  -4  724.90   38.95
  -1   3   3   17.14    2.45
  -1   3   3   17.05    2.42
   1  -3  -3   17.85    2.51
   1  -3  -3   16.00    2.31
  -1   3   3   12.25    2.17
  -1   3   3   13.62    2.30
   1  -3  -3   16.54    2.47
   1  -3  -3   19.13    2.87
  -1   3   3   11.67    1.31
  -1   3   3   10.15    1.09
   1  -3  -3   13.79    1.35
   1  -3  -3   13.17    1.31
  -1   3   3   13.11    1.37
  -1   3   3   13.31    1.34
   1  -3  -3   11.37    1.36
   1  -3  -3   13.28    1.37
  -1   3   3    9.93    1.41
  -1   3   3   10.36    1.55
   1  -3  -3   10.66    1.48
   1  -3  -3   12.67    1.66
  -1   3   2  921.60   84.14
  -1   3   2 1096.00   99.95
   1  -3  -2 1192.00  108.70
   1  -3  -2 1014.00   92.54
  -1   3   2 1201.00  124.20
  -1   3   2 1209.00  125.10
   1  -3  -2 1394.00  144.00
   1  -3  -2 1009.00  104.50
  -1   3   2 1129.00   60.28
  -1   3   2 1030.00   55.11
   1  -3  -2 1051.00   56.14
   1  -3  -2 1044.00   55.74
  -1   3   2 1096.00   58.95
  -1   3   2 1104.00   59.40
   1  -3  -2 1050.00   56.53
   1  -3  -2 1061.00   57.15
  -1   3   2 1002.00   61.00
  -1   3   2 1003.00   60.93
   1  -3  -2 1042.00   63.29
   1  -3  -2 1091.00   66.22
  -1   3   1 5683.00  515.70
  -1   3   1 5386.00  488.80
   1  -3  -1 5316.00  482.40
   1  -3  -1 6751.00  612.50
  -1   3   1 6861.00  706.80
  -1   3   1 5125.00  527.80
   1  -3  -1 5203.00  536.10
   1  -3  -1 6800.00  700.50
  -1   3   1 6445.00  342.10
  -1   3   1 5763.00  306.00
   1  -3  -1 5591.00  296.90
   1  -3  -1 6341.00  336.80
  -1   3   1 5536.00  296.10
  -1   3   1 6034.00  322.70
   1  -3  -1 5070.00  271.20
   1  -3  -1 5945.00  318.00
  -1   3   1 5576.00  336.10
  -1   3   1 5417.00  326.60
   1  -3  -1 5876.00  354.30
   1  -3  -1 5793.00  349.20
  -1   3   0  456.80   41.86
  -1   3   0  471.60   43.22
   1  -3   0  518.10   47.42
   1  -3   0  459.30   42.09
  -1   3   0  405.70   42.13
  -1   3   0  441.20   45.89
   1  -3   0  477.40   49.63
   1  -3   0  445.40   46.24
  -1   3   0  407.20   21.94
  -1   3   0  419.30   22.56
   1  -3   0  403.10   21.67
   1  -3   0  423.20   22.75
  -1   3   0  458.10   24.79
  -1   3   0  439.50   23.80
   1  -3   0  397.60   21.60
   1  -3   0  417.60   22.64
  -1   3   0  393.70   24.06
  -1   3   0  419.20   25.68
   1  -3   0  448.60   27.39
   1  -3   0  416.80   25.53
  -1   3  -1 2804.00  254.60
  -1   3  -1 3041.00  276.00
   1  -3   1 3372.00  306.10
   1  -3   1 3510.00  318.50
  -1   3  -1 2845.00  293.20
  -1   3  -1 3272.00  337.10
   1  -3   1 3060.00  315.40
   1  -3   1 2805.00  289.10
  -1   3  -1 3140.00  166.80
  -1   3  -1 2646.00  140.60
   1  -3   1 2874.00  152.70
   1  -3   1 2878.00  152.90
  -1   3  -1 3251.00  173.90
  -1   3  -1 3245.00  173.60
   1  -3   1 2982.00  159.60
  -1   3  -1 3053.00  184.20
  -1   3  -1 3227.00  194.60
   1  -3   1 3057.00  184.50
   1  -3   1 3060.00  184.50
  -1   3  -2 2713.00  246.20
  -1   3  -2 2381.00  216.20
   1  -3   2 2541.00  230.70
   1  -3   2 2626.00  238.40
  -1   3  -2 2583.00  266.30
  -1   3  -2 2391.00  246.40
   1  -3   2 2345.00  241.70
   1  -3   2 2332.00  240.30
  -1   3  -2 2593.00  137.80
  -1   3  -2 2569.00  136.50
   1  -3   2 2436.00  129.50
   1  -3   2 2582.00  137.20
  -1   3  -2 2782.00  148.80
  -1   3  -2 2535.00  135.60
   1  -3   2 2472.00  132.30
   1  -3   2 2330.00  124.70
  -1   3  -2 2716.00  163.80
  -1   3  -2 2658.00  160.40
   1  -3   2 2678.00  161.50
   1  -3   2 2469.00  148.90
  -1   3  -3 1612.00  146.40
  -1   3  -3 1390.00  126.30
   1  -3   3 1353.00  122.90
   1  -3   3 1357.00  123.20
  -1   3  -3 1488.00  153.50
  -1   3  -3 1525.00  157.20
   1  -3   3 1493.00  154.00
   1  -3   3 1615.00  166.60
  -1   3  -3 1567.00   83.34
  -1   3  -3 1481.00   78.75
   1  -3   3 1541.00   81.94
   1  -3   3 1473.00   78.32
  -1   3  -3 1521.00   81.45
  -1   3  -3 1389.00   74.38
   1  -3   3 1530.00   81.91
   1  -3   3 1479.00   79.15
  -1   3  -3 1570.00   94.74
  -1   3  -3 1473.00   88.92
   1  -3   3 1498.00   90.41
   1  -3   3 1584.00   95.57
  -1   3  -4 5083.00  461.20
  -1   3  -4 4648.00  421.60
   1  -3   4 4666.00  423.30
   1  -3   4 4773.00  433.00
  -1   3  -4 4843.00  498.70
  -1   3  -4 4951.00  510.00
   1  -3   4 5067.00  521.90
   1  -3   4 4417.00  454.90
  -1   3  -4 4868.00  258.40
  -1   3  -4 5222.00  277.30
   1  -3   4 5013.00  266.10
   1  -3   4 5056.00  268.40
  -1   3  -4 4731.00  253.00
  -1   3  -4 4873.00  260.50
   1  -3   4 4903.00  262.10
   1  -3   4 4859.00  259.80
  -1   3  -4 3746.00  226.10
  -1   3  -4 3681.00  222.10
   1  -3   4 4466.00  269.50
  -1   3  -5  111.30   10.33
  -1   3  -5   94.52    8.84
   1  -3   5  107.60   10.00
   1  -3   5  101.20    9.44
  -1   3  -5  101.40   10.69
  -1   3  -5  138.50   14.60
   1  -3   5  133.50   13.99
   1  -3   5  100.50   10.59
  -1   3  -5  105.70    5.80
  -1   3  -5  100.20    5.49
   1  -3   5  102.60    5.61
   1  -3   5   99.17    5.45
  -1   3  -5   84.94    4.64
   1  -3   5   87.65    4.77
   1  -3   5   92.17    5.01
   1  -3   6  194.00   17.85
   1  -3   6  194.00   17.84
  -1   3  -6  177.20   18.50
  -1   3  -6  201.70   21.03
   1  -3   6  180.50   18.82
   1  -3   6  208.00   21.66
   1  -3   6  246.60   13.28
   1  -3   6  243.80   13.15
  -1   3  -7  106.00    9.88
  -1   3  -7  112.90   10.52
   1  -3   7  119.30   11.09
   1  -3   7  115.80   10.77
  -1   3  -7  112.10   11.86
  -1   3  -7  121.20   12.78
   1  -3   7  110.10   11.62
   1  -3   7   97.16   10.29
  -1   3  -7   92.51    5.07
  -1   3  -7   96.99    5.31
   1  -3   7  101.00    5.52
  -1   3  -8  943.50   85.87
  -1   3  -8  852.30   77.55
   1  -3   8  954.80   86.86
   1  -3   8  970.60   88.29
  -1   3  -8  920.20   95.07
  -1   3  -8 1076.00  111.10
   1  -3   8  940.30   97.10
   1  -3   8  926.80   95.71
  -1   3  -8 1011.00   53.86
  -1   3  -8  924.20   49.24
   1  -3   8 1061.00   56.47
   1  -3   8  952.80   50.75
  -1   3  -9  439.00   40.11
  -1   3  -9  444.70   40.65
   1  -3   9  473.70   43.28
   1  -3   9  431.60   39.42
  -1   3  -9  449.80   46.73
  -1   3  -9  436.90   45.38
   1  -3   9  446.40   46.31
   1  -3   9  429.10   44.53
  -1   3  -9  417.40   22.37
  -1   3  -9  445.60   23.85
   1  -3   9  426.80   22.81
   1  -3   9  424.80   22.71
  -1   3 -10   14.18    1.67
  -1   3 -10   15.24    1.83
   1  -3  10   13.82    1.64
   1  -3  10   13.15    1.59
  -1   3 -10   14.68    2.03
  -1   3 -10   14.24    2.06
   1  -3  10   13.77    1.93
   1  -3  10   14.67    2.00
  -1   3 -10   14.10    1.02
  -1   3 -10   15.61    1.06
   1  -3  10   14.55    0.95
   1  -3  10   15.44    1.02
  -1   3 -11   99.28    9.39
  -1   3 -11  106.10    9.96
   1  -3  11  104.60    9.81
   1  -3  11  108.20   10.15
  -1   3 -11  102.90   11.21
  -1   3 -11  110.20   11.83
   1  -3  11   97.85   10.55
   1  -3  11  111.30   11.93
  -1   3 -12   68.00    6.54
  -1   3 -12   75.54    7.18
   1  -3  12   69.82    6.65
   1  -3  12   68.50    6.55
  -1   3 -12   72.56    8.04
  -1   3 -12   77.87    8.66
   1  -3  12   75.89    8.31
   1  -3  12   78.72    8.64
  -1   3 -13   18.85    2.59
  -1   3 -13   17.96    2.63
   1  -3  13   15.54    2.26
   1  -3  13   20.65    2.71
  -1   3 -14    7.71    1.64
  -1   3 -14    5.47    1.28
   1  -3  14    9.00    1.57
   1  -3  14    7.95    1.47
  -1   3 -15  121.90   13.09
  -1   3 -15  123.20   13.28
   1  -3  15  104.00   11.32
   1  -3  15  112.40   12.13
  -1   3 -16    6.66    1.28
   1  -3  16    7.77    1.34
  -1   2  15  204.10   20.12
  -1   2  15  223.10   22.05
   1  -2 -15  195.50   19.30
   1  -2 -15  205.50   20.34
  -1   2  15  179.70   20.08
  -1   2  15  205.00   22.58
   1  -2 -15  230.90   25.47
   1  -2 -15  229.30   25.06
  -1   2  15  184.40   11.47
  -1   2  15  210.10   12.97
   1  -2 -15  180.20   10.83
   1  -2 -15  229.50   14.09
  -1   2  15  179.10   13.49
  -1   2  15  196.60   13.68
   1  -2 -15  173.20   12.56
   1  -2 -15  216.90   15.10
  -1   2  14    3.62    1.97
  -1   2  14    5.62    2.13
   1  -2 -14    4.13    2.11
   1  -2 -14    8.00    2.28
  -1   2  14    5.84    1.87
  -1   2  14    6.49    1.64
   1  -2 -14    5.57    1.59
   1  -2 -14    6.52    1.49
  -1   2  14    8.41    1.92
  -1   2  14    6.36    1.81
   1  -2 -14    6.47    1.98
  -1   2  14    9.65    2.59
  -1   2  14    7.48    2.03
   1  -2 -14    4.58    2.28
   1  -2 -14   10.10    2.30
  -1   2  13   94.69   10.13
  -1   2  13   90.42    9.70
   1  -2 -13  114.20   11.96
   1  -2 -13   83.65    9.13
  -1   2  13   80.32    9.80
   1  -2 -13   77.09    9.56
  -1   2  13   83.13    5.62
  -1   2  13   94.53    6.10
   1  -2 -13   97.13    6.25
   1  -2 -13   99.18    6.43
  -1   2  13   96.55    6.55
  -1   2  13   88.75    6.04
   1  -2 -13   93.89    6.14
   1  -2 -13   86.18    6.12
  -1   2  12  304.90   28.96
  -1   2  12  298.80   28.50
   1  -2 -12  322.50   30.68
   1  -2 -12  284.50   27.23
  -1   2  12  326.00   34.77
  -1   2  12  345.10   36.74
   1  -2 -12  280.20   30.10
   1  -2 -12  317.30   34.06
  -1   2  12  335.30   18.82
  -1   2  12  318.70   17.86
   1  -2 -12  306.60   17.28
   1  -2 -12  312.40   17.62
  -1   2  12  369.90   20.83
   1  -2 -12  331.70   19.05
   1  -2 -12  325.30   18.38
  -1   2  12  367.90   23.85
  -1   2  12  341.50   21.82
   1  -2 -12  329.90   21.46
   1  -2 -12  319.10   20.63
  -1   2  11    6.32    1.84
  -1   2  11    9.51    2.13
   1  -2 -11    5.59    1.83
   1  -2 -11    5.35    1.84
  -1   2  11   10.06    2.24
  -1   2  11    6.08    1.85
   1  -2 -11    5.56    1.91
   1  -2 -11    5.45    1.81
  -1   2  11    5.46    1.23
  -1   2  11    8.57    1.36
   1  -2 -11    3.65    1.20
   1  -2 -11    5.47    1.26
  -1   2  11    7.75    1.51
  -1   2  11    5.13    1.44
   1  -2 -11    7.52    1.38
   1  -2 -11    5.82    1.50
  -1   2  11    5.26    1.89
  -1   2  11    4.02    1.34
   1  -2 -11    3.63    1.61
   1  -2 -11    6.23    1.80
  -1   2  10  197.10   18.96
  -1   2  10  195.10   18.83
   1  -2 -10  159.00   15.59
   1  -2 -10  194.80   18.83
  -1   2  10  189.60   20.53
  -1   2  10  195.90   21.18
   1  -2 -10  199.40   21.56
   1  -2 -10  170.60   18.72
  -1   2  10  202.50   11.54
  -1   2  10  191.60   10.91
   1  -2 -10  198.40   11.37
   1  -2 -10  169.90    9.90
  -1   2  10  194.90   11.29
  -1   2  10  194.60   11.36
   1  -2 -10  183.70   10.87
   1  -2 -10  190.70   11.07
  -1   2  10  178.20   11.97
  -1   2  10  190.40   12.60
   1  -2 -10  184.10   12.22
   1  -2 -10  185.40   12.39
  -1   2   9   27.78    3.64
  -1   2   9   26.99    3.56
   1  -2  -9   28.01    3.66
   1  -2  -9   31.98    4.09
  -1   2   9   30.21    4.10
  -1   2   9   44.28    5.50
   1  -2  -9   38.71    5.09
   1  -2  -9   29.96    4.09
  -1   2   9   39.93    2.85
  -1   2   9   37.18    2.71
   1  -2  -9   34.65    2.69
   1  -2  -9   33.73    2.52
  -1   2   9   40.30    3.05
  -1   2   9   37.45    2.89
   1  -2  -9   32.84    2.65
   1  -2  -9   32.27    2.54
  -1   2   9   36.74    3.14
  -1   2   9   44.69    3.83
   1  -2  -9   35.23    3.23
   1  -2  -9   42.41    3.69
  -1   2   8   94.62    9.50
  -1   2   8  129.40   12.65
   1  -2  -8   99.22   10.02
   1  -2  -8   88.96    9.05
  -1   2   8  118.60   13.08
  -1   2   8   89.18   10.06
   1  -2  -8  102.00   11.38
   1  -2  -8  109.80   12.36
  -1   2   8  117.20    6.86
  -1   2   8  118.10    6.86
   1  -2  -8  126.80    7.46
   1  -2  -8  132.20    7.71
  -1   2   8  126.70    7.53
  -1   2   8  130.70    7.73
   1  -2  -8  130.90    7.68
   1  -2  -8  121.30    7.28
  -1   2   8  119.90    8.09
  -1   2   8  148.60    9.95
   1  -2  -8  138.80    9.35
   1  -2  -8  126.70    8.64
  -1   2   7   38.91    4.53
  -1   2   7   32.12    3.88
  -1   2   7   29.94    3.92
  -1   2   7   35.47    4.51
   1  -2  -7   38.39    4.99
   1  -2  -7   32.87    4.21
  -1   2   7   37.20    2.71
  -1   2   7   37.59    2.72
   1  -2  -7   36.39    2.69
   1  -2  -7   37.27    2.75
  -1   2   7   39.37    3.26
  -1   2   7   37.37    3.09
   1  -2  -7   33.08    2.98
   1  -2  -7   37.68    3.22
  -1   2   6    0.77    0.95
   1  -2  -6   -0.82    0.97
  -1   2   6   -1.63    0.82
   1  -2  -6   -0.96    0.90
  -1   2   5 1500.00  136.80
  -1   2   5 1468.00  133.80
   1  -2  -5 1374.00  125.20
   1  -2  -5 1461.00  133.10
  -1   2   5 1309.00  135.40
  -1   2   5 1312.00  135.60
   1  -2  -5 1742.00  180.00
  -1   2   5 1657.00   88.40
   1  -2  -5 1503.00   80.16
  -1   2   5 1345.00   72.38
  -1   2   5 1335.00   71.78
   1  -2  -5 1480.00   79.58
   1  -2  -5 1409.00   75.83
  -1   2   5 1437.00   87.14
  -1   2   5 1284.00   77.90
   1  -2  -5 1434.00   87.04
   1  -2  -5 1265.00   76.81
  -1   2   4 2528.00  229.70
  -1   2   4 3086.00  280.40
   1  -2  -4 2806.00  254.90
   1  -2  -4 2834.00  257.50
  -1   2   4 2341.00  241.60
  -1   2   4 2141.00  220.90
   1  -2  -4 2410.00  248.70
   1  -2  -4 2574.00  265.60
  -1   2   4 2596.00  138.10
  -1   2   4 2634.00  140.10
   1  -2  -4 2641.00  140.50
   1  -2  -4 2577.00  137.10
  -1   2   4 2555.00  136.90
  -1   2   4 2468.00  132.30
   1  -2  -4 2674.00  143.20
   1  -2  -4 2303.00  123.50
  -1   2   4 2428.00  146.80
  -1   2   4 2517.00  152.10
   1  -2  -4 2550.00  154.10
   1  -2  -4 2519.00  152.30
  -1   2   3  708.60   64.77
  -1   2   3  832.00   75.93
   1  -2  -3  712.00   65.08
   1  -2  -3  785.70   71.77
  -1   2   3  842.70   87.20
  -1   2   3  769.20   79.72
   1  -2  -3  695.50   72.15
   1  -2  -3  679.70   70.43
  -1   2   3  744.30   39.86
  -1   2   3  697.30   37.29
   1  -2  -3  747.20   40.00
   1  -2  -3  757.40   40.58
  -1   2   3  779.90   42.06
   1  -2  -3  784.00   42.24
   1  -2  -3  688.20   37.21
  -1   2   3  762.10   46.29
  -1   2   3  790.80   48.14
   1  -2  -3  789.90   48.09
   1  -2  -3  673.50   41.02
  -1   2   2 4499.00  408.40
  -1   2   2 4015.00  364.40
   1  -2  -2 4575.00  415.10
   1  -2  -2 4057.00  368.10
  -1   2   2 4782.00  492.50
  -1   2   2 4545.00  468.30
   1  -2  -2 4272.00  440.10
   1  -2  -2 3907.00  402.60
  -1   2   2 4202.00  223.10
  -1   2   2 4393.00  233.30
   1  -2  -2 4398.00  233.60
   1  -2  -2 4355.00  231.40
  -1   2   2 4191.00  224.10
  -1   2   2 3914.00  209.40
   1  -2  -2 4396.00  235.20
   1  -2  -2 4029.00  215.50
  -1   2   2 4144.00  249.90
  -1   2   2 4703.00  283.50
   1  -2  -2 4106.00  247.60
   1  -2  -2 4448.00  268.20
  -1   2   1   -0.72    0.95
  -1   2   1    0.22    0.92
   1  -2  -1    0.56    0.84
   1  -2  -1    0.67    0.84
  -1   2   1    0.05    0.94
  -1   2   1    1.20    0.85
   1  -2  -1   -0.08    0.88
   1  -2  -1    0.26    0.80
  -1   2   1    1.07    0.49
  -1   2   1    0.21    0.56
   1  -2  -1    1.03    0.51
   1  -2  -1   -0.21    0.58
  -1   2   1    0.75    0.63
  -1   2   1   -0.24    0.58
   1  -2  -1    0.40    0.57
   1  -2  -1    1.16    0.67
  -1   2   1   -0.54    0.68
  -1   2   1   -0.26    0.64
   1  -2  -1    1.02    0.75
   1  -2  -1    0.71    0.71
  -1   2   0    3.31    0.90
  -1   2   0    4.30    0.95
   1  -2   0    4.38    0.96
   1  -2   0    3.24    0.86
  -1   2   0    3.04    0.95
  -1   2   0    4.08    0.94
   1  -2   0    3.88    0.99
   1  -2   0    3.39    0.99
  -1   2   0    4.23    0.56
   1  -2   0    3.63    0.53
   1  -2   0    4.68    0.63
  -1   2   0    3.80    0.59
  -1   2   0    4.29    0.68
   1  -2   0    4.01    0.62
   1  -2   0    4.86    0.70
  -1   2   0    2.89    0.73
  -1   2   0    3.92    0.70
   1  -2   0    3.46    0.76
   1  -2   0    2.92    0.76
  -1   2  -1   40.89    4.02
  -1   2  -1   42.84    4.17
   1  -2   1   49.40    4.76
   1  -2   1   46.90    4.53
  -1   2  -1   46.03    4.97
  -1   2  -1   43.34    4.75
   1  -2   1   43.74    4.78
   1  -2   1   51.84    5.58
  -1   2  -1   38.49    2.23
  -1   2  -1   38.39    2.25
   1  -2   1   37.37    2.19
   1  -2   1   39.00    2.25
  -1   2  -1   38.50    2.27
  -1   2  -1   36.73    2.16
   1  -2   1   40.74    2.40
   1  -2   1   37.95    2.22
  -1   2  -1   42.35    2.79
  -1   2  -1   40.73    2.69
   1  -2   1   34.74    2.36
   1  -2   1   40.52    2.70
  -1   2  -2 1380.00  125.20
  -1   2  -2 1330.00  120.80
   1  -2   2 1169.00  106.10
   1  -2   2 1295.00  117.60
  -1   2  -2 1389.00  143.10
  -1   2  -2 1439.00  148.30
   1  -2   2 1202.00  123.90
   1  -2   2 1325.00  136.60
  -1   2  -2 1383.00   73.49
  -1   2  -2 1328.00   70.54
   1  -2   2 1246.00   66.25
   1  -2   2 1334.00   70.90
  -1   2  -2 1163.00   62.24
  -1   2  -2 1349.00   72.16
   1  -2   2 1336.00   71.51
   1  -2   2 1230.00   65.80
  -1   2  -2 1368.00   82.49
  -1   2  -2 1201.00   72.45
   1  -2   2 1263.00   76.17
   1  -2   2 1303.00   78.60
  -1   2  -3    2.46    0.55
  -1   2  -3    2.53    0.53
   1  -2   3    3.00    0.55
   1  -2   3    2.73    0.51
  -1   2  -3    2.30    0.57
  -1   2  -3    2.54    0.51
   1  -2   3    3.20    0.56
   1  -2   3    2.57    0.54
  -1   2  -3    3.11    0.34
  -1   2  -3    2.53    0.36
   1  -2   3    2.04    0.35
   1  -2   3    2.87    0.34
   1  -2   3    2.74    0.32
   1  -2   3    2.34    0.27
  -1   2  -4 4006.00  363.50
   1  -2   4 4894.00  444.00
   1  -2   4 4216.00  382.60
  -1   2  -4 3776.00  388.80
  -1   2  -4 4349.00  448.00
   1  -2   4 4303.00  443.10
   1  -2   4 4691.00  483.20
   1  -2   4 4203.00  223.30
   1  -2   4 4107.00  218.30
  -1   2  -5  286.80   26.15
  -1   2  -5  258.10   23.55
   1  -2   5  303.10   27.63
   1  -2   5  267.70   24.42
  -1   2  -5  274.40   28.41
  -1   2  -5  288.70   29.89
   1  -2   5  296.70   30.73
  -1   2  -5  246.90   13.20
   1  -2   5  269.70   14.40
   1  -2   5  237.10   12.67
  -1   2  -6   56.18    6.06
  -1   2  -6   58.13    6.27
   1  -2   6   52.25    5.61
   1  -2   6   51.41    5.54
  -1   2  -7  869.30   79.09
  -1   2  -7  855.30   77.78
   1  -2   7  889.10   80.83
   1  -2   7  835.70   76.01
  -1   2  -7  826.20   85.39
  -1   2  -7  783.90   80.99
   1  -2   7  864.00   89.23
   1  -2   7  970.80  100.20
  -1   2  -7  830.70   44.28
  -1   2  -7  838.10   44.65
   1  -2   7  769.40   40.98
   1  -2   7  744.40   39.65
  -1   2  -7  798.60   42.84
  -1   2  -7  782.20   41.99
   1  -2   7  781.00   41.90
   1  -2   7  741.70   39.79
  -1   2  -7  784.90   47.55
  -1   2  -7  847.20   51.29
   1  -2   7  848.00   51.30
  -1   2  -8   15.88    1.83
  -1   2  -8   15.95    1.80
   1  -2   8   16.90    1.86
   1  -2   8   19.07    2.09
  -1   2  -8   16.64    2.22
  -1   2  -8   17.81    2.26
   1  -2   8   16.65    2.11
   1  -2   8   16.30    2.07
  -1   2  -8   18.33    1.22
   1  -2   8   21.26    1.34
   1  -2   8   18.78    1.18
  -1   2  -8   20.66    1.34
  -1   2  -8   15.40    1.12
   1  -2   8   17.70    1.20
   1  -2   8   17.71    1.16
  -1   2  -8   16.50    1.34
  -1   2  -8   16.92    1.45
   1  -2   8   17.60    1.38
  -1   2  -9  227.60   21.01
  -1   2  -9  240.10   22.13
   1  -2   9  231.80   21.34
   1  -2   9  237.00   21.84
  -1   2  -9  210.40   22.10
  -1   2  -9  217.80   22.90
   1  -2   9  221.20   23.17
   1  -2   9  238.60   24.96
  -1   2  -9  226.70   12.24
  -1   2  -9  237.70   12.85
   1  -2   9  231.80   12.52
   1  -2   9  234.50   12.66
  -1   2  -9  233.30   12.71
  -1   2  -9  248.20   13.56
   1  -2   9  251.60   13.69
  -1   2  -9  230.40   14.26
  -1   2  -9  202.60   12.61
   1  -2   9  241.10   14.84
  -1   2 -10    1.74    0.77
  -1   2 -10    3.18    0.81
   1  -2  10    2.49    0.71
   1  -2  10    2.03    0.68
  -1   2 -10    3.88    1.01
  -1   2 -10    3.07    0.98
   1  -2  10    1.77    0.80
   1  -2  10    2.72    0.89
  -1   2 -10    1.41    0.43
  -1   2 -10    0.13    0.41
   1  -2  10    0.39    0.32
   1  -2  10    0.81    0.42
  -1   2 -10    0.33    0.49
  -1   2 -10    0.93    0.49
   1  -2  10    0.35    0.36
  -1   2 -10    1.12    0.73
  -1   2 -10    0.31    0.60
   1  -2  10    0.11    0.55
   1  -2  10    0.52    0.61
  -1   2 -11   62.40    6.18
  -1   2 -11   63.13    6.19
   1  -2  11   56.35    5.53
   1  -2  11   64.42    6.29
  -1   2 -11   60.69    6.93
  -1   2 -11   73.81    8.16
   1  -2  11   57.92    6.50
   1  -2  11   77.34    8.49
  -1   2 -11   65.98    3.77
  -1   2 -11   63.88    3.69
   1  -2  11   63.72    3.66
   1  -2  11   66.46    3.79
  -1   2 -11   61.65    3.68
  -1   2 -11   62.47    3.73
   1  -2  11   63.97    3.76
  -1   2 -11   60.23    4.14
  -1   2 -11   67.89    4.59
   1  -2  11   62.00    4.23
   1  -2  11   66.17    4.50
  -1   2 -12   76.27    7.42
  -1   2 -12   74.56    7.22
   1  -2  12   66.63    6.48
   1  -2  12   76.64    7.43
  -1   2 -12   55.62    6.47
  -1   2 -12   72.42    8.09
   1  -2  12   79.51    8.81
   1  -2  12   76.44    8.44
  -1   2 -12   78.97    4.49
  -1   2 -12   74.60    4.25
   1  -2  12   80.79    4.58
   1  -2  12   84.17    4.71
  -1   2 -12   80.07    4.69
  -1   2 -12   75.31    4.42
   1  -2  12   73.15    4.29
   1  -2  12   87.29    5.01
  -1   2 -12   75.31    5.13
  -1   2 -12   82.37    5.49
   1  -2  12   75.99    5.11
   1  -2  12   88.20    5.86
  -1   2 -13  166.90   15.67
  -1   2 -13  153.60   14.39
   1  -2  13  157.90   14.73
   1  -2  13  177.90   16.66
  -1   2 -13  167.70   17.93
  -1   2 -13  172.20   18.53
   1  -2  13  176.80   18.79
   1  -2  13  171.00   18.26
   1  -2  13  142.80    7.80
  -1   2 -13  160.50    8.99
  -1   2 -13  151.10    8.47
   1  -2  13  155.40    8.71
  -1   2 -13  151.40    9.76
  -1   2 -13  157.80   10.07
   1  -2  13  172.60   10.95
   1  -2  13  168.40   10.74
   1  -2  14    0.57    0.49
   1  -2  14    0.01    0.51
  -1   2 -14    0.36    0.94
  -1   2 -14    0.33    1.01
   1  -2  14   -0.83    0.71
   1  -2  14   -0.33    0.81
  -1   2 -14    0.66    0.52
  -1   2 -14   -0.02    0.47
   1  -2  14   -0.07    0.48
   1  -2  14   -0.07    0.46
  -1   2 -14    0.28    0.85
  -1   2 -14    0.09    0.79
   1  -2  14   -0.27    0.72
   1  -2  14    0.73    0.90
  -1   2 -15   51.02    6.07
  -1   2 -15   42.14    5.04
   1  -2  15   38.86    4.78
  -1   2 -15   38.79    2.94
  -1   2 -15   44.44    3.16
   1  -2  15   39.52    2.91
   1  -2  15   42.32    3.22
  -1   2 -16   41.43    5.07
  -1   2 -16   45.96    5.47
   1  -2  16   41.96    5.07
   1  -2  16   38.04    4.64
  -1   1  16   76.69    8.73
  -1   1  16   73.79    8.31
   1  -1 -16   70.78    8.21
   1  -1 -16   72.60    8.34
  -1   1  16   77.73    9.50
  -1   1  16   71.65    9.02
   1  -1 -16   79.82    9.98
   1  -1 -16   73.84    9.02
  -1   1  16   73.86    5.39
  -1   1  16   81.57    6.18
   1  -1 -16   66.79    4.70
   1  -1 -16   81.85    5.88
  -1   1  16   73.92    6.48
  -1   1  16   69.93    6.99
   1  -1 -16   70.98    6.47
  -1   1  15   51.54    6.41
  -1   1  15   64.93    7.40
   1  -1 -15   58.93    6.88
  -1   1  15   58.08    4.40
  -1   1  15   69.71    5.12
   1  -1 -15   61.79    4.61
   1  -1 -15   55.26    4.00
  -1   1  15   51.36    4.18
  -1   1  15   69.40    5.21
   1  -1 -15   61.40    5.14
   1  -1 -15   53.68    4.08
  -1   1  14  282.30   27.04
  -1   1  14  326.40   31.03
   1  -1 -14  304.70   29.09
   1  -1 -14  278.20   26.72
  -1   1  14  305.00   17.31
  -1   1  14  312.10   17.82
   1  -1 -14  301.90   17.13
   1  -1 -14  309.30   17.35
  -1   1  14  345.00   19.71
  -1   1  14  309.70   17.78
   1  -1 -14  336.90   19.50
   1  -1 -14  320.40   18.23
  -1   1  14  330.50   21.91
  -1   1  14  325.30   21.04
   1  -1 -14  280.00   18.50
   1  -1 -14  333.80   21.71
  -1   1  13  437.60   41.01
  -1   1  13  501.10   46.64
   1  -1 -13  498.90   46.61
   1  -1 -13  434.60   40.74
  -1   1  13  404.60   42.84
   1  -1 -13  397.60   42.11
   1  -1 -13  459.60   48.68
  -1   1  13  440.10   24.31
  -1   1  13  462.40   25.52
   1  -1 -13  439.10   24.17
   1  -1 -13  470.00   25.96
  -1   1  13  442.30   24.79
  -1   1  13  429.00   23.95
   1  -1 -13  479.80   26.97
   1  -1 -13  468.20   25.97
  -1   1  13  446.90   28.19
  -1   1  13  418.70   26.91
   1  -1 -13  482.00   30.49
   1  -1 -13  446.90   28.45
  -1   1  12  109.20   11.08
  -1   1  12  111.70   11.36
   1  -1 -12  141.10   14.06
   1  -1 -12  124.50   12.56
  -1   1  12  130.10   14.56
  -1   1  12  109.40   12.38
   1  -1 -12  121.20   13.88
   1  -1 -12  117.20   13.22
  -1   1  12  107.30    6.56
  -1   1  12   96.72    6.00
   1  -1 -12   98.00    6.14
   1  -1 -12   85.52    5.40
  -1   1  12   89.07    5.80
  -1   1  12   92.51    6.05
   1  -1 -12   97.88    6.42
   1  -1 -12   96.80    6.07
  -1   1  12   98.53    7.06
  -1   1  12   85.22    6.62
   1  -1 -12  110.80    8.04
   1  -1 -12   98.62    7.24
  -1   1  11   10.06    2.12
  -1   1  11    8.46    1.96
   1  -1 -11    9.45    2.01
   1  -1 -11   10.98    2.23
  -1   1  11   12.07    2.42
  -1   1  11    8.40    2.11
   1  -1 -11   10.03    2.22
   1  -1 -11   10.69    2.34
  -1   1  11    5.43    1.12
  -1   1  11    7.28    1.22
   1  -1 -11    5.42    1.15
   1  -1 -11    8.51    1.36
  -1   1  11    3.50    1.23
  -1   1  11    5.44    1.30
   1  -1 -11    5.89    1.17
   1  -1 -11    5.09    1.25
  -1   1  11    4.78    1.27
  -1   1  11    5.26    1.51
   1  -1 -11    2.96    1.52
   1  -1 -11    2.42    1.34
  -1   1  10  607.20   56.05
  -1   1  10  620.50   57.19
   1  -1 -10  570.80   52.76
   1  -1 -10  560.10   51.77
  -1   1  10  670.60   69.90
   1  -1 -10  698.20   72.91
   1  -1 -10  562.50   58.79
  -1   1  10  496.00   26.98
  -1   1  10  522.60   28.39
   1  -1 -10  547.70   29.82
   1  -1 -10  611.30   33.12
  -1   1  10  508.20   28.03
  -1   1  10  520.20   28.56
   1  -1 -10  598.10   32.62
   1  -1 -10  558.30   30.66
  -1   1  10  524.10   32.61
  -1   1  10  526.40   32.56
   1  -1 -10  588.50   36.46
  -1   1   9   15.85    2.48
  -1   1   9   21.71    2.93
   1  -1  -9   20.64    2.97
  -1   1   9   33.24    4.31
  -1   1   9   20.33    3.02
   1  -1  -9   21.57    3.12
   1  -1  -9   22.91    3.38
  -1   1   9   20.13    1.69
  -1   1   9   14.66    1.44
   1  -1  -9   20.24    1.82
   1  -1  -9   16.94    1.67
  -1   1   9   15.46    1.62
  -1   1   9   19.09    1.82
   1  -1  -9   15.97    1.55
   1  -1  -9   17.33    1.75
  -1   1   9   19.28    2.14
  -1   1   9   19.42    1.98
   1  -1  -9   15.52    1.96
   1  -1  -9   17.52    2.08
  -1   1   8  941.50   86.19
  -1   1   8  834.30   76.36
   1  -1  -8  998.10   91.43
   1  -1  -8  989.50   90.59
  -1   1   8  828.70   86.01
  -1   1   8 1001.00  103.80
   1  -1  -8  867.60   90.23
   1  -1  -8 1107.00  114.70
  -1   1   8  958.00   51.80
  -1   1   8  929.70   50.28
   1  -1  -8  944.00   51.05
  -1   1   8  924.80   56.36
   1  -1  -8  979.70   59.85
  -1   1   7 2212.00  201.30
  -1   1   7 1900.00  172.90
   1  -1  -7 1997.00  181.80
  -1   1   7 2049.00  109.10
  -1   1   7 2233.00  118.90
   1  -1  -7 2016.00  107.50
  -1   1   7 2346.00  126.00
  -1   1   7 2178.00  116.90
   1  -1  -7 1955.00  104.90
  -1   1   7 2130.00  128.90
   1  -1  -7 2566.00  155.20
  -1   1   6  277.20   25.79
  -1   1   6  260.10   24.25
   1  -1  -6  268.30   24.97
   1  -1  -6  261.20   24.34
  -1   1   6  277.60   29.17
  -1   1   6  258.30   27.21
   1  -1  -6  249.00   26.23
   1  -1  -6  223.00   23.65
  -1   1   6  302.70   16.46
  -1   1   6  354.10   19.18
   1  -1  -6  306.30   16.74
   1  -1  -6  277.40   15.21
  -1   1   6  326.80   17.99
  -1   1   6  343.60   18.89
   1  -1  -6  319.20   17.50
   1  -1  -6  348.80   19.10
  -1   1   6  337.80   20.89
  -1   1   6  354.80   21.92
   1  -1  -6  350.20   21.72
   1  -1  -6  320.60   19.95
  -1   1   5 1185.00  107.90
  -1   1   5 1152.00  105.00
   1  -1  -5 1377.00  125.40
   1  -1  -5 1244.00  113.40
  -1   1   5 1239.00  128.10
  -1   1   5 1224.00  126.50
   1  -1  -5 1330.00  137.50
   1  -1  -5 1272.00  131.50
  -1   1   5 1216.00   64.83
  -1   1   5 1183.00   63.11
   1  -1  -5 1228.00   65.56
   1  -1  -5 1249.00   66.70
  -1   1   5 1144.00   61.56
  -1   1   5 1273.00   68.46
   1  -1  -5 1229.00   66.04
   1  -1  -5 1237.00   66.50
  -1   1   5 1335.00   80.86
  -1   1   5 1422.00   86.12
   1  -1  -5 1264.00   76.67
   1  -1  -5 1245.00   75.49
  -1   1   4 4604.00  417.70
  -1   1   4 4058.00  368.30
   1  -1  -4 3991.00  362.20
   1  -1  -4 3759.00  341.30
  -1   1   4 4419.00  455.50
  -1   1   4 4394.00  452.80
   1  -1  -4 4076.00  419.90
   1  -1  -4 4330.00  446.30
  -1   1   4 4217.00  224.00
  -1   1   4 4571.00  242.70
   1  -1  -4 4341.00  230.60
   1  -1  -4 4505.00  239.30
  -1   1   4 4204.00  224.90
  -1   1   4 4334.00  231.90
   1  -1  -4 4640.00  248.20
   1  -1  -4 4191.00  224.20
  -1   1   4 4828.00  291.10
  -1   1   4 4300.00  259.30
   1  -1  -4 4092.00  246.80
   1  -1  -4 4404.00  265.60
  -1   1   3 6289.00  570.50
  -1   1   3 5836.00  529.40
   1  -1  -3 6373.00  578.30
   1  -1  -3 5558.00  504.20
  -1   1   3 5489.00  565.30
  -1   1   3 5377.00  553.90
   1  -1  -3 5687.00  585.80
   1  -1  -3 5927.00  610.40
  -1   1   3 6254.00  331.90
  -1   1   3 6180.00  328.10
   1  -1  -3 5598.00  297.20
   1  -1  -3 6294.00  334.00
  -1   1   3 5802.00  310.20
  -1   1   3 5996.00  320.50
   1  -1  -3 5968.00  318.90
   1  -1  -3 6151.00  328.80
  -1   1   3 5813.00  350.40
  -1   1   3 6036.00  363.90
   1  -1  -3 5841.00  352.20
   1  -1  -3 6016.00  362.70
  -1   1   2 2508.00  227.70
  -1   1   2 2741.00  248.80
   1  -1  -2 2504.00  227.40
   1  -1  -2 2290.00  207.90
  -1   1   2 2745.00  282.90
  -1   1   2 2393.00  246.70
   1  -1  -2 2672.00  275.40
   1  -1  -2 2453.00  252.80
  -1   1   2 2518.00  133.70
  -1   1   2 2347.00  124.70
   1  -1  -2 2485.00  132.00
   1  -1  -2 2553.00  135.60
  -1   1   2 2683.00  143.60
  -1   1   2 2485.00  133.00
   1  -1  -2 2363.00  126.40
   1  -1  -2 2341.00  125.20
  -1   1   2 2512.00  151.50
  -1   1   2 2326.00  140.30
   1  -1  -2 2755.00  166.10
   1  -1  -2 2474.00  149.20
  -1   1   1 3124.00  283.50
  -1   1   1 3397.00  308.10
   1  -1  -1 3194.00  289.80
   1  -1  -1 3584.00  325.10
  -1   1   1 3323.00  342.30
  -1   1   1 2918.00  300.60
   1  -1  -1 3461.00  356.50
   1  -1  -1 3136.00  323.00
  -1   1   1 3487.00  185.10
  -1   1   1 3251.00  172.60
   1  -1  -1 3051.00  162.00
   1  -1  -1 3261.00  173.20
  -1   1   1 3307.00  176.80
  -1   1   1 3168.00  169.40
   1  -1  -1 3467.00  185.30
   1  -1  -1 3076.00  164.50
  -1   1   1 3523.00  212.30
  -1   1   1 3249.00  195.90
   1  -1  -1 3334.00  201.00
   1  -1  -1 3058.00  184.40
  -1   1   0 1010.00   91.76
  -1   1   0 1011.00   91.79
   1  -1   0  946.90   86.04
   1  -1   0 1039.00   94.34
  -1   1   0  915.70   94.42
  -1   1   0  948.30   97.76
   1  -1   0  844.90   87.12
   1  -1   0  949.60   97.91
  -1   1   0 1048.00   55.73
  -1   1   0 1040.00   55.30
   1  -1   0 1012.00   53.82
   1  -1   0 1032.00   54.84
  -1   1   0  997.80   53.41
  -1   1   0 1127.00   60.32
   1  -1   0 1049.00   56.18
   1  -1   0 1087.00   58.23
  -1   1   0 1018.00   61.48
  -1   1   0 1064.00   64.25
   1  -1   0 1138.00   68.71
   1  -1   0 1061.00   64.04
  -1   1  -1 1518.00  137.70
   1  -1   1 1623.00  147.20
   1  -1   1 1883.00  170.80
  -1   1  -1 1450.00  149.40
   1  -1   1 1816.00  187.10
   1  -1   1 1870.00  192.60
  -1   1  -1 1417.00   75.24
  -1   1  -1 1431.00   76.01
  -1   1  -1 1681.00   89.84
  -1   1  -1 1596.00   85.34
   1  -1   1 1855.00   99.16
   1  -1   1 1879.00  100.50
  -1   1  -1 1380.00   83.23
  -1   1  -1 1396.00   84.16
   1  -1   2 1936.00  103.50
   1  -1   2 1764.00   94.35
  -1   1  -2 2000.00  120.60
  -1   1  -2 1626.00   98.04
   1  -1   2 1894.00  114.20
   1  -1   2 1887.00  113.80
   1  -1   3 1904.00  173.10
   1  -1   3 2439.00  251.30
   1  -1   3 2050.00  211.20
  -1   1  -3 1801.00   96.35
  -1   1  -3 1732.00   92.65
   1  -1   3 2047.00  109.50
   1  -1   3 2058.00  110.10
  -1   1  -3 1964.00  118.50
  -1   1  -3 1796.00  108.30
   1  -1   3 1943.00  117.10
   1  -1   3 1970.00  118.80
  -1   1  -4 1572.00  142.70
  -1   1  -4 1469.00  133.30
   1  -1   4 1680.00  152.50
   1  -1   4 1821.00  165.30
  -1   1  -4 1838.00  189.40
  -1   1  -4 1788.00  184.30
   1  -1   4 1698.00  175.00
   1  -1   4 1902.00  196.00
  -1   1  -4 1563.00   83.06
  -1   1  -4 1413.00   75.12
   1  -1   4 1755.00   93.25
   1  -1   4 1661.00   88.25
  -1   1  -4 1826.00   97.71
  -1   1  -4 2038.00  109.00
   1  -1   4 1786.00   95.53
   1  -1   4 1868.00   99.95
  -1   1  -4 1848.00  111.50
   1  -1   4 1834.00  110.70
   1  -1   4 1705.00  102.90
  -1   1  -5    2.46    0.58
  -1   1  -5    2.13    0.56
   1  -1   5    1.43    0.52
   1  -1   5    2.10    0.55
  -1   1  -5    1.96    0.64
  -1   1  -5    1.36    0.59
   1  -1   5    2.09    0.64
   1  -1   5    2.34    0.64
  -1   1  -5    0.98    0.34
  -1   1  -5    0.62    0.32
   1  -1   5    0.68    0.32
   1  -1   5    0.42    0.30
  -1   1  -5    0.34    0.44
  -1   1  -5    0.66    0.39
   1  -1   5    0.01    0.27
   1  -1   5    0.87    0.40
  -1   1  -5    0.80    0.52
  -1   1  -5    0.10    0.51
   1  -1   5    0.42    0.35
   1  -1   5    0.51    0.60
   1  -1   6  124.20   13.11
  -1   1  -6  119.00    6.51
  -1   1  -6  116.40    6.37
  -1   1  -6  112.50    7.13
   1  -1   6  111.70    7.08
   1  -1   6  130.00    8.20
  -1   1  -7  446.10   40.78
  -1   1  -7  445.60   40.75
   1  -1   7  448.60   41.00
   1  -1   7  414.40   37.90
  -1   1  -7  446.30   46.28
  -1   1  -7  434.90   45.19
   1  -1   7  451.20   46.78
   1  -1   7  478.20   49.57
  -1   1  -7  455.30   24.38
  -1   1  -7  454.80   24.36
   1  -1   7  496.60   26.58
   1  -1   7  486.80   26.03
  -1   1  -7  418.50   22.69
  -1   1  -7  452.70   24.47
   1  -1   7  433.80   23.47
   1  -1   7  469.60   25.36
  -1   1  -7  463.30   28.34
  -1   1  -7  502.70   30.70
   1  -1   7  444.80   27.17
   1  -1   7  518.10   31.67
  -1   1  -8  921.60   84.01
  -1   1  -8  993.50   90.49
   1  -1   8  878.20   80.01
   1  -1   8  968.00   88.15
  -1   1  -8  814.90   84.38
  -1   1  -8  954.70   98.71
   1  -1   8  905.60   93.62
   1  -1   8  877.10   90.70
  -1   1  -8  877.70   46.83
  -1   1  -8  844.80   45.07
   1  -1   8  918.60   49.01
   1  -1   8  865.30   46.19
  -1   1  -8  851.70   45.88
  -1   1  -8  934.50   50.27
   1  -1   8  972.00   52.27
   1  -1   8  870.10   46.81
  -1   1  -8  932.60   56.69
  -1   1  -8  892.80   54.25
   1  -1   8  805.90   49.07
   1  -1   8  858.00   52.12
  -1   1  -9   11.34    1.67
  -1   1  -9   10.18    1.56
   1  -1   9   10.47    1.54
   1  -1   9   13.51    1.78
  -1   1  -9   13.10    2.01
  -1   1  -9   16.84    2.34
   1  -1   9   14.21    2.03
   1  -1   9   15.48    2.13
  -1   1  -9   13.13    1.07
  -1   1  -9   11.57    1.00
   1  -1   9   10.23    0.95
   1  -1   9   12.42    1.03
  -1   1  -9   14.64    1.23
  -1   1  -9   12.55    1.20
   1  -1   9    9.76    1.09
   1  -1   9   11.06    1.00
  -1   1  -9   13.00    1.59
  -1   1  -9   11.20    1.32
   1  -1   9   11.93    1.32
   1  -1   9   13.28    1.41
  -1   1 -10    4.16    1.09
  -1   1 -10    3.41    1.05
   1  -1  10    4.97    1.09
   1  -1  10    4.44    1.07
  -1   1 -10    5.08    1.32
  -1   1 -10    4.79    1.29
   1  -1  10    4.46    1.19
   1  -1  10    4.81    1.21
  -1   1 -10    6.77    0.81
  -1   1 -10    7.85    0.86
   1  -1  10    6.72    0.85
   1  -1  10    5.10    0.72
  -1   1 -10    5.94    0.93
  -1   1 -10    7.36    0.92
   1  -1  10    6.13    0.80
   1  -1  10    9.29    1.13
  -1   1 -10    5.72    1.31
  -1   1 -10    6.07    1.11
   1  -1  10    4.55    0.93
   1  -1  10    5.41    1.08
  -1   1 -11  101.20    9.87
  -1   1 -11   92.58    9.10
   1  -1  11  105.40   10.14
   1  -1  11  113.80   10.94
  -1   1 -11   90.71   10.05
  -1   1 -11  120.50   13.21
   1  -1  11  117.50   12.76
   1  -1  11  106.00   11.56
  -1   1 -11  103.30    5.86
  -1   1 -11  106.10    6.05
   1  -1  11  108.60    6.22
   1  -1  11  106.90    6.09
  -1   1 -11  106.90    6.33
  -1   1 -11  108.90    6.32
   1  -1  11   99.98    5.87
   1  -1  11  111.20    6.50
  -1   1 -11   90.64    6.38
  -1   1 -11  114.20    7.62
   1  -1  11  110.20    7.45
   1  -1  11  107.10    7.12
  -1   1 -12   68.07    6.97
  -1   1 -12   62.90    6.41
   1  -1  12   74.02    7.37
   1  -1  12   69.58    7.01
[truncated: 3,087,283 more chars]
